# Supplementary material for: The genetic architecture of human brainstem structures and their involvement in common brain disorders
Source: Nat Commun. 2020 Aug 11;11:4016. doi: 10.1038/s41467-020-17376-1 (PMC7421944; doi:10.1038/s41467-020-17376-1)
Supplement: Supplementary file 6 — Supplementary Data 2 [file 41467_2020_17376_MOESM6_ESM.xlsx]

## Sheet: Suppl. Data 3_GWAS_WO_WBS
Supplementary Data 2. Genetic loci associated with volumes of the midbrain, pons, superior cerebellar peduncle, and medulla oblongata without covarying for whole brainstem volume.
Genome-wide associaton studies (GWAS) of 27,034 genotyped healthy individuals aged 40-70 years from the UK Biobank identified 9, 18, 1, and 3 genetic loci associated with volumes of the midbrain, pons, SCP, and medulla oblongata, respectively (two-sided P < 5e-8), when not covarying for whole brainstem volume. All GWAS accounted for age, age², sex, scanning site, intracranial volume, genotyping b…
Volume	Genomic Locus	rsID	Chromosome	Position	A1	A2	P-value	IndSigSNPs	LeadSNPs
Midbrain	1	rs16894165	5	64944734	A	C	4.98022e-18	rs16894165;rs869640	rs16894165
	2	rs75343521	6	126732511	C	T	1.67291e-08	rs75343521	rs75343521
	3	rs3798761	6	150004779	A	G	1.37803e-10	rs3798761	rs3798761
	4	rs151057105	7	54944920	C	T	3.82041e-10	rs151057105;rs1158658	rs151057105;rs1158658
	5	rs1693576	8	101682518	A	G	4.68954e-09	rs1693576	rs1693576
	6	rs418382	9	118980297	A	G	5.48532e-11	rs418382;rs62574201	rs418382;rs62574201
	7	rs11113071	12	107044281	C	T	1.95666e-08	rs11113071	rs11113071
	8	rs190282	16	69656889	A	G	2.44632e-08	rs190282	rs190282
	9	rs6062262	20	61155088	A	G	2.3613e-13	rs6062262;rs6062267	rs6062262
Pons	1	rs1367162	2	16593926	G	T	2.99423e-09	rs1367162	rs1367162
	2	rs13388394	2	33764176	A	G	2.62166e-09	rs13388394	rs13388394
	3	rs376427717	2	177073191	A	G	1.64962e-08	rs376427717	rs376427717
	4	rs71432695	2	222998974	A	G	1.17553e-08	rs71432695	rs71432695
	5	rs6444749	3	193546238	C	T	6.91775e-16	rs6444749;rs7631308	rs6444749
	6	rs10027331	4	15149569	A	G	2.47849e-12	rs62409269;rs2604578;rs7697513;rs10939607;rs10027331	rs62409269;rs10027331
	7	rs2199936	4	89045331	A	G	1.71616e-09	rs2199936;rs2725219	rs2199936
	8	rs2935618	5	2683885	C	T	6.32037e-09	rs2935618	rs2935618
	9	rs16894165	5	64944734	A	C	8.40504e-15	rs16894165;rs869640	rs16894165
	10	rs73719371	6	7898147	A	G	5.54943e-13	rs73719371	rs73719371
	11	rs62439784	6	149913584	C	T	1.17844e-10	rs62439784	rs62439784
	12	rs418382	9	118980297	A	G	8.13398e-14	rs72752146;rs418382;rs62574201	rs72752146;rs418382;rs62574201
	13	rs10896445	11	68967641	C	T	4.92527e-14	rs10896445;rs11228562;rs10792026	rs10896445
	14	rs4441044	11	69500363	A	G	2.20216e-08	rs4441044	rs4441044
	15	rs11111091	12	102326532	A	G	3.47634e-27	rs11111081;rs10860794;rs7305951;rs11111091;rs7963747;rs2195240;rs11111293;rs78929770;rs11111202;rs5742653	rs11111081;rs11111091;rs2195240
	16	rs10861650	12	107097836	A	C	1.0115e-15	rs10861650;rs4964491;rs12371573;rs11113147;rs2287163;rs55830672;rs7974187	rs10861650
	17	rs1344483	16	52804170	A	G	1.78421e-13	rs1344483	rs1344483
	18	rs6062262	20	61155088	A	G	3.91469e-08	rs6062262	rs6062262
SCP	1	rs77532821	11	57936354	A	G	2.42078e-09	rs77532821	rs77532821
Medulla oblongata	1	rs13107325	4	103188709	C	T	2.67316e-08	rs13107325	rs13107325
	2	rs11741124	5	64933505	A	G	9.66431e-13	rs11741124;rs13172235	rs11741124
	3	rs75343521	6	126732511	C	T	2.48644e-08	rs75343521	rs75343521
SCP; superior cerebellar peduncle.
IndSigSNPs; independent significant SNPs.
