# Supplementary material for: The genetic architecture of human brainstem structures and their involvement in common brain disorders
Source: Nat Commun. 2020 Aug 11;11:4016. doi: 10.1038/s41467-020-17376-1 (PMC7421944; doi:10.1038/s41467-020-17376-1)
Supplement: Supplementary file 7 — Supplementary Data 3 [file 41467_2020_17376_MOESM7_ESM.xlsx]

## Sheet: Suppl. Data 4_GWAS_relatedness
Supplementary Data 3. GWAS results after excluding related individuals.
To account for relatedness in the GWAS discovery sample, we excluded all individuals in the sample related up to 4th degree (k= 0.0625 in GCTA; n = 705), leaving us with 26,329 individuals (n = 27,034 before accounting for relatedness). Then, we reran the GWAS for all brainstem volumes in the discovery sample without related individuals. These results show that 1) the large majority of lead SNPs …
	Comparison of GWAS lead SNPs before and after excluding related individuals							Genetic correlation between main discovery GWAS and a GWAS excluding 4th degree relatives
Volume	SNP	CHR	BP	Z-value (main analysis)	P-value (main analysis)	Z-value (related excluded)	P-value (related excluded)
Whole brainstem (WBS)	rs35536968	1	22357488	-5.51595	3.46903e-08	-4.11751	3.82983e-05	Rg=1.0369, se=0.0044
	rs698915	1	150388318	5.46434	4.6464e-08	5.18103	2.2066e-07
	rs13388394	2	33764176	5.97588	2.28848e-09	5.91241	3.37139e-09
	rs6444749	3	193546238	6.75756	1.40337e-11	6.9235	4.40612e-12
	rs10939607	4	15145929	-5.93966	2.85617e-09	-5.91471	3.32468e-09
	rs2199936	4	89045331	-5.74951	8.95046e-09	-5.44221	5.26224e-08
	rs16894165	5	64944734	8.46604	2.53881e-17	8.4332	3.36344e-17
	rs73719371	6	7898147	5.63346	1.76633e-08	5.50995	3.58937e-08
	rs75343521	6	126732511	5.76768	8.03721e-09	5.01112	5.4115e-07
	rs66516768	6	149993135	6.16757	6.9347e-10	5.9567	2.57383e-09
	rs418382	9	118980297	6.903	5.09174e-12	7.02429	2.15164e-12
	rs10896445	11	68967641	-6.46478	1.01443e-10	-6.5175	7.14882e-11
	rs11111091	12	102326532	8.03589	9.28992e-16	8.05535	7.92496e-16
	rs10861650	12	107097836	7.10452	1.20739e-12	6.87039	6.40254e-12
	rs1833196	16	52821090	5.96271	2.48088e-09	5.5202	3.38617e-08
	rs6062266	20	61154641	-5.89389	3.7721e-09	-6.04308	1.51201e-09
Midbrain incl. WBS	rs10012894	4	83237454	5.64944	1.60969e-08	5.50372	3.7185e-08	Rg=1.0453, se=0.0057
	rs228139	6	55628283	-5.54877	2.87689e-08	-5.01714	5.2447e-07
	rs151057105	7	54944920	8.53833	1.36175e-17	9.45811	3.13568e-21
	rs7040340	9	96443910	5.75427	8.70162e-09	5.32082	1.03299e-07
	rs1986854	12	102417475	-6.90609	4.98198e-12	-6.98884	2.77168e-12
	rs3742503	14	24660228	5.48212	4.20259e-08	5.33141	9.74508e-08
	rs28895622	14	53787009	-5.85087	4.89008e-09	-5.53891	3.04352e-08
	rs11159107	14	75341266	6.11176	9.85397e-10	6.02249	1.71751e-09
	rs730225	16	54619927	-6.14114	8.19319e-10	-5.51495	3.48872e-08
	rs2835740	21	38809073	5.55993	2.69877e-08	5.02907	4.92872e-07
Pons incl. WBS	rs4846209	1	10322054	-6.28327	3.31514e-10	-5.83612	5.34302e-09	Rg=1.0393, se=0.0051
	rs2764839	1	42368704	5.96764	2.40703e-09	5.57504	2.47478e-08
	rs6593920	1	205037676	6.43594	1.22712e-10	6.08824	1.14158e-09
	rs76194549	2	16438040	6.27009	3.60851e-10	6.11073	9.91747e-10
	rs2046869	3	72701660	-5.47925	4.27139e-08	-5.36725	7.99447e-08
	rs2030580	3	193546874	6.70404	2.0273e-11	6.88073	5.95483e-12
	rs10027331	4	15149569	-7.24918	4.19316e-13	-7.34103	2.11963e-13
	rs116818968	5	2538791	6.69609	2.14071e-11	6.73217	1.6715e-11
	rs72829218	6	7872100	8.35554	6.51361e-17	7.97343	1.54335e-15
	rs9475313	6	55353069	-5.56912	2.56036e-08	-5.55542	2.7694e-08
	rs3857614	6	56111822	5.90333	3.56238e-09	5.90976	3.42601e-09
	rs1552855	6	100046845	5.91273	3.36491e-09	6.07613	1.23115e-09
	rs7748729	6	126077381	-6.27771	3.43587e-10	-6.32202	2.58166e-10
	rs4740573	9	14464090	-5.9071	3.48172e-09	-5.58001	2.40498e-08
	rs10821129	9	96222617	-6.43235	1.25647e-10	-6.19323	5.89448e-10
	rs10983266	9	119371620	7.00986	2.38555e-12	6.89694	5.31331e-12
	rs61881112	11	68988174	6.79408	1.09003e-11	6.07454	1.2434e-09
	rs11111091	12	102326532	13.2433	4.93374e-40	13.1696	1.3133e-39
	rs7296090	12	106900305	6.39163	1.64128e-10	5.7411	9.40628e-09
	rs4377151	16	52803515	7.38171	1.56271e-13	7.4307	1.08022e-13
	rs34527992	17	46659561	-7.25316	4.07166e-13	-7.25011	4.16418e-13
	rs17820301	17	53872849	-5.86197	4.57415e-09	-5.67152	1.41532e-08
	rs1474754	20	20077178	6.12164	9.26159e-10	6.16683	6.9672e-10
SCP incl. WBS	rs11809085	1	165265635	-5.71312	1.10921e-08	-5.81077	6.21846e-09	Rg=1.0745, se=0.0114
	rs6830774	4	57816306	5.70325	1.17546e-08	5.69828	1.21025e-08
	rs4312957	6	89028939	-5.48707	4.08664e-08	-4.86206	1.16171e-06
Medulla incl. WBS	rs2027332	1	10276719	6.53636	6.30323e-11	6.1106	9.92556e-10	Rg=1.0521, se=0.0072
	rs13107325	4	103188709	-5.8421	5.15477e-09	-5.85845	4.67195e-09
	rs72829225	6	7876391	-6.93145	4.16558e-12	-6.70982	1.9486e-11
	rs151057105	7	54944920	-6.74856	1.49323e-11	-7.14733	8.8485e-13
	rs61881113	11	68989303	-5.51223	3.54321e-08	-4.96478	6.87782e-07
	rs11111091	12	102326532	-11.0673	1.8067e-28	-11.0646	1.86331e-28
	rs4377151	16	52803515	-5.58693	2.31117e-08	-5.53407	3.12885e-08
	rs111423688	17	43538523	5.50695	3.65113e-08	5.21286	1.85948e-07
	rs34527992	17	46659561	6.0224	1.71845e-09	6.0607	1.35528e-09
Midbrain	rs16894165	5	64944734	8.65382	4.98022e-18	8.68168	3.89973e-18	Rg=1.0370, se=0.0041
	rs75343521	6	126732511	5.64282	1.67291e-08	4.96548	6.85331e-07
	rs3798761	6	150004779	6.4183	1.37803e-10	6.27851	3.41844e-10
	rs151057105	7	54944920	6.26119	3.82041e-10	7.37829	1.60337e-13
	rs1693576	8	101682518	5.85783	4.68954e-09	5.45766	4.82442e-08
	rs418382	9	118980297	6.55713	5.48532e-11	6.74916	1.48707e-11
	rs11113071	12	107044281	5.61579	1.95666e-08	5.73117	9.97416e-09
	rs190282	16	69656889	5.57705	2.44632e-08	5.33743	9.42747e-08
	rs6062262	20	61155088	-7.32656	2.3613e-13	-7.10935	1.16587e-12
Pons	rs1367162	2	16593926	-5.93191	2.99423e-09	-5.91496	3.31962e-09	Rg=1.0339, se=0.0043
	rs13388394	2	33764176	5.95369	2.62166e-09	5.85239	4.84546e-09
	rs376427717	2	177073191	-5.64523	1.64962e-08	-5.58883	2.2861e-08
	rs71432695	2	222998974	-5.70324	1.17553e-08	-5.39892	6.70437e-08
	rs6444749	3	193546238	8.07196	6.91775e-16	8.29477	1.08793e-16
	rs10027331	4	15149569	-7.00451	2.47849e-12	-6.91144	4.79751e-12
	rs2199936	4	89045331	-6.02262	1.71616e-09	-5.67623	1.37696e-08
	rs2935618	5	2683885	5.80805	6.32037e-09	5.70982	1.13098e-08
	rs16894165	5	64944734	7.76132	8.40504e-15	7.68534	1.52587e-14
	rs73719371	6	7898147	7.21112	5.54943e-13	7.10111	1.23758e-12
	rs62439784	6	149913584	6.44208	1.17844e-10	6.05508	1.40344e-09
	rs418382	9	118980297	7.46813	8.13398e-14	7.59011	3.19629e-14
	rs10896445	11	68967641	-7.53388	4.92527e-14	-7.56665	3.82963e-14
	rs4441044	11	69500363	-5.59532	2.20216e-08	-5.37323	7.73386e-08
	rs11111091	12	102326532	10.7991	3.47634e-27	10.8026	3.34763e-27
	rs10861650	12	107097836	8.02546	1.0115e-15	7.77513	7.5368e-15
	rs1344483	16	52804170	7.36404	1.78421e-13	7.08836	1.35714e-12
	rs6062262	20	61155088	-5.49466	3.91469e-08	-5.52267	3.33891e-08
SCP	rs77532821	11	57936354	5.96671	2.42078e-09	6.08266	1.18205e-09	Rg=1.0640, se=0.0086
Medulla	rs13107325	4	103188709	-5.5616	2.67316e-08	-5.73628	9.67803e-09	Rg=1.0570, se=0.0078
	rs11741124	5	64933505	7.1352	9.66431e-13	7.07146	1.53308e-12
	rs75343521	6	126732511	5.57422	2.48644e-08	4.89807	9.67832e-07
SCP; superior cerebellar peduncle.
se; standard error.
