# Supplementary material for: The genetic architecture of human brainstem structures and their involvement in common brain disorders
Source: Nat Commun. 2020 Aug 11;11:4016. doi: 10.1038/s41467-020-17376-1 (PMC7421944; doi:10.1038/s41467-020-17376-1)
Supplement: Supplementary file 8 — Supplementary Data 4 [file 41467_2020_17376_MOESM8_ESM.xlsx]

## Sheet: Suppl. Data 5_GWAS_Corr
Supplementary Data 4. Genetic loci associated with volumes of the whole brainstem, midbrain, pons, and medulla oblongata (based on independent SNPs significant at the P < 1e-8 threshold).
Genome-wide associaton studies (GWAS) of 27,034 genotyped participants aged 45-82 years from the UK Biobank identified thirteen genetic loci associated with whole brainstem volume and 6, 21, and 6 loci associated with volumes of the midbrain, pons, and medulla oblongata, respectively (two-sided P < 1e-8). No locus was significant for SCP. The 46 genomic loci included 34 unique brainstem-associate…
Volume	Genomic Locus	rsID	Chromosome	Position	A1	A2	MAF	P-value	Beta	SE	Z-score	IndSigSNPs	Nearest Gene	Distance	Function	CADD	RDB	minChrState	pos-Mapping	eqtl-Mapping	ci-Mapping	Nr. of mapped genes	Mapped genes
Whole Brainstem	1	rs13388394	2	33764176	G	A	0.04076	2.28848e-09	285.031	47.6807	5.97588243409	rs13388394	RASGRP3	0	exonic	17.72	7	4	1	0	1	2	TTC27, RASGRP3
	2	rs6444749	3	193546238	C	T	0.4175	1.40337e-11	131.681	19.478	6.75755786711	rs6444749	RP11-528A4.2	14110	intergenic	4.423	4	5	0	0	0	0
	3	rs10939607	4	15145929	G	T	0.4612	2.85617e-09	-113.626	19.1237	-5.93965816517	rs10939607	RP11-665G4.1	0	ncRNA_intronic	13.98	4	5	0	0	1	1	CPEB2
	4	rs2199936	4	89045331	A	G	0.09443	8.95046e-09	-175.086	30.4427	-5.74950595653	rs2199936	ABCG2	0	intronic	2.753	6	5	1	0	0	1	ABCG2
	5	rs16894165	5	64944734	C	A	0.2594	2.53881e-17	186.913	22.063	8.46603816875	rs16894165;rs869640	TRAPPC13	0	intronic	5.941	6	4	1	1	0	10	SREK1IP1,CWC27,ADAMTS6,CENPK,PPWD1,TRIM23,TRAPPC13,CTC-534A2.2,SGTB,NLN
	6	rs75343521	6	126732511	T	C	0.02684	8.03721e-09	290.126	50.2858	5.76767606819	rs75343521	CENPW	62489	intergenic	2.36	6	5	0	0	0	1	CENPW
	7	rs66516768	6	149993135	T	C	0.3579	6.9347e-10	124.205	20.1311	6.16757095022	rs66516768	LATS1	0	intronic	0.917	7	4	1	1	0	15	PPIL4,GINM1,KATNA1,LATS1,NUP43,PCMT1,LRP11,RAET1E,RAET1G,ULBP2,ULBP1,ULBP3,PLEKHG1,MTHFD1L,AKAP12
	8	rs418382	9	118980297	A	G	0.4115	5.09174e-12	137.343	19.8868	6.90299506359	rs72752146;rs418382;rs62574201	PAPPA	0	intronic	1.855	7	4	1	0	0	1	PAPPA
	9	rs10896445	11	68967641	T	C	0.3797	1.01443e-10	-126.974	19.6331	-6.46478490499	rs10896445	RP11-554A11.8	28608	intergenic	0.402	1f	5	0	1	0	2	MYEOV, CCND1
	10	rs11111091	12	102326532	A	G	0.4652	9.28992e-16	155.428	19.3299	8.03589377849	rs11111091;rs2195240;rs11111293	DRAM1	0	intronic	4.352	6	2	1	1	0	9	MYBPC1, CHPT1,GNPTAB,DRAM1,CCDC53,NUP37,PARPBP,PMCH,IGF1
	11	rs10861650	12	107097836	C	A	0.3469	1.20739e-12	143.35	20.1677	7.10452278677	rs10861650;rs11113147;rs55830672;rs7974187	RP11-144F15.1:RFX4	0	intronic	0.283	6	4	1	0	0	6	RP11-144F15.1, RFX4, RIC8B, C12orf23, MTERFD3, CRY1
	12	rs1833196	16	52821090	A	G	0.4831	2.48088e-09	115.367	19.3414	5.96271032899	rs1833196	RP11-297L17.6	131127	intergenic	0.444	7	5	0	0	0	0
	13	rs6062266	20	61154641	T	C	0.3072	3.7721e-09	-121.892	20.6742	-5.89388926631	rs6062266	C20orf166	0	intronic	2.422	NA	2	1	0	0	1	C20orf166
Midbrain	1	rs151057105	7	54944920	T	C	0.1213	1.36175e-17	27.413	3.20831	8.53833046752	rs151057105;rs2252586;rs55982832	SNORA73	11202	intergenic	0.322	6	5	0	1	0	2	SEC61G,EGFR
	2	rs7040340	9	96443910	A	G	0.3718	8.70162e-09	10.5365	1.83048	5.75427152735	rs7040340	PHF2	2040	intergenic	3.653	4	2	1	0	0	2	FAM120AOS,PHF2
	3	rs1986854	12	102417475	C	T	0.168	4.98198e-12	-15.9243	2.30478	-6.9060888559	rs1986854	CCDC53	0	intronic	11.28	2b	4	1	1	0	8	MYBPC1, CHPT1, DRAM1, CCDC53, NUP37, PARPBP, PMCH, IGF1
	4	rs28895622	14	53787009	T	C	0.1451	4.89008e-09	-14.8158	2.5314	-5.8508701132	rs28895622	AL163953.3	0	ncRNA_intronic	1.579	7	5	0	1	0	1	DDHD1
	5	rs11159107	14	75341266	A	C	0.4583	9.85397e-10	10.7257	1.75429	6.11175773173	rs11159107	RP11-316E14.2	308	downstream	0.433	6	5	1	1	1	19	PSEN1,ABCD4,VRTN,NPC2,ISCA2,AREL1,AC007956.1,FCF1,YLPM1,PROX2,DLST,RPS6KL1,PGF,EIF2B2,MLH3,ACYP1,ZC2HC1C,NEK9,TMED10
	6	rs730225	16	54619927	C	T	0.07157	8.19319e-10	-22.3381	3.6361	-6.14113889875	rs730225	AC079412.1	36618	intergenic	16.57	NA	5	0	0	0	0
Pons	1	rs4846209	1	10322054	A	G	0.3579	3.31514e-10	-18.7869	2.98886	-6.28327494324	rs4846209;rs2180184	KIF1B	0	intronic	3.296	7	4	1	0	0	11	TMEM201, CLSTN1, CTNNBIP1, RBP7, UBE4B, KIF1B, PGD, APITD1, APITD1-CORT, CORT, MTOR
	2	rs2764839	1	42368704	A	G	0.3708	2.40703e-09	17.735	2.97082	5.96764456289	rs2764839	HIVEP3	0	intronic	5.111	NA	5	1	1	0	2	HIVEP3,CCDC23
	3	rs6593920	1	205037676	G	T	0.4682	1.22712e-10	18.36	2.85161	6.43593938586	rs6593920;rs55966786;rs3851294	CNTN2	0	intronic	1.19	1f	4	1	1	1	19	FMOD, ZC3H11A, ZBED6, KISS1, PPP1R15B, PIK3C2B, MDM4, LRRN2, NFASC, CNTN2, TMEM81, RBBP5, DSTYK, TMCC2, NUAK2, KLHDC8A, SLC41A1, PM20D1, EIF2D
	4	rs76194549	2	16438040	T	C	0.07157	3.60851e-10	38.6324	6.15907	6.27008502803	rs76194549	AC010745.2	27631	intergenic	4.914	5	5	0	0	0	3	NBAS,DDX1,FAM49A
	5	rs2030580	3	193546874	A	G	0.4175	2.0273e-11	19.3114	2.87933	6.70404340564	rs2030580	RP11-528A4.2	13474	intergenic	2.797	5	5	0	0	0	0
	6	rs10027331	4	15149569	A	G	0.2157	4.19316e-13	-23.7139	3.26963	-7.24917558994	rs10027331	RP11-665G4.1	0	ncRNA_intronic	5.293	4	2	0	0	1	1	CPEB2
	7	rs116818968	5	2538791	C	A	0.01889	2.14071e-11	71.6912	10.7019	6.6960892571	rs116818968;rs2935618	RP11-129I19.2	197984	intergenic	5.988	5	2	0	0	0	0
	8	rs72829218	6	7872100	T	C	0.1083	6.51361e-17	42.538	5.08752	8.35553630003	rs72829218;rs55855929	BMP6	0	intronic	1.316	4	4	1	1	0	3	BMP6,TXNDC5,BLOC1S5-TXNDC5
	9	rs3857614	6	56111822	A	G	0.4026	3.56238e-09	16.9665	2.87311	5.90332939259	rs3857614;rs6917061	COL21A1	0	intronic	13.9	3a	1	1	1	0	2	COL21A1,RAB23
	10	rs1552855	6	100046845	C	T	0.4284	3.36491e-09	17.3956	2.94109	5.91272633217	rs1552855	PRDM13	7760	intergenic	0.87	NA	13	1	1	1	6	FAXC,USP45,CCNC,PRDM13,SIM1,ASCC3
	11	rs7748729	6	126077381	C	T	0.4006	3.43587e-10	-18.4597	2.93941	-6.2777140809	rs7748729	HEY2	0	intronic	3.856	5	3	1	1	0	7	RNF217,TPD52L1,HDDC2,HEY2,NCOA7,HINT3,TRMT11
	12	rs4740573	9	14464090	C	A	0.3559	3.48172e-09	-18.2999	3.09688	-5.9071049312	rs4740573	NFIB	65107	intergenic	3.242	7	14	0	0	0	0
	13	rs10821129	9	96222617	A	G	0.3479	1.25647e-10	-19.3963	3.01425	-6.43234879648	rs10821129;rs10821203	FAM120A	0	intronic	0.079	6	4	1	1	0	3	FAM120AOS,FAM120A,PHF2
	14	rs10983266	9	119371620	T	C	0.4254	2.38555e-12	20.282	2.89197	7.0098610031	rs10983266;rs7871810	ASTN2	0	intronic	0.184	6	5	1	0	0	2	ASTN2,TRIM32
	15	rs61881112	11	68988174	G	A	0.06759	1.09003e-11	36.3071	5.34156	6.79408381982	rs61881112	RP11-554A11.8	49141	intergenic	3.493	4	7	0	0	0	0
	16	rs11111091	12	102326532	A	G	0.4652	4.93374e-40	37.9741	2.86274	13.2432927295	rs4764814;rs10745922;rs61938211;rs11111091;rs4424722;rs56168082;rs10778152;rs9787990;rs10778165;rs5742653	DRAM1	0	intronic	4.352	6	2	1	1	0	11	ARL1, MYBPC1, CHPT1, SYCP3, GNPTAB, DRAM1, CCDC53, NUP37, PARPBP, PMCH, IGF1
	17	rs7296090	12	106900305	A	G	0.2256	1.64128e-10	22.2076	3.47308	6.39162874963	rs7296090	POLR3B:RP11-144F15.1	0	intronic	1.354	3a	1	1	0	0	6	CKAP4,TCP11L2,POLR3B,RP11-144F15.1,RIC8B,C12orf23
	18	rs4377151	16	52803515	G	A	0.493	1.56271e-13	20.9633	2.83844	7.38170854024	rs4377151	RP11-297L17.6	113552	intergenic	13.75	5	5	0	0	0	0
	19	rs34527992	17	46659561	A	C	0.175	4.07166e-13	-26.3524	3.63142	-7.25315754785	rs34527992;rs7221416;rs7209010;rs12945803;rs4793889;rs2229304	HOXB3:HOXB-AS3:MIR10A	0	ncRNA_exonic	7.274	4	1	1	1	0	25	NPEPPS, MRPL10, SCRN2, SP2, PNPO, PRR15L, CDK5RAP3, NFE2L1, CBX1, SNX11, SKAP1, HOXB1, HOXB2, HOXB3, HOXB4, HOXB5, HOXB6, HOXB7, HOXB8, HOXB9, TTLL6, ATP5G1, UBE2Z, PHOSPHO1, SPOP
	20	rs17820301	17	53872849	G	A	0.01093	4.57415e-09	-67.6242	11.5323	-5.86196734284	rs17820301	PCTP	0	intronic	19.4	5	5	1	0	0	1	PCTP
	21	rs1474754	20	20077178	A	G	0.2575	9.26159e-10	19.869	3.24451	6.121642048	rs1474754	C20orf26	0	intronic	20.3	NA	1	1	1	0	3	CRNKL1,C20orf26,INSM1
Medulla oblongata	1	rs2027332	1	10276719	T	C	0.3062	6.30323e-11	18.7558	2.86827	6.53636424042	rs2027332;rs2180184	KIF1B	0	intronic	3.542	5	1	1	1	1	11	TMEM201, CLSTN1, CTNNBIP1, RBP7, UBE4B, KIF1B, PGD, APITD1, APITD1-CORT, CORT, MTOR
	2	rs13107325	4	103188709	T	C	0.07952	5.15477e-09	-29.4338	5.03659	-5.84209724202	rs13107325	SLC39A8	0	exonic	23.1	5	4	1	0	0	2	BANK1,SLC39A8
	3	rs72829225	6	7876391	T	G	0.1074	4.16558e-12	-32.272	4.6537	-6.93144683706	rs72829225	BMP6	0	intronic	1.63	3a	5	1	1	0	3	BMP6,TXNDC5,BLOC1S5-TXNDC5
	4	rs151057105	7	54944920	T	C	0.1213	1.49323e-11	-32.189	4.76762	-6.74855674584	rs151057105	SNORA73	11202	intergenic	0.322	6	5	0	1	0	1	EGFR
	5	rs11111091	12	102326532	A	G	0.4652	1.8067e-28	-28.8906	2.60746	-11.0673471349	rs11111091;rs7973269;rs56168082;rs10778152;rs9787990	DRAM1	0	intronic	4.352	6	2	1	1	0	5	ARL1,CHPT1,SYCP3,GNPTAB,DRAM1
	6	rs34527992	17	46659561	A	C	0.175	1.71845e-09	19.9155	3.30576	6.02240428139	rs34527992	HOXB3:HOXB-AS3:MIR10A	0	ncRNA_exonic	7.274	4	1	1	1	0	12	MRPL10, SCRN2, PNPO, HOXB1, HOXB2, HOXB3, HOXB4, HOXB5, HOXB6, HOXB7, HOXB8, HOXB9
SCP; superior cerebellar peduncle.
MAF; minor allele frequency.
IndSigSNPs; independent significant SNPS.
CADD; combined annotation-dependent depletion score. CADD predicts how deleterious the SNP effect is on protein structure and function (higher scores indicate more deleterious effect).
RDB; RegulomeDB. RDB scores predict likelihood of regulatory functionality (lower scores indicate higher likelihood).
minChrState; minimum chromatine state. The chromatine state indicates the accessibility of genomic regions using 15 categorical states.
pos-Mapping; positional gene mapping. 1 = yes, 0 = no.
eqtl-Mapping; expression quantitative trait loci gene mapping. 1 = yes, 0 = no.
ci-Mapping; chromatin interaction gene mapping. 1 = yes, 0 = no.
