# Supplementary material for: The genetic architecture of human brainstem structures and their involvement in common brain disorders
Source: Nat Commun. 2020 Aug 11;11:4016. doi: 10.1038/s41467-020-17376-1 (PMC7421944; doi:10.1038/s41467-020-17376-1)
Supplement: Supplementary file 9 — Supplementary Data 5 [file 41467_2020_17376_MOESM9_ESM.xlsx]

## Sheet: Suppl. Data 7_Whole BS_SNPs
Supplementary Data 5. Functional annotation of single nucleotide polymorphisms (SNPs) in linkage disequilibrium (r2 ≥ 0.6) with one of the independent significant SNPs for whole brainstem volume.
We functionally annotated all candidate single-nucleotide polymorphisms (SNPs) that were in linkage disequilibrium (r2 ≥ 0.6) with one of the independent significant SNPs using Functional Mapping and Annotation of GWAS (FUMA). FUMA is based on information from 18 biological repositories and tools and functionally annotates GWAS results. The platform prioritizes the most likely causal SNPs and gen…
rsID	Chromosome	Position	non_effect_allele	effect_allele	MAF	GWAS P-value	Beta	SE	Z-score	IndSigSNP	Genomic Locus	Nearest gene	Distance	Function	CADD	RDB	minChrState	commonChrState	posMapFilt	eqtlMapFilt	ciMapFilt
rs35536968	1	22357488	C	A	0.03678	3.46903e-08	-321.528	58.2729	-5.51594892708	rs35536968	1	LINC00339	0	ncRNA_exonic	0.718	5	4	5	0	0	1
rs12757748	1	22359557	C	T	0.03678	5.67863e-08	-311.415	57.3486	-5.4286362061	rs35536968	1	LINC00339	1840	intergenic	0.64	5	4	5	0	0	1
rs2473328	1	22373406	G	A	0.04771	0.000404659	-161.202	45.5696	-3.5370265402	rs35536968	1	CDC42	5713	intergenic	0.191	NA	5	15	1	0	1
rs1260387	1	150371448	C	T	0.2594	4.79162e-08	119.525	21.8893	5.45887460767	rs698915	2	RPRD2	0	intronic	4.989	7	4	5	1	1	0
rs698915	1	150388318	G	A	0.2584	4.6464e-08	119.528	21.868	5.46433703731	rs698915	2	RPRD2	0	intronic	3.063	1f	5	5	1	1	1
rs9436117	1	150454885	G	A	0.2425	5.43505e-07	113.958	22.7392	5.0102814131	rs698915	2	TARS2	5001	intergenic	1.762	7	5	15	1	1	1
rs7549396	1	150464603	G	A	0.2416	2.89085e-07	116.869	22.7736	5.1304274267	rs698915	2	TARS2	0	intronic	0.939	6	3	4	1	1	1
rs4970935	1	150504062	T	C	0.2604	8.08705e-08	118.962	22.1666	5.36517560768	rs698915	2	LINC00568	13553	intergenic	1.09	3a	5	15	0	1	1
rs6693567	1	150510660	T	C	0.2575	5.38154e-07	108.668	21.6755	5.01218509523	rs698915	2	RP11-54A4.2	10379	intergenic	18.82	4	2	15	0	1	0
rs13388394	2	33764176	A	G	0.04076	2.28848e-09	285.031	47.6807	5.97588243409	rs13388394	3	RASGRP3	0	exonic	17.72	7	4	15	1	0	1
rs2367856	3	193536382	T	C	0.4185	4.46825e-07	99.5891	19.7241	5.04784346679	rs6444749	4	RP11-528A4.2	23966	intergenic	0.931	5	5	15	0	0	0
rs2651161	3	193541575	A	G	0.4175	8.50254e-11	127.04	19.5626	6.49143002744	rs6444749	4	RP11-528A4.2	18773	intergenic	0.335	7	5	15	0	0	0
rs1797852	3	193542082	C	T	0.4175	8.3858e-11	126.942	19.5411	6.49351214941	rs6444749	4	RP11-528A4.2	18266	intergenic	2.276	4	5	15	0	0	0
rs579813	3	193542616	C	T	0.4185	4.96695e-11	128.792	19.5892	6.57192314664	rs6444749	4	RP11-528A4.2	17732	intergenic	0.548	4	5	15	0	0	0
rs580606	3	193542675	A	G	0.4185	5.30263e-11	128.571	19.5846	6.56218126376	rs6444749	4	RP11-528A4.2	17673	intergenic	0.199	3a	5	15	0	0	0
rs1797853	3	193543717	C	T	0.4175	2.71186e-11	130.078	19.5188	6.66142455559	rs6444749	4	RP11-528A4.2	16631	intergenic	0.131	4	5	15	0	0	0
rs555925	3	193544359	G	T	0.4175	2.28108e-11	130.535	19.513	6.68679696645	rs6444749	4	RP11-528A4.2	15989	intergenic	3.715	NA	2	7	0	0	0
rs6444749	3	193546238	T	C	0.4175	1.40337e-11	131.681	19.478	6.75755786711	rs6444749	4	RP11-528A4.2	14110	intergenic	4.423	4	5	15	0	0	0
rs2030581	3	193546594	A	G	0.4175	1.84442e-11	130.96	19.486	6.71783687493	rs6444749	4	RP11-528A4.2	13754	intergenic	3.442	4	5	15	0	0	0
rs2030580	3	193546874	G	A	0.4175	1.59196e-11	130.811	19.402	6.73925937238	rs6444749	4	RP11-528A4.2	13474	intergenic	2.797	5	5	15	0	0	0
rs2630246	3	193547631	G	A	0.4175	1.66434e-11	131.656	19.5459	6.732795422	rs6444749	4	RP11-528A4.2	12717	intergenic	6.291	NA	2	15	0	0	0
rs640265	3	193548465	C	T	0.4175	1.57876e-11	132.154	19.5975	6.74046917189	rs6444749	4	RP11-528A4.2	11883	intergenic	10.33	4	2	15	0	0	0
rs1146045	3	193549408	T	C	0.4155	3.6748e-11	130.002	19.6394	6.61662988768	rs6444749	4	RP11-528A4.2	10940	intergenic	15.62	4	5	15	0	0	0
rs655045	3	193549449	C	T	0.4165	2.45926e-11	131.285	19.6573	6.67577680965	rs6444749	4	RP11-528A4.2	10899	intergenic	7.843	2b	5	15	0	0	0
rs6841883	4	15143782	G	A	0.4513	6.6607e-09	-113.432	19.5533	-5.79926300069	rs10939607	5	RP11-665G4.1	0	ncRNA_intronic	0.14	6	5	15	0	0	1
rs10939607	4	15145929	T	G	0.4612	2.85617e-09	-113.626	19.1237	-5.93965816517	rs10939607	5	RP11-665G4.1	0	ncRNA_intronic	13.98	4	5	15	0	0	1
rs2702534	4	15147403	C	T	0.3569	6.15505e-06	-91.0557	20.1367	-4.52099205001	rs10939607	5	RP11-665G4.1	0	ncRNA_intronic	3.611	2b	2	15	0	0	1
rs10027331	4	15149569	G	A	0.2157	3.3751e-08	-121.72	22.0411	-5.5207738173	rs10027331	5	RP11-665G4.1	0	ncRNA_intronic	5.293	4	2	15	0	0	1
rs4345141	4	88913121	G	A	0.07853	2.77293e-06	-149.428	31.8749	-4.68696010101	rs2728098	6	RNU1-36P	8267	intergenic	0.543	5	2	15	1	0	0
rs2725237	4	88918786	C	T	0.07853	1.89976e-06	-152.171	31.9362	-4.7638051083	rs2728098	6	RNU1-36P	2602	intergenic	1.436	NA	5	15	0	0	0
rs2728131	4	88924344	C	T	0.07753	2.31544e-06	-151	31.9593	-4.72374211599	rs2728098	6	RNU1-36P	2790	intergenic	6.233	5	1	15	1	0	1
rs2728118	4	88929305	G	A	0.07753	8.06297e-07	-158.767	32.1715	-4.93383708686	rs2728098	6	PKD2	0	exonic	12.72	NA	1	1	1	0	1
rs2725234	4	88932272	C	T	0.07753	6.74045e-07	-160.315	32.2571	-4.96869642183	rs2728098	6	PKD2	0	intronic	0.957	4	1	5	1	0	0
rs2728113	4	88939736	A	G	0.07853	3.09503e-07	-165.802	32.3903	-5.11756647168	rs2728098	6	PKD2	0	intronic	13.67	NA	1	5	1	0	0
rs28634790	4	88954523	G	A	0.07654	2.24734e-07	-169.793	32.785	-5.17762032466	rs2728098	6	PKD2	0	intronic	0.857	4	4	5	1	0	0
rs2728109	4	88957723	C	A	0.07058	4.20187e-08	-180.309	32.8806	-5.48215030373	rs2728098	6	PKD2	0	intronic	0.9	NA	4	4	1	1	0
rs2725219	4	88959961	T	C	0.07058	2.12547e-08	-185.753	33.1513	-5.60146557772	rs2728098	6	PKD2	0	intronic	4.374	NA	4	4	1	0	0
rs2725215	4	88961571	C	T	0.06759	3.42706e-08	-188.174	34.0912	-5.51808893388	rs2728098	6	PKD2	0	intronic	3.034	NA	4	4	1	0	0
rs2728107	4	88968488	C	T	0.06859	1.54223e-08	-186.769	33.0066	-5.6567981041	rs2728098	6	PKD2	0	intronic	0.123	NA	4	5	1	0	0
rs2725211	4	88970375	C	T	0.07157	3.55698e-08	-180.692	32.7747	-5.51154473264	rs2728098	6	PKD2	0	intronic	3.342	7	4	5	1	0	0
rs59994479	4	88971327	C	T	0.07157	2.83645e-08	-181.459	32.6782	-5.55124329513	rs2728098	6	PKD2	0	intronic	0.659	7	4	5	1	0	0
rs2728104	4	88973006	T	C	0.09642	4.81522e-07	-155.261	30.8377	-5.03353295198	rs2728098	6	PKD2	0	intronic	4.936	NA	4	5	1	0	0
rs2728099	4	88975738	T	C	0.07356	2.41606e-08	-183.274	32.8395	-5.57921532883	rs2728098	6	PKD2	0	intronic	2.753	NA	4	5	1	0	0
rs2728098	4	88976008	G	A	0.07058	1.13862e-08	-189.064	33.1082	-5.70867061819	rs2728098	6	PKD2	0	intronic	0.029	NA	4	5	1	0	0
rs2728134	4	88978139	T	G	0.07356	2.56287e-08	-183.561	32.9516	-5.56894456592	rs2728098	6	PKD2	0	intronic	7.462	NA	4	4	1	0	0
rs2725204	4	88992813	T	G	0.07356	2.52412e-07	-174.292	33.7956	-5.15590266111	rs2728098	6	PKD2	0	intronic	4.068	NA	4	4	1	0	0
rs2725202	4	88997876	G	A	0.07455	1.16082e-07	-176.288	33.2555	-5.29956013398	rs2728098	6	PKD2	0	UTR3	0.064	NA	4	5	1	0	0
rs2728125	4	89001893	A	G	0.07455	3.53399e-07	-173.421	34.0454	-5.09248590189	rs2728098	6	PKD2	2963	intergenic	1.391	5	5	15	1	0	0
rs1383585	4	89019735	A	G	0.07256	1.23589e-07	-169.49	32.0426	-5.28810652739	rs2728098	6	ABCG2	0	intronic	0.79	NA	4	15	1	0	0
rs2231156	4	89020427	C	A	0.07256	8.40347e-08	-171.611	32.0186	-5.35824400177	rs2728098	6	ABCG2	0	intronic	3.66	NA	4	15	1	0	0
rs4148157	4	89020934	G	A	0.07256	9.95219e-08	-170.443	31.9838	-5.32759468686	rs2728098	6	ABCG2	0	intronic	0.206	NA	4	15	1	0	0
rs4693924	4	89023224	G	A	0.07256	7.9655e-08	-176.353	32.8439	-5.36790837325	rs2728098	6	ABCG2	0	intronic	0.335	3a	4	15	1	0	0
rs76979899	4	89025241	C	T	0.07256	3.0675e-07	-171.197	33.433	-5.11925190949	rs2728098	6	ABCG2	0	intronic	0.798	7	5	15	1	0	0
rs2054576	4	89028775	A	G	0.07256	1.83888e-07	-175.56	33.6557	-5.214928652	rs2728098	6	ABCG2	0	intronic	2.955	4	1	15	1	0	0
rs1481012	4	89039082	A	G	0.08946	6.98476e-08	-167.371	31.0343	-5.39156264592	rs2199936	6	ABCG2	0	intronic	4.102	6	5	15	1	0	0
rs2199936	4	89045331	G	A	0.09443	8.95046e-09	-175.086	30.4427	-5.74950595653	rs2199936	6	ABCG2	0	intronic	2.753	6	5	15	1	0	0
rs141471965	4	89046202	C	T	0.09443	1.5349e-08	-172.022	30.3959	-5.65761608304	rs2199936	6	ABCG2	0	intronic	0.088	7	5	15	1	0	0
rs74904971	4	89050026	C	A	0.09443	4.25658e-08	-165.927	30.2706	-5.47986187678	rs2199936	6	ABCG2	0	intronic	1.6	6	5	15	1	0	0
rs2231142	4	89052323	G	T	0.09443	1.28639e-08	-171.076	30.0682	-5.68786293893	rs2199936	6	ABCG2	0	exonic	22.3	NA	4	15	1	0	0
rs4148155	4	89054667	A	G	0.09245	9.34096e-09	-173.687	30.2375	-5.74228108091	rs2199936	6	ABCG2	0	intronic	0.071	6	4	15	1	0	0
rs11742770	5	64792619	G	A	0.2604	1.94911e-16	181.636	22.0689	8.22517196891	rs16894165	7	CTD-2116N20.1	9743	intergenic	0.044	7	5	15	0	1	0
rs72762414	5	64795432	C	T	0.2604	2.23686e-15	177.182	22.337	7.92745307265	rs16894165	7	CTD-2116N20.1	12556	intergenic	10.59	6	5	15	0	1	0
rs72762416	5	64799215	G	A	0.2604	1.18537e-15	179.004	22.3451	8.00596130339	rs16894165	7	CENPK	14377	intergenic	0.106	6	4	15	0	1	0
rs72762418	5	64802717	A	G	0.2604	6.5705e-16	180.329	22.3089	8.07824592418	rs16894165	7	CENPK	10875	intergenic	3.11	5	1	15	0	1	0
rs10940039	5	64804699	G	A	0.2594	1.75349e-15	178.156	22.3745	7.95764188006	rs16894165	7	CENPK	8893	intergenic	2.326	6	5	15	1	1	0
rs12517057	5	64805104	A	G	0.2604	6.85534e-16	180.197	22.3069	8.07306800408	rs16894165	7	CENPK	8488	intergenic	9.391	1f	5	15	1	1	0
rs2166382	5	64805378	C	T	0.2604	6.85534e-16	180.197	22.3069	8.07306800408	rs16894165	7	CENPK	8214	intergenic	1.977	NA	5	15	1	1	0
rs113394445	5	64806423	G	A	0.2604	6.85534e-16	180.197	22.3069	8.07306800408	rs16894165	7	CENPK	7169	intergenic	1.342	7	5	15	1	1	0
rs72762422	5	64806638	C	T	0.2604	9.38787e-16	179.638	22.3442	8.03460781234	rs16894165	7	CENPK	6954	intergenic	1.768	6	5	15	1	1	0
rs2367535	5	64807003	T	G	0.2604	6.85534e-16	180.197	22.3069	8.07306800408	rs16894165	7	CENPK	6589	intergenic	11.66	7	5	15	1	1	0
rs12523328	5	64811832	C	T	0.2604	5.19572e-16	180.759	22.2832	8.10683064405	rs16894165	7	CENPK	1760	intergenic	11.51	6	4	15	1	1	0
rs72762424	5	64817745	A	G	0.2604	7.26307e-17	183.627	21.9962	8.34267153625	rs16894165	7	CENPK	0	intronic	0.072	6	4	15	1	1	0
rs11747574	5	64820922	A	C	0.2604	9.82724e-17	182.747	21.9853	8.3068544104	rs16894165	7	CENPK	0	intronic	2.922	6	4	15	1	1	0
rs11741071	5	64821089	G	A	0.2604	9.97317e-17	182.714	21.9859	8.30510442022	rs16894165	7	CENPK	0	intronic	6.944	6	4	15	1	1	0
rs72762426	5	64821563	A	G	0.2604	9.97317e-17	182.714	21.9859	8.30510442022	rs16894165	7	CENPK	0	intronic	4.807	5	4	15	1	1	0
rs72762427	5	64822067	G	A	0.2604	1.08247e-16	182.474	21.9829	8.29537082062	rs16894165	7	CENPK	0	intronic	0.456	5	4	15	1	1	0
rs113470058	5	64825789	G	A	0.2604	6.84445e-17	184.163	22.0418	8.34968631318	rs16894165	7	CENPK	0	intronic	3.552	6	4	5	1	1	0
rs72762430	5	64831680	T	C	0.2604	5.79009e-17	184.246	21.9997	8.36942330288	rs16894165	7	CENPK	0	intronic	7.429	5	1	5	1	1	0
rs75909203	5	64833621	T	C	0.2604	5.79009e-17	184.246	21.9997	8.36942330288	rs16894165	7	CENPK	0	intronic	0.084	7	4	5	1	1	0
rs72762432	5	64833725	G	T	0.2604	5.79009e-17	184.246	21.9997	8.36942330288	rs16894165	7	CENPK	0	intronic	4.382	7	4	5	1	1	0
rs62369011	5	64845427	C	T	0.3201	1.58016e-12	143.07	20.2345	7.06726589838	rs16894165	7	CENPK	0	intronic	0.004	7	4	4	1	1	1
rs112535439	5	64846897	C	T	0.2604	7.18196e-17	183.576	21.9865	8.34399899669	rs16894165	7	CENPK	0	UTR3	0.203	7	4	5	1	1	1
rs3213939	5	64848412	C	T	0.2604	7.22132e-17	183.59	21.99	8.34335298768	rs16894165	7	CENPK	0	intronic	2.592	NA	4	5	1	1	1
rs12514697	5	64855976	T	G	0.2604	7.22132e-17	183.59	21.99	8.34335298768	rs16894165	7	CENPK	0	intronic	5.438	6	4	5	1	1	0
rs9790869	5	64858580	G	T	0.3221	4.14673e-11	133.509	20.2241	6.59873777752	rs16894165	7	CENPK	0	intronic	5.11	1f	1	1	1	1	0
rs16893969	5	64858889	C	A	0.2594	1.71072e-16	181.581	22.0203	8.24079368514	rs16894165	7	CENPK	0	intronic	8.758	1c	1	1	1	1	0
rs9791024	5	64858955	A	C	0.3191	4.18164e-12	141.018	20.3369	6.93090256567	rs16894165	7	CENPK	0	UTR5	9.383	4	1	1	1	1	0
rs3756301	5	64863285	A	C	0.2594	1.72756e-16	181.318	21.9916	8.23962170532	rs16894165	7	PPWD1	0	intronic	5.378	NA	4	5	1	1	1
rs3752673	5	64865658	T	C	0.2594	1.49309e-16	181.72	21.9937	8.25705630703	rs16894165	7	PPWD1	0	intronic	9.653	6	4	5	1	1	1
rs113057113	5	64870306	C	T	0.2604	1.36455e-16	182.87	22.1039	8.26779873186	rs16894165	7	PPWD1	0	intronic	0.434	5	4	5	1	1	0
rs16894005	5	64870687	A	C	0.2594	1.38357e-16	182.115	22.0172	8.26614780513	rs16894165	7	PPWD1	0	intronic	1.794	1f	4	5	1	1	0
rs13177756	5	64875004	A	G	0.2594	2.048e-16	180.809	21.9842	8.21923814833	rs16894165	7	PPWD1	0	intronic	3.648	6	4	4	1	1	0
rs11740053	5	64877614	A	G	0.3191	3.54673e-12	140.535	20.1995	6.95415837098	rs16894165	7	PPWD1	0	intronic	6.572	6	4	4	1	1	0
rs62369040	5	64879269	G	A	0.3191	2.76905e-12	142.237	20.342	6.98897335444	rs16894165	7	PPWD1	0	intronic	1.508	6	4	4	1	1	0
rs72762452	5	64880232	T	C	0.2594	1.24734e-15	176.009	21.9887	7.99968885586	rs16894165	7	PPWD1	0	intronic	8.727	6	4	4	1	1	0
rs12517858	5	64894150	G	A	0.2594	1.47364e-16	181.295	21.9382	8.25862183501	rs16894165	7	TRIM23	0	intronic	8.61	6	4	4	1	1	0
rs12518348	5	64894444	C	T	0.3191	1.79672e-12	142.329	20.1807	7.04941464962	rs16894165	7	TRIM23	0	intronic	2.494	7	4	5	1	1	0
rs80057021	5	64894711	T	C	0.2594	1.48298e-16	181.627	21.9803	8.2578675333	rs16894165	7	TRIM23	0	intronic	6.496	6	4	5	1	1	0
rs72762460	5	64895440	T	C	0.2594	1.3039e-16	181.597	21.9359	8.27321889001	rs16894165	7	TRIM23	0	intronic	9.851	6	4	5	1	1	0
rs62369059	5	64902209	G	A	0.3191	1.22767e-12	143.424	20.1847	7.10222178765	rs16894165	7	TRIM23	0	intronic	3.583	7	4	4	1	1	0
rs11746826	5	64902526	C	T	0.2594	1.43762e-16	181.495	21.9545	8.26157564351	rs16894165	7	TRIM23	0	intronic	0.193	6	4	4	1	1	0
rs11744704	5	64905544	G	A	0.2604	1.79912e-16	181.437	22.019	8.23476396537	rs16894165	7	TRIM23	0	intronic	0.222	7	4	4	1	1	0
rs16894099	5	64909487	A	G	0.3191	1.07121e-12	144.023	20.2154	7.12103317701	rs16894165	7	TRIM23	0	intronic	7.449	6	4	4	1	1	0
rs143113724	5	64910392	T	C	0.2594	1.44586e-16	181.973	22.0141	8.26089353915	rs16894165	7	TRIM23	0	intronic	3.311	7	4	5	1	1	0
rs72762473	5	64910844	C	A	0.3191	1.07121e-12	144.023	20.2154	7.12103317701	rs16894165	7	TRIM23	0	intronic	3.108	6	4	5	1	1	0
rs16894101	5	64911477	T	C	0.3181	1.07121e-12	144.023	20.2154	7.12103317701	rs16894165	7	TRIM23	0	intronic	1.289	6	4	5	1	1	0
rs2161278	5	64915623	T	C	0.2594	1.44586e-16	181.973	22.0141	8.26089353915	rs16894165	7	TRIM23	0	intronic	1.195	6	4	5	1	1	0
rs10940045	5	64916723	C	A	0.3191	1.07121e-12	144.023	20.2154	7.12103317701	rs16894165	7	TRIM23	0	intronic	0.922	7	5	5	1	1	0
rs113672295	5	64917914	C	T	0.2594	1.3125e-16	182.214	22.0124	8.27243538297	rs16894165	7	TRIM23	0	intronic	2.791	6	1	5	1	1	0
rs117906798	5	64918015	T	C	0.2594	1.3125e-16	182.214	22.0124	8.27243538297	rs16894165	7	TRIM23	0	intronic	6.449	6	1	5	1	1	0
rs72764411	5	64925180	T	C	0.2584	2.9155e-17	186.683	22.0781	8.44990097542	rs16894165	7	TRAPPC13:CTC-534A2.2	0	intronic	7.414	7	4	5	1	1	1
rs11743257	5	64929231	G	A	0.2594	3.77331e-17	186.672	22.1559	8.41973681482	rs16894165	7	TRAPPC13	0	intronic	0.587	6	5	5	1	1	1
rs11741124	5	64933505	A	G	0.2594	2.84905e-17	186.629	22.0646	8.45259236721	rs16894165	7	TRAPPC13	0	intronic	1.327	6	4	5	1	1	0
rs16894165	5	64944734	A	C	0.2594	2.53881e-17	186.913	22.063	8.46603816875	rs16894165	7	TRAPPC13	0	intronic	5.941	6	4	5	1	1	0
rs72764460	5	64947916	C	T	0.3191	3.18902e-13	148.108	20.317	7.28616516013	rs16894165	7	TRAPPC13	0	intronic	5.253	6	4	5	1	1	0
rs11750825	5	64952500	C	T	0.2594	8.07221e-17	184.386	22.1201	8.33017623387	rs16894165	7	TRAPPC13	0	intronic	1.209	6	4	5	1	1	0
rs11737962	5	64953081	C	T	0.2624	1.70532e-16	182.481	22.1282	8.24117190755	rs16894165	7	TRAPPC13	0	intronic	2.729	6	5	5	1	1	0
rs11748875	5	64955761	G	A	0.3191	1.93118e-13	150.401	20.4423	7.35347578871	rs16894165	7	TRAPPC13	0	intronic	2.311	6	4	5	1	1	0
rs74873074	5	64956249	A	G	0.2584	4.13397e-17	186.836	22.2034	8.4090352134	rs16894165	7	TRAPPC13	0	intronic	4.897	6	4	5	1	1	0
rs72764483	5	64962816	A	G	0.2584	3.6103e-17	188.097	22.311	8.42490923622	rs16894165	7	SGTB	0	UTR3	9.119	7	4	5	1	1	1
rs72764486	5	64964978	G	A	0.3181	5.34548e-13	149.393	20.6917	7.21621428959	rs16894165	7	SGTB	0	UTR3	12.53	6	4	5	1	1	1
rs1549192	5	64965900	T	C	0.2594	6.7517e-17	186.819	22.3549	8.35129771335	rs16894165	7	SGTB	0	UTR3	16.96	6	4	5	1	1	1
rs13190020	5	65012526	G	A	0.3608	8.93014e-10	123.151	20.0912	6.1274450951	rs869640	7	SGTB	0	intronic	0.343	6	4	5	1	1	1
rs10051938	5	65013319	C	T	0.336	5.66608e-10	124.739	20.1137	6.19945003825	rs869640	7	SGTB	0	intronic	6.249	7	4	5	1	1	1
rs10067229	5	65013703	A	G	0.337	3.15158e-09	120.946	20.4112	5.92350142365	rs869640	7	SGTB	0	intronic	5.274	7	2	5	1	1	1
rs869640	5	65015128	A	C	0.2922	5.91441e-14	163.14	21.7113	7.50996294896	rs869640	7	SGTB	0	intronic	10.51	5	1	5	1	1	1
rs10036017	5	65015290	T	C	0.336	5.13189e-09	119.443	20.4359	5.84283806177	rs869640	7	SGTB	0	intronic	3.675	7	1	5	1	1	1
rs7725477	5	65016021	A	G	0.336	4.09396e-09	120.108	20.4186	5.88035156384	rs869640	7	SGTB	0	intronic	1.663	5	1	5	1	1	1
rs13178696	5	65016106	G	T	0.2922	6.09447e-14	163.105	21.7181	7.50603592307	rs869640	7	SGTB	0	intronic	4.977	6	1	5	1	1	1
rs13178439	5	65016189	A	G	0.336	4.80014e-09	119.583	20.421	5.85395657714	rs869640	7	SGTB	0	intronic	7.75	7	1	5	1	1	1
rs9291846	5	65016452	A	G	0.336	3.07607e-09	121.255	20.4495	5.92748630207	rs869640	7	SGTB	0	intronic	9.337	5	1	5	1	1	1
rs13172235	5	65021933	C	T	0.2922	6.13056e-14	163.286	21.7443	7.50526255506	rs869640	7	NLN	0	intronic	8.009	7	5	15	1	1	0
rs13182105	5	65023368	A	G	0.2922	1.38548e-13	160.612	21.6996	7.39771481155	rs869640	7	NLN	0	intronic	2.818	5	2	15	1	1	0
rs252646	5	65027463	A	C	0.2922	1.69128e-13	160.107	21.7093	7.37117708911	rs869640	7	NLN	0	intronic	3.372	NA	5	15	1	1	0
rs34989	5	65037451	C	T	0.331	3.52212e-11	140.598	21.2198	6.622903068	rs869640	7	NLN	0	intronic	14.38	NA	5	15	1	1	0
rs72829213	6	7864764	C	T	0.1074	2.29576e-07	177.61	34.3206	5.17364077985	rs73719371	8	BMP6	0	intronic	0.181	5	4	15	1	0	0
rs3799534	6	7868368	T	C	0.1074	1.04877e-06	168.704	34.5463	4.88225971134	rs73719371	8	BMP6	0	intronic	11.54	7	4	15	1	0	0
rs55706319	6	7871058	C	T	0.1074	5.31033e-07	172.04	34.2982	5.01474697997	rs73719371	8	BMP6	0	intronic	2.305	7	4	15	1	0	0
rs3799537	6	7871527	C	T	0.1083	5.68102e-07	171.314	34.2421	5.00175689648	rs73719371	8	BMP6	0	intronic	0.265	7	4	15	1	0	0
rs72829218	6	7872100	C	T	0.1083	8.23626e-07	169.253	34.3251	4.92968431002	rs73719371	8	BMP6	0	intronic	1.316	4	4	15	1	0	0
rs3778347	6	7872553	A	G	0.1272	2.57183e-05	133.922	31.8169	4.20840202212	rs73719371	8	BMP6	0	intronic	6.088	7	4	15	1	0	0
rs56170617	6	7874598	G	A	0.1074	7.69744e-07	171.005	34.5877	4.94288624965	rs73719371	8	BMP6	0	intronic	1.852	5	4	15	1	0	0
rs72829223	6	7875037	A	G	0.1074	7.25414e-07	170.927	34.4914	4.95443328468	rs73719371	8	BMP6	0	intronic	0.791	6	4	15	1	0	0
rs2326992	6	7875630	G	A	0.1262	2.05295e-05	135.802	31.8797	4.25905277606	rs73719371	8	BMP6	0	intronic	2.032	5	4	15	1	0	0
rs72829225	6	7876391	G	T	0.1074	8.71006e-07	169.744	34.5013	4.91874556084	rs73719371	8	BMP6	0	intronic	1.63	3a	5	15	1	0	0
rs8643	6	7883073	C	T	0.1064	7.12756e-08	184.236	34.1845	5.38792545859	rs73719371	8	TXNDC5:BLOC1S5-TXNDC5	0	UTR3	13.75	NA	4	4	1	0	0
rs17696707	6	7884242	G	A	0.1054	1.07584e-07	181.795	34.2049	5.3134245364	rs73719371	8	TXNDC5:BLOC1S5-TXNDC5	0	intronic	0.024	4	4	4	1	1	0
rs3734589	6	7891775	G	A	0.1054	3.57753e-08	185.106	33.5815	5.51053089862	rs73719371	8	TXNDC5:BLOC1S5-TXNDC5	0	intronic	13.34	3a	4	4	1	0	0
rs72829238	6	7892575	G	A	0.1044	5.40299e-08	182.742	33.5981	5.43751138155	rs73719371	8	TXNDC5:BLOC1S5-TXNDC5	0	intronic	2.739	4	4	4	1	0	0
rs73719371	6	7898147	A	G	0.1064	1.76633e-08	187.794	33.3255	5.63345658414	rs73719371	8	TXNDC5:BLOC1S5-TXNDC5	0	intronic	7.121	1b	4	4	1	0	0
rs55767631	6	7901947	C	T	0.07256	2.03326e-05	176.668	41.4522	4.2612067755	rs73719371	8	TXNDC5:BLOC1S5-TXNDC5	0	intronic	3.262	5	4	4	1	0	0
rs72829244	6	7906152	T	C	0.07256	1.85316e-05	179.568	41.9289	4.28188590482	rs73719371	8	TXNDC5:BLOC1S5-TXNDC5	0	intronic	1.784	7	1	5	1	0	0
rs137933010	6	7906748	G	A	0.07058	1.32372e-05	181.861	41.7403	4.35614682657	rs73719371	8	TXNDC5:BLOC1S5-TXNDC5	0	intronic	0.614	7	1	5	1	0	0
rs182905872	6	126648460	G	A	0.02584	5.19987e-06	253.12	55.5391	4.55655794083	rs75343521	9	CENPW	12859	intergenic	0.427	7	14	15	0	0	0
rs117892760	6	126666648	C	T	0.02386	6.15968e-06	241.502	53.409	4.52083288879	rs75343521	9	CENPW	0	intronic	1.52	7	5	15	1	0	0
rs75343521	6	126732511	C	T	0.02684	8.03721e-09	290.126	50.2858	5.76767606819	rs75343521	9	CENPW	62489	intergenic	2.36	6	5	15	0	0	0
rs139214174	6	126745633	C	A	0.02684	3.45409e-06	269.6	58.0686	4.64178689736	rs75343521	9	MIR588	60143	intergenic	9.134	7	5	15	0	0	0
rs79636188	6	127078181	T	C	0.02684	2.41928e-07	273.866	53.0214	5.16384503975	rs75343521	9	RPS4XP9	73188	intergenic	12.89	5	9	15	0	0	0
rs77598707	6	127176330	C	T	0.02485	2.99649e-06	252.966	54.1443	4.67106026632	rs75343521	9	RPS4XP9	171337	intergenic	7.229	7	5	15	0	0	0
rs77636716	6	127179329	G	T	0.02485	1.4881e-06	267.736	55.6169	4.81282713659	rs75343521	9	RPS4XP9	174336	intergenic	0.661	6	5	15	0	0	0
rs4870139	6	149896318	T	C	0.3499	1.50438e-09	121.399	20.0793	6.04389439475	rs66516768	10	GINM1	0	intronic	3.307	7	4	5	1	1	1
rs9285521	6	149906712	T	G	0.3559	8.67141e-10	124.125	20.2343	6.13212284823	rs66516768	10	GINM1	0	intronic	2.916	6	4	5	1	1	0
rs9322190	6	149910187	G	A	0.339	2.46014e-09	122.194	20.4814	5.96408145498	rs66516768	10	GINM1	0	intronic	1.547	6	4	5	1	1	0
rs62439784	6	149913584	C	T	0.339	1.16101e-09	126.249	20.7382	6.08553770021	rs66516768	10	RP1-12G14.7	0	ncRNA_intronic	2.673	7	4	5	1	1	0
rs3734295	6	149915053	C	T	0.339	3.54604e-09	119.864	20.2951	5.90408746786	rs66516768	10	RPS18P9	166	upstream:downstream	2.818	NA	4	4	1	1	0
rs9322194	6	149920249	C	T	0.339	2.44875e-09	122.801	20.5804	5.96483924732	rs66516768	10	KATNA1	0	intronic	1.903	6	4	5	1	1	0
rs9399693	6	149933854	C	T	0.3499	5.43048e-09	117.645	20.1608	5.83341339404	rs66516768	10	KATNA1	0	intronic	6.71	6	4	5	1	1	0
rs9498383	6	149934177	G	A	0.3509	3.85288e-09	119.029	20.2006	5.89038882525	rs66516768	10	KATNA1	0	intronic	0.109	6	4	5	1	1	0
rs9498384	6	149934279	G	A	0.3499	5.54866e-09	117.566	20.1597	5.82982179135	rs66516768	10	KATNA1	0	intronic	1.27	5	4	5	1	1	0
rs9404048	6	149937324	C	T	0.3569	5.79379e-09	117.157	20.1146	5.82260349079	rs66516768	10	KATNA1	0	intronic	0.909	7	2	5	1	1	0
rs9767554	6	149937996	T	C	0.3579	1.74356e-08	113.575	20.1466	5.63569275269	rs66516768	10	KATNA1	0	intronic	1.238	5	4	5	1	1	0
rs9406345	6	149938996	T	C	0.3559	6.37781e-09	116.878	20.1222	5.80653721969	rs66516768	10	KATNA1	0	intronic	0.908	7	5	5	1	1	0
rs9406346	6	149939050	T	C	0.3579	7.38324e-09	116.297	20.1072	5.7819665295	rs66516768	10	KATNA1	0	intronic	1.016	6	5	5	1	1	0
rs11155668	6	149939563	G	A	0.3559	6.73699e-09	116.863	20.1514	5.79735272141	rs66516768	10	KATNA1	0	intronic	0.923	7	5	5	1	1	0
rs9505982	6	149939601	G	A	0.3569	7.10004e-09	116.427	20.1068	5.78854104638	rs66516768	10	KATNA1	0	intronic	0.915	6	4	5	1	1	0
rs9322196	6	149940781	T	G	0.3579	7.70988e-09	116.124	20.1028	5.77468146247	rs66516768	10	KATNA1	0	intronic	9.653	5	4	5	1	1	0
rs12193364	6	149941621	T	G	0.3588	7.25021e-09	116.356	20.1068	5.78502371728	rs66516768	10	KATNA1	0	intronic	5.993	7	4	5	1	1	0
rs55993747	6	149943152	A	G	0.3569	5.21413e-09	117.625	20.134	5.84019007157	rs66516768	10	KATNA1	0	intronic	2.943	7	4	4	1	1	0
rs10782310	6	149943594	A	G	0.3579	8.73696e-09	116.006	20.1559	5.75358671436	rs66516768	10	KATNA1	0	intronic	3.932	7	4	4	1	1	0
rs10782311	6	149943728	A	G	0.3579	8.32472e-09	116.152	20.1527	5.76174805834	rs66516768	10	KATNA1	0	intronic	4.289	6	4	4	1	1	0
rs10747275	6	149943918	C	T	0.3569	4.94947e-09	118.147	20.1933	5.84886216636	rs66516768	10	KATNA1	0	intronic	1.48	5	4	4	1	1	0
rs10782313	6	149944123	T	C	0.3579	8.32472e-09	116.152	20.1527	5.76174805834	rs66516768	10	KATNA1	0	intronic	0.376	7	4	4	1	1	0
rs12191643	6	149950048	C	T	0.3569	4.42202e-09	118.211	20.1398	5.8675798742	rs66516768	10	KATNA1	0	intronic	1.229	7	2	5	1	1	0
rs9322200	6	149951214	G	A	0.3588	8.80523e-09	115.964	20.1533	5.75227138125	rs66516768	10	KATNA1	0	intronic	1.11	6	4	5	1	1	0
rs9766379	6	149952721	C	A	0.3588	8.18606e-09	116.11	20.1356	5.76458173329	rs66516768	10	KATNA1	0	intronic	0.143	6	4	5	1	1	0
rs9688794	6	149953257	C	T	0.3569	7.92908e-09	116.267	20.144	5.76995904616	rs66516768	10	KATNA1	0	intronic	0.135	7	4	5	1	1	0
rs12662162	6	149954278	C	T	0.3569	1.03997e-08	115.537	20.1781	5.72407794253	rs66516768	10	KATNA1	0	intronic	1.728	7	4	5	1	1	0
rs12662174	6	149954392	C	T	0.3569	7.58815e-09	116.376	20.137	5.77736069683	rs66516768	10	KATNA1	0	intronic	0.315	7	4	5	1	1	0
rs12201033	6	149954968	C	T	0.3559	6.41578e-09	117.046	20.1545	5.80554283294	rs66516768	10	KATNA1	0	intronic	0.116	6	4	5	1	1	0
rs7381555	6	149955278	G	A	0.3569	1.0706e-08	115.813	20.2436	5.71914722919	rs66516768	10	KATNA1	0	intronic	0.41	7	4	5	1	1	0
rs9800603	6	149955340	C	T	0.3569	5.65008e-09	117.465	20.1528	5.82679838984	rs66516768	10	KATNA1	0	intronic	0.107	6	4	5	1	1	0
rs9800686	6	149955600	A	C	0.3559	6.75246e-09	116.858	20.1519	5.79696792394	rs66516768	10	KATNA1	0	intronic	4.513	5	4	5	1	1	0
rs55849538	6	149956466	T	C	0.3559	6.40966e-09	117.012	20.1481	5.80570272049	rs66516768	10	KATNA1	0	intronic	0.749	7	4	5	1	1	0
rs56091542	6	149956793	C	T	0.3559	5.63375e-09	117.444	20.1476	5.82728161465	rs66516768	10	KATNA1	0	intronic	0.004	7	4	5	1	1	0
rs9322204	6	149957183	A	C	0.3569	7.52667e-09	116.407	20.1376	5.77872977588	rs66516768	10	KATNA1	0	intronic	0.137	7	4	5	1	1	0
rs9406286	6	149957862	T	C	0.3569	1.01212e-08	115.559	20.1655	5.72868522631	rs66516768	10	KATNA1	0	intronic	3.067	7	4	5	1	1	0
rs9689084	6	149960784	G	A	0.3559	5.72616e-09	117.167	20.1094	5.82456485099	rs66516768	10	KATNA1	0	intronic	4.667	6	5	5	1	1	0
rs62439811	6	149961552	C	T	0.3549	6.0787e-09	117.22	20.1531	5.81457810202	rs66516768	10	KATNA1	0	intronic	2.189	5	5	5	1	1	0
rs9285522	6	149962453	C	T	0.3559	5.08414e-09	117.754	20.1415	5.84439454195	rs66516768	10	KATNA1	0	intronic	1.166	7	5	5	1	1	0
rs12174716	6	149965623	C	T	0.3569	5.48443e-09	117.463	20.1354	5.83176446456	rs66516768	10	KATNA1	0	intronic	2.094	6	5	5	1	1	0
rs9767555	6	149968158	T	C	0.3678	1.19837e-08	115.357	20.2318	5.69995792713	rs66516768	10	KATNA1	0	intronic	2.258	4	1	1	1	1	0
rs12529698	6	149972087	G	A	0.3559	4.82207e-09	118.095	20.1695	5.85319885133	rs66516768	10	KATNA1	1978	intergenic	13.43	3a	5	5	1	1	0
rs9689716	6	149976798	G	A	0.3569	1.36037e-09	121.713	20.0772	6.06009993698	rs66516768	10	LATS1	2490	intergenic	0.146	5	5	5	1	1	0
rs12183664	6	149977802	G	A	0.3569	1.36037e-09	121.713	20.0772	6.06009993698	rs66516768	10	LATS1	1486	intergenic	0.792	7	4	5	1	1	0
rs9322207	6	149978321	G	A	0.3579	1.36037e-09	121.713	20.0772	6.06009993698	rs66516768	10	LATS1	967	downstream	6.618	7	4	5	1	1	0
rs1125	6	149979416	G	A	0.3489	8.56025e-08	109.539	20.45	5.35490263435	rs66516768	10	LATS1	0	UTR3	13.45	6	4	5	1	1	0
rs9688452	6	149979900	G	A	0.3598	8.69055e-10	123.329	20.1059	6.13177217107	rs66516768	10	LATS1	0	UTR3	13.32	7	4	5	1	1	0
rs9393132	6	149980453	A	C	0.3588	7.15793e-10	123.76	20.0752	6.16255755726	rs66516768	10	LATS1	0	UTR3	4.867	7	4	5	1	1	0
rs9767105	6	149980727	A	G	0.3638	7.48617e-10	123.392	20.0387	6.15545616662	rs66516768	10	LATS1	0	UTR3	15.5	6	4	5	1	1	0
rs9767123	6	149981459	A	G	0.3598	1.24727e-09	121.918	20.0649	6.07404596623	rs66516768	10	LATS1	0	UTR3	2.237	7	4	5	1	1	0
rs9800736	6	149982417	A	G	0.3588	1.02831e-09	122.568	20.0697	6.10495290206	rs66516768	10	LATS1	0	UTR3	11.03	6	4	5	1	1	0
rs3924871	6	149983216	G	A	0.3588	1.12851e-09	122.154	20.0508	6.09008465165	rs66516768	10	LATS1	0	exonic	10.18	6	4	4	1	1	0
rs35961297	6	149989065	T	C	0.3579	1.4287e-09	121.44	20.0584	6.05221230915	rs66516768	10	LATS1	0	intronic	6.253	6	4	4	1	1	0
rs35830138	6	149989771	T	C	0.3579	1.21183e-09	121.984	20.0605	6.07867061144	rs66516768	10	LATS1	0	intronic	0.855	7	4	4	1	1	0
rs62439837	6	149991516	G	T	0.3569	4.8613e-09	117.936	20.147	5.85185170191	rs66516768	10	LATS1	0	intronic	0.503	6	4	4	1	1	0
rs34157004	6	149992308	A	G	0.3579	1.21183e-09	121.984	20.0605	6.07867061144	rs66516768	10	LATS1	0	intronic	0.02	6	4	5	1	1	0
rs35763894	6	149992376	C	T	0.3579	1.21183e-09	121.984	20.0605	6.07867061144	rs66516768	10	LATS1	0	intronic	0.454	7	4	5	1	1	0
rs66516768	6	149993135	C	T	0.3579	6.9347e-10	124.205	20.1311	6.16757095022	rs66516768	10	LATS1	0	intronic	0.917	7	4	5	1	1	0
rs9767727	6	149994041	T	C	0.3579	1.22616e-09	121.948	20.0608	6.0767849795	rs66516768	10	LATS1	0	intronic	7.345	7	4	5	1	1	0
rs62439840	6	149995775	G	A	0.3569	1.55895e-09	121.237	20.0716	6.03814598419	rs66516768	10	LATS1	0	intronic	2.593	7	4	4	1	1	0
rs35967444	6	149996724	G	A	0.3579	1.40137e-09	121.505	20.0589	6.0553220666	rs66516768	10	LATS1	0	intronic	0.11	6	4	4	1	1	0
rs62439842	6	149996983	G	A	0.3579	1.49729e-09	121.309	20.0619	6.04465612844	rs66516768	10	LATS1	0	intronic	0.592	7	4	4	1	1	0
rs9393175	6	149998723	A	G	0.3569	1.55895e-09	121.237	20.0716	6.03814598419	rs66516768	10	LATS1	0	intronic	6.224	5	4	5	1	1	0
rs7767622	6	150002902	T	C	0.3579	1.40137e-09	121.505	20.0589	6.0553220666	rs66516768	10	LATS1	0	intronic	7.536	7	4	5	1	1	0
rs4421206	6	150004027	A	C	0.3579	1.50331e-09	121.3	20.0625	6.04400912869	rs66516768	10	LATS1	0	intronic	9.22	6	4	5	1	1	0
rs3798761	6	150004779	A	G	0.3579	8.59468e-10	123.376	20.1078	6.13353629242	rs66516768	10	LATS1	0	exonic	9.735	5	1	4	1	1	0
rs4870388	6	150009595	C	T	0.3588	1.12186e-09	122.164	20.0492	6.09103074652	rs66516768	10	LATS1	0	intronic	1.047	7	4	5	1	1	0
rs9322209	6	150012362	T	C	0.3588	1.12186e-09	122.164	20.0492	6.09103074652	rs66516768	10	LATS1	0	intronic	0.261	1f	4	4	1	1	0
rs9393173	6	150013957	C	T	0.3588	1.14424e-09	122.132	20.0545	6.08786820607	rs66516768	10	LATS1	0	intronic	0.127	6	4	4	1	1	0
rs9322210	6	150016576	G	A	0.3588	1.12186e-09	122.164	20.0492	6.09103074652	rs66516768	10	LATS1	0	intronic	0.649	NA	4	5	1	1	0
rs4870493	6	150020553	G	T	0.3588	1.33361e-09	121.659	20.0579	6.06329467686	rs66516768	10	LATS1	0	intronic	2.003	4	4	5	1	1	0
rs7450246	6	150023653	C	T	0.3588	1.18808e-09	122.021	20.0561	6.08184418406	rs66516768	10	LATS1	0	intronic	1.587	NA	4	5	1	1	0
rs9322214	6	150025122	C	T	0.3579	1.36964e-09	121.633	20.0678	6.05900750894	rs66516768	10	LATS1	0	intronic	1.316	NA	4	5	1	1	0
rs6913486	6	150026196	T	C	0.3579	1.39247e-09	121.595	20.0703	6.05634752812	rs66516768	10	LATS1	0	intronic	3.92	1f	4	5	1	1	0
rs11155674	6	150032247	T	C	0.3588	1.2362e-09	121.87	20.0523	6.07547660859	rs66516768	10	LATS1	0	intronic	5.978	5	4	5	1	1	1
rs9383812	6	150033491	C	T	0.3588	1.31012e-09	121.745	20.0626	6.06615095541	rs66516768	10	LATS1	0	intronic	0.151	6	4	5	1	1	1
rs12200670	6	150035055	C	T	0.3588	1.75704e-09	120.809	20.065	6.01880996156	rs66516768	10	LATS1	0	intronic	1.801	7	4	5	1	1	1
rs2185352	6	150035776	T	G	0.3588	1.29472e-09	121.739	20.0552	6.06805074665	rs66516768	10	LATS1	0	intronic	0.953	NA	1	5	1	1	1
rs9383844	6	150037404	T	C	0.3588	1.35459e-09	121.637	20.0625	6.06078476279	rs66516768	10	LATS1	0	UTR5	0.894	4	1	2	1	1	1
rs12174349	6	150039148	G	A	0.3588	1.29908e-09	121.723	20.0545	6.06751065776	rs66516768	10	LATS1	0	exonic	16.78	4	1	1	1	1	1
rs9767113	6	150039293	T	C	0.3579	2.03711e-09	120.328	20.0652	5.99481996367	rs66516768	10	LATS1	0	UTR5	18.15	4	1	1	1	1	1
rs2297930	6	150039496	T	C	0.3588	2.16313e-09	120.038	20.0495	5.98505782384	rs66516768	10	LATS1	103	upstream	9.468	NA	1	1	1	1	1
rs12203703	6	150041445	G	A	0.3588	3.29431e-09	118.795	20.0729	5.91621676328	rs66516768	10	LATS1	2052	intergenic	0.081	6	5	5	1	1	1
rs9479094	6	150046219	C	T	0.3588	3.0202e-09	119.207	20.0938	5.93049651175	rs66516768	10	NUP43	0	UTR3	3.642	5	4	5	1	1	1
rs9478291	6	150050570	A	G	0.3598	2.27805e-09	119.929	20.0595	5.97662698143	rs66516768	10	NUP43	0	intronic	7.482	5	2	4	1	1	0
rs12526675	6	150050676	C	A	0.3579	2.51856e-09	119.656	20.0688	5.96024761986	rs66516768	10	NUP43	0	intronic	6.786	1f	2	4	1	1	0
rs9688699	6	150054816	A	G	0.3579	3.19543e-09	118.915	20.076	5.92122978806	rs66516768	10	NUP43	0	intronic	2.929	7	4	4	1	1	0
rs10782314	6	150056663	C	T	0.3579	2.46571e-09	119.699	20.0644	5.9637121185	rs66516768	10	NUP43	0	intronic	0.46	6	4	4	1	1	0
rs9689340	6	150058313	G	A	0.3598	4.34063e-09	117.784	20.0565	5.87066024458	rs66516768	10	NUP43	0	intronic	3.973	7	4	4	1	1	0
rs12178310	6	150058826	A	G	0.3598	4.25301e-09	117.848	20.0559	5.87403987539	rs66516768	10	NUP43	0	intronic	1.118	7	4	5	1	1	0
rs9479494	6	150060244	A	G	0.3598	4.8581e-09	117.344	20.0455	5.85196119223	rs66516768	10	NUP43	0	intronic	3.282	6	4	4	1	1	0
rs56397000	6	150060483	C	T	0.3588	5.34428e-09	117.047	20.0493	5.83608138151	rs66516768	10	NUP43	0	intronic	1.587	6	4	4	1	1	0
rs12660304	6	150060783	T	C	0.3588	5.34428e-09	117.047	20.0493	5.83608138151	rs66516768	10	NUP43	0	intronic	5.13	6	4	4	1	1	0
rs9800806	6	150061486	G	T	0.3598	4.8581e-09	117.344	20.0455	5.85196119223	rs66516768	10	NUP43	0	intronic	0.039	6	4	4	1	1	0
rs12111376	6	150061697	G	A	0.3598	4.8581e-09	117.344	20.0455	5.85196119223	rs66516768	10	NUP43	0	intronic	0.966	7	4	4	1	1	0
rs9688517	6	150061791	T	C	0.3598	4.8581e-09	117.344	20.0455	5.85196119223	rs66516768	10	NUP43	0	intronic	0.106	6	4	4	1	1	0
rs9689702	6	150061856	G	A	0.3588	5.34428e-09	117.047	20.0493	5.83608138151	rs66516768	10	NUP43	0	intronic	0.982	7	4	4	1	1	0
rs10872644	6	150062955	T	C	0.3608	1.17674e-08	115.043	20.1657	5.70306222566	rs66516768	10	NUP43	0	intronic	2.029	7	4	4	1	1	0
rs11155675	6	150064019	T	C	0.3479	6.33143e-08	110.182	20.3637	5.40917906758	rs66516768	10	NUP43	0	intronic	3.491	6	4	4	1	1	0
rs10782315	6	150064229	T	C	0.3588	5.27528e-09	117.079	20.0474	5.83824735408	rs66516768	10	NUP43	0	intronic	2.139	7	4	5	1	1	0
rs10872646	6	150067675	A	G	0.3579	8.04342e-09	115.687	20.052	5.76754586323	rs66516768	10	NUP43	0	exonic	13.35	4	1	1	1	1	0
rs12528279	6	150072028	A	C	0.3579	6.47277e-09	116.48	20.0623	5.80406102776	rs66516768	10	PCMT1	0	intronic	4.557	4	1	1	1	1	0
rs62441284	6	150072678	C	A	0.3579	6.49285e-09	116.472	20.0627	5.80354194643	rs66516768	10	PCMT1	0	intronic	1.772	4	1	5	1	1	0
rs55938765	6	150073535	A	C	0.3569	7.56803e-09	115.944	20.0608	5.77780755177	rs66516768	10	PCMT1	0	intronic	0.076	6	1	5	1	1	0
rs10782316	6	150073891	A	C	0.3579	7.30584e-09	116.058	20.0599	5.7837386914	rs66516768	10	PCMT1	0	intronic	7.659	5	1	5	1	1	0
rs10782317	6	150075047	T	C	0.3579	8.38351e-09	115.621	20.0648	5.76056044635	rs66516768	10	PCMT1	0	intronic	4.267	1f	2	5	1	1	0
rs10782318	6	150075273	T	C	0.3559	8.11366e-09	115.744	20.0669	5.76607990955	rs66516768	10	PCMT1	0	intronic	1.843	6	1	5	1	1	0
rs9766004	6	150075499	C	T	0.3588	7.79135e-09	115.89	20.0683	5.77291121697	rs66516768	10	PCMT1	0	intronic	5.62	6	1	5	1	1	0
rs9480009	6	150079638	A	G	0.3579	6.35312e-09	116.623	20.076	5.80718691406	rs66516768	10	PCMT1	0	intronic	3.42	6	4	5	1	1	0
rs10872647	6	150079823	T	C	0.3459	1.37732e-07	107.83	20.4624	5.26824793571	rs66516768	10	PCMT1	0	intronic	7.086	7	4	5	1	1	0
rs10872648	6	150079835	A	G	0.3459	1.53656e-07	107.443	20.4672	5.24812383798	rs66516768	10	PCMT1	0	intronic	3.862	7	4	5	1	1	0
rs10747276	6	150079875	G	A	0.3569	5.7869e-09	116.959	20.0798	5.82280228821	rs66516768	10	PCMT1	0	intronic	2.492	7	4	5	1	1	0
rs9480031	6	150080011	A	C	0.3579	4.74781e-09	117.661	20.0866	5.85577838135	rs66516768	10	PCMT1	0	intronic	4.107	6	4	5	1	1	0
rs11155679	6	150080017	T	C	0.3459	9.15085e-08	109.539	20.4964	5.3428261871	rs66516768	10	PCMT1	0	intronic	3.509	6	4	5	1	1	0
rs10872649	6	150080590	T	G	0.3579	6.33053e-09	116.577	20.0661	5.80778350392	rs66516768	10	PCMT1	0	intronic	5.993	6	4	5	1	1	0
rs11155680	6	150080882	C	T	0.3579	6.2419e-09	116.625	20.0663	5.8101443481	rs66516768	10	PCMT1	0	intronic	2.539	6	4	5	1	1	0
rs2065663	6	150081467	A	G	0.3559	6.4554e-09	116.633	20.087	5.80451131878	rs66516768	10	PCMT1	0	intronic	11.43	7	4	5	1	1	0
rs10872650	6	150082095	A	G	0.3579	6.72923e-09	116.379	20.0674	5.79754606577	rs66516768	10	PCMT1	0	intronic	2.747	3a	4	5	1	1	0
rs12205092	6	150082511	G	T	0.3559	6.38024e-09	116.6	20.0747	5.80647340879	rs66516768	10	PCMT1	0	intronic	0.989	4	2	5	1	1	0
rs3805749	6	150093682	C	T	0.3559	1.35127e-08	114.171	20.0963	5.67945195278	rs66516768	10	PCMT1	0	intronic	13.5	6	4	4	1	1	0
rs9505972	6	150096391	A	C	0.3559	9.8122e-09	115.414	20.1219	5.73394355066	rs66516768	10	PCMT1	0	intronic	1.265	6	4	5	1	1	0
rs3805752	6	150116626	C	T	0.3549	1.0095e-08	114.922	20.053	5.72912498089	rs66516768	10	PCMT1:RP11-350J20.4	0	ncRNA_exonic	10.71	5	4	4	1	1	0
rs12176034	6	150121693	C	T	0.3439	8.22248e-09	117.457	20.3717	5.76383295624	rs66516768	10	PCMT1	0	intronic	0.168	6	4	5	1	1	0
rs56103941	6	150137231	A	G	0.3559	9.02065e-09	115.808	20.1405	5.74818501962	rs66516768	10	LRP11	2702	intergenic	1.818	4	5	5	1	1	0
rs12210605	6	150138403	A	G	0.3549	7.05921e-09	116.392	20.0974	5.78950989131	rs66516768	10	LRP11	1530	intergenic	2.842	7	4	5	1	1	0
rs9371201	6	150145001	C	T	0.3469	1.61582e-07	106.379	20.3004	5.23884805751	rs66516768	10	LRP11	0	intronic	0.666	3a	4	15	1	1	0
rs9371486	6	150153226	T	C	0.3459	2.46076e-07	104.276	20.2007	5.16066360866	rs66516768	10	LRP11	0	intronic	3.353	6	4	5	1	1	0
rs7740784	6	150154500	C	T	0.3559	8.41894e-09	115.652	20.0726	5.75984863195	rs66516768	10	LRP11	0	intronic	2.87	6	4	5	1	1	0
rs2342764	6	150156204	G	A	0.3549	9.14688e-09	115.515	20.0978	5.74583438804	rs66516768	10	LRP11	0	intronic	15.75	5	4	5	1	1	0
rs4870049	6	150158194	G	T	0.3559	4.04868e-09	118.129	20.0759	5.88219211567	rs66516768	10	LRP11	0	intronic	1.36	6	4	5	1	1	0
rs4870050	6	150160053	G	A	0.3559	7.68635e-09	116.869	20.2299	5.7751961272	rs66516768	10	LRP11	0	intronic	0.626	5	4	5	1	1	0
rs7752089	6	150160434	A	G	0.3559	8.16966e-09	116.681	20.2333	5.76491996736	rs66516768	10	LRP11	0	intronic	2.477	7	4	5	1	1	0
rs4242279	6	150160951	C	T	0.3559	1.64101e-08	114.48	20.2695	5.64612871971	rs66516768	10	LRP11	0	intronic	0.684	5	4	5	1	1	0
rs4870052	6	150161114	G	A	0.3549	9.56852e-09	116.408	20.2799	5.73820509486	rs66516768	10	LRP11	0	intronic	8.755	5	4	5	1	1	0
rs958953	6	150161871	C	T	0.3439	1.27112e-07	109.114	20.6482	5.28296166142	rs66516768	10	LRP11	0	intronic	2.043	4	2	7	1	1	0
rs2275045	6	150163911	T	C	0.3559	1.18126e-08	115.81	20.3025	5.70240896648	rs66516768	10	LRP11	0	intronic	2.812	NA	4	5	1	1	0
rs2184370	6	150164378	G	A	0.3559	1.76053e-08	114.742	20.3596	5.63402351473	rs66516768	10	LRP11	0	intronic	0.161	NA	4	5	1	1	0
rs880246	6	150167108	G	A	0.3509	4.39744e-07	102.515	20.2914	5.05089532938	rs66516768	10	LRP11	0	intronic	2.797	NA	2	5	1	1	0
rs4870054	6	150169538	C	T	0.338	7.1634e-06	93.5635	20.8397	4.48877472573	rs66516768	10	LRP11	0	intronic	0.609	6	4	5	1	1	0
rs7769115	6	150169932	C	T	0.3529	4.10262e-07	103.8	20.492	5.06413353963	rs66516768	10	LRP11	0	intronic	0.515	7	4	5	1	1	0
rs7738696	6	150170121	A	G	0.3529	5.01381e-07	102.835	20.4563	5.02578360558	rs66516768	10	LRP11	0	intronic	4.019	6	4	5	1	1	1
rs7744105	6	150170444	T	C	0.3529	3.06154e-07	104.813	20.4676	5.11961871446	rs66516768	10	LRP11	0	intronic	11.44	6	4	5	1	1	1
rs7743823	6	150170880	A	G	0.3529	3.01664e-07	104.913	20.476	5.12240443094	rs66516768	10	LRP11	0	intronic	0.261	6	4	5	1	1	1
rs9397036	6	150172923	C	T	0.3529	7.45785e-07	101.755	20.5555	4.9490450115	rs66516768	10	LRP11	0	intronic	7.308	5	4	5	1	1	1
rs9383864	6	150173105	T	C	0.3529	5.66104e-07	103.258	20.6365	5.00243592732	rs66516768	10	LRP11	0	intronic	5.906	5	4	5	1	1	1
rs9383865	6	150173179	A	G	0.3529	7.05921e-07	102.193	20.5996	4.95972759079	rs66516768	10	LRP11	0	intronic	2.544	7	4	5	1	1	1
rs9371207	6	150179223	A	G	0.3519	3.14956e-07	105.238	20.572	5.11427035203	rs66516768	10	LRP11	0	intronic	3.833	6	5	5	1	1	1
rs9383874	6	150179559	A	G	0.3519	3.9136e-07	104.452	20.5842	5.07311296985	rs66516768	10	LRP11	0	intronic	8.482	5	5	5	1	1	1
rs2880436	6	150180259	T	C	0.3519	3.62629e-07	104.703	20.5748	5.08759695988	rs66516768	10	LRP11	0	intronic	9.209	5	5	5	1	1	0
rs9478192	6	150183737	T	C	0.4225	1.20781e-06	96.6967	19.9149	4.85435205432	rs66516768	10	LRP11:RP11-244K5.8	0	ncRNA_exonic	1.28	5	1	7	1	1	0
rs9371505	6	150184148	A	C	0.4225	1.37724e-05	85.106	19.5724	4.34745868977	rs66516768	10	LRP11:RP11-244K5.8	0	ncRNA_exonic	6.688	2b	1	1	1	1	0
rs9397398	6	150193603	G	A	0.4215	5.98168e-06	89.7017	19.8106	4.52703583386	rs66516768	10	RP11-244K5.8	0	ncRNA_intronic	6.035	5	5	15	1	1	1
rs9371215	6	150194298	C	T	0.4215	2.69771e-06	92.8322	19.7784	4.69258756873	rs66516768	10	RP11-244K5.8	0	ncRNA_intronic	0.994	7	5	15	1	1	1
rs6557133	6	150195384	C	A	0.4225	2.25504e-06	93.5685	19.7813	4.7291119691	rs66516768	10	RP11-244K5.8	0	ncRNA_intronic	0.069	1f	13	15	1	1	1
rs1334510	6	150201179	A	G	0.4225	4.02624e-06	91.2808	19.7963	4.61002321936	rs66516768	10	RP11-244K5.8:CCT7P1	0	ncRNA_exonic	4.953	7	5	15	1	1	0
rs4870080	6	150202644	T	C	0.4215	4.35137e-06	90.9537	19.7949	4.59385250103	rs66516768	10	RP11-244K5.8:CCT7P1	0	ncRNA_exonic	12.14	7	5	15	1	1	0
rs7742993	6	150205095	G	A	0.4185	5.44639e-06	89.8171	19.7498	4.54681473514	rs66516768	10	RP11-244K5.8:RAET1E	0	ncRNA_intronic	0.871	7	5	15	1	1	0
rs7763849	6	150206380	C	T	0.4195	8.33438e-06	87.9277	19.7268	4.45640939925	rs66516768	10	RP11-244K5.8:RAET1E:RAET1E-AS1	0	ncRNA_intronic	1.799	6	5	15	1	1	0
rs9383912	6	150206615	T	C	0.4195	7.78398e-06	88.2262	19.7289	4.47104092411	rs66516768	10	RP11-244K5.8:RAET1E:RAET1E-AS1	0	ncRNA_intronic	4.109	7	5	15	1	1	0
rs9397420	6	150206781	A	G	0.4195	8.33438e-06	87.9277	19.7268	4.45640939925	rs66516768	10	RP11-244K5.8:RAET1E:RAET1E-AS1	0	ncRNA_exonic	3.592	6	5	15	1	1	0
rs9383913	6	150207016	A	G	0.4205	7.52341e-06	88.4197	19.7401	4.47831622043	rs66516768	10	RP11-244K5.8:RAET1E:RAET1E-AS1	0	ncRNA_intronic	7.212	5	5	15	1	1	0
rs9383577	6	150207195	C	T	0.4195	8.98079e-06	87.672	19.7405	4.4403614725	rs66516768	10	RP11-244K5.8:RAET1E:RAET1E-AS1	0	ncRNA_intronic	8.949	2b	5	15	1	1	0
rs9383914	6	150207234	T	G	0.4195	8.70586e-06	87.7979	19.7391	4.44704748152	rs66516768	10	RP11-244K5.8:RAET1E:RAET1E-AS1	0	ncRNA_intronic	3.734	4	5	15	1	1	0
rs9397058	6	150207249	C	T	0.4195	8.70586e-06	87.7979	19.7391	4.44704748152	rs66516768	10	RP11-244K5.8:RAET1E:RAET1E-AS1	0	ncRNA_intronic	2.121	4	5	15	1	1	0
rs7768626	6	150207962	G	T	0.4195	8.4495e-06	87.8717	19.7272	4.45346623719	rs66516768	10	RP11-244K5.8:RAET1E:RAET1E-AS1	0	ncRNA_intronic	4.994	5	5	15	1	1	0
rs7768665	6	150208024	G	A	0.4195	8.4495e-06	87.8717	19.7272	4.45346623719	rs66516768	10	RP11-244K5.8:RAET1E:RAET1E-AS1	0	ncRNA_intronic	1.277	5	2	15	1	1	0
rs7758020	6	150208111	T	C	0.4195	8.82291e-06	87.723	19.735	4.44417662961	rs66516768	10	RP11-244K5.8:RAET1E:RAET1E-AS1	0	ncRNA_intronic	0.134	6	2	15	1	1	0
rs7758033	6	150208135	T	C	0.4195	8.85407e-06	87.7179	19.7372	4.44341851144	rs66516768	10	RP11-244K5.8:RAET1E:RAET1E-AS1	0	ncRNA_intronic	6.054	6	2	15	1	1	0
rs7753544	6	150208264	A	G	0.4195	1.14659e-05	86.7209	19.7617	4.38750378311	rs66516768	10	RP11-244K5.8:RAET1E:RAET1E-AS1	0	ncRNA_intronic	2.327	4	2	15	1	1	0
rs7769118	6	150208274	G	A	0.4175	1.28987e-05	86.2157	19.7623	4.36181655641	rs66516768	10	RP11-244K5.8:RAET1E:RAET1E-AS1	0	ncRNA_intronic	0.708	3a	2	15	1	1	0
rs7757984	6	150208651	A	G	0.4155	1.61584e-05	85.3493	19.7885	4.31227401934	rs66516768	10	RP11-244K5.8:RAET1E:RAET1E-AS1	0	ncRNA_intronic	2.407	4	2	15	1	1	0
rs9968871	6	150209196	G	A	0.4175	8.46795e-06	87.7289	19.6973	4.45299811063	rs66516768	10	RP11-244K5.8:RAET1E:RAET1E-AS1	0	ncRNA_intronic	2.706	5	2	15	1	1	0
rs9969044	6	150209204	A	G	0.4175	6.77689e-06	88.6136	19.6855	4.5005780958	rs66516768	10	RP11-244K5.8:RAET1E:RAET1E-AS1	0	ncRNA_intronic	9.774	5	2	15	1	1	0
rs7774787	6	150209432	G	A	0.4195	5.98374e-06	89.0909	19.6761	4.526963042	rs66516768	10	RP11-244K5.8:RAET1E:RAET1E-AS1	0	ncRNA_intronic	0.26	2b	2	15	1	1	0
rs7764376	6	150210344	A	G	0.4195	5.07457e-06	89.4624	19.6078	4.56168101782	rs66516768	10	RP11-244K5.8:RAET1E:RAET1E-AS1	0	ncRNA_intronic	4.667	5	2	15	1	1	0
rs9383921	6	150210685	C	T	0.4175	5.01359e-06	89.4721	19.599	4.56421825589	rs66516768	10	RP11-244K5.8:RAET1E:RAET1E-AS1	0	exonic	6.497	2b	2	15	1	1	0
rs6933882	6	150210802	A	G	0.4195	4.61744e-06	89.8148	19.6	4.58145861022	rs66516768	10	RP11-244K5.8:RAET1E:RAET1E-AS1	0	ncRNA_intronic	3.972	4	2	15	1	1	0
rs6939761	6	150210994	T	C	0.4195	7.64126e-06	87.8699	19.6319	4.47499640051	rs66516768	10	RP11-244K5.8:RAET1E:RAET1E-AS1	0	ncRNA_intronic	3.132	7	2	15	1	1	0
rs4869763	6	150211684	T	C	0.4195	6.04883e-06	88.7694	19.6151	4.52467529602	rs66516768	10	RP11-244K5.8:RAET1E:RAET1E-AS1	0	ncRNA_intronic	3.932	4	2	15	1	1	0
rs4869764	6	150211828	T	C	0.4195	5.76191e-06	88.969	19.6146	4.53494279516	rs66516768	10	RP11-244K5.8:RAET1E:RAET1E-AS1	0	ncRNA_intronic	3.768	2b	2	15	1	1	0
rs7757972	6	150213312	G	A	0.4195	3.75638e-06	90.8071	19.6323	4.62442553456	rs66516768	10	RP11-244K5.8:RAET1E:RAET1E-AS1	0	ncRNA_intronic	0.474	7	5	15	1	1	0
rs7747435	6	150213472	T	C	0.4215	4.29159e-06	90.3156	19.6437	4.59673688583	rs66516768	10	RP11-244K5.8:RAET1E:RAET1E-AS1	0	ncRNA_intronic	5.514	5	5	15	1	1	0
rs7742692	6	150213499	A	G	0.4215	8.51096e-06	88.2495	19.8189	4.45191060418	rs66516768	10	RP11-244K5.8:RAET1E:RAET1E-AS1	0	ncRNA_intronic	0.349	5	5	15	1	1	0
rs9383584	6	150214035	G	A	0.4195	3.87487e-06	90.6893	19.6342	4.61798352955	rs66516768	10	RP11-244K5.8:RAET1E:RAET1E-AS1	0	ncRNA_intronic	2.156	6	5	15	1	1	0
rs7740145	6	150214270	C	T	0.4195	3.77895e-06	90.8042	19.637	4.62318358128	rs66516768	10	RP11-244K5.8:RAET1E:RAET1E-AS1	0	ncRNA_intronic	0.138	7	5	15	1	1	0
rs7767588	6	150214602	G	T	0.4195	4.06564e-06	90.5285	19.6419	4.60799829321	rs66516768	10	RP11-244K5.8:RAET1E:RAET1E-AS1	0	ncRNA_intronic	8.185	7	5	15	1	1	0
rs7767592	6	150214610	G	T	0.4195	2.12632e-06	93.8554	19.792	4.74103232594	rs66516768	10	RP11-244K5.8:RAET1E:RAET1E-AS1	0	ncRNA_intronic	8.607	7	5	15	1	1	0
rs7744821	6	150214784	C	T	0.4195	4.31037e-06	90.2987	19.6439	4.59582662531	rs66516768	10	RP11-244K5.8:RAET1E:RAET1E-AS1	0	ncRNA_intronic	10.53	7	5	15	1	1	0
rs9371223	6	150214806	T	C	0.4195	4.31037e-06	90.2987	19.6439	4.59582662531	rs66516768	10	RP11-244K5.8:RAET1E:RAET1E-AS1	0	ncRNA_intronic	6.968	6	5	15	1	1	0
rs9397434	6	150215869	T	C	0.4195	3.90529e-06	90.7456	19.6533	4.61636013927	rs66516768	10	RP11-244K5.8:RAET1E:RAET1E-AS1	0	ncRNA_intronic	0.322	5	5	15	1	1	0
rs2342769	6	150216507	T	C	0.4195	4.91083e-06	89.8119	19.6547	4.5685614915	rs66516768	10	RP11-244K5.8:RAET1E:RAET1E-AS1	0	ncRNA_intronic	5.329	3a	2	7	1	1	0
rs2342770	6	150216685	G	A	0.4195	4.93035e-06	89.8203	19.6601	4.56772980762	rs66516768	10	RP11-244K5.8:RAET1E:RAET1E-AS1	0	ncRNA_intronic	4.543	1a	2	7	1	1	0
rs9371544	6	150217360	T	C	0.4195	5.82702e-06	89.3359	19.7058	4.53257056815	rs66516768	10	RP11-244K5.8:RAET1E:RAET1E-AS1	0	ncRNA_exonic	1.104	4	2	7	1	1	0
rs6935829	6	150217811	C	T	0.4205	4.23791e-06	90.6014	19.6946	4.59935994202	rs66516768	10	RP11-244K5.8:RAET1E:RAET1E-AS1	0	ncRNA_intronic	0.4	4	2	7	1	1	0
rs72752146	9	118946169	G	A	0.3499	4.55465e-09	-119.016	20.2938	-5.86267651886	rs72752146	11	PAPPA	0	intronic	3.075	5	4	15	1	0	0
rs72752150	9	118946611	C	T	0.3519	1.09643e-08	-115.901	20.2734	-5.7150946182	rs72752146	11	PAPPA	0	intronic	0.48	7	4	15	1	0	0
rs72752151	9	118946786	T	C	0.3539	1.0315e-08	-114.361	19.9678	-5.725466335	rs72752146	11	PAPPA	0	intronic	0.357	6	4	15	1	0	0
rs1888637	9	118947425	G	A	0.3519	2.57598e-08	-114.369	20.5339	-5.56805535355	rs72752146	11	PAPPA	0	intronic	5.913	5	4	15	1	0	0
rs418382	9	118980297	G	A	0.4115	5.09174e-12	137.343	19.8868	6.90299506359	rs418382	11	PAPPA	0	intronic	1.855	7	4	15	1	0	0
rs433687	9	118980520	T	C	0.4871	7.81609e-11	-124.314	19.1056	-6.50409806254	rs418382	11	PAPPA	0	intronic	4.389	7	4	15	1	0	0
rs374560	9	118980544	C	A	0.4871	3.95647e-11	-127.546	19.3003	-6.60569864112	rs418382	11	PAPPA	0	intronic	4.561	7	4	15	1	0	0
rs434652	9	118981075	T	C	0.4891	5.69002e-11	-126.895	19.3603	-6.5516620398	rs418382	11	PAPPA	0	intronic	5.529	5	4	15	1	0	0
rs62574201	9	118989555	C	T	0.02982	1.92381e-10	421.571	66.1833	6.36730291929	rs62574201	11	PAPPA	0	intronic	0.007	5	4	15	1	0	0
rs62574205	9	119002278	T	G	0.02783	8.90755e-07	429.617	87.3995	4.9143543858	rs62574201	11	PAPPA	0	intronic	3.659	5	4	15	1	0	0
rs10896444	11	68967247	C	A	0.3797	5.93037e-10	-124.209	20.051	-6.19227039975	rs10896445	12	RP11-554A11.8	28214	intergenic	1.009	1f	5	15	0	0	0
rs10896445	11	68967641	C	T	0.3797	1.01443e-10	-126.974	19.6331	-6.46478490499	rs10896445	12	RP11-554A11.8	28608	intergenic	0.402	1f	5	15	0	1	0
rs11111091	12	102326532	G	A	0.4652	9.28992e-16	155.428	19.3299	8.03589377849	rs11111091	13	DRAM1	0	intronic	4.352	6	2	15	1	1	0
rs10860832	12	102414568	G	T	0.169	4.35279e-07	129.794	25.6808	5.05284418071	rs11111202	13	CCDC53	0	intronic	1.342	6	4	5	1	1	0
rs11111134	12	102415256	T	C	0.2038	6.72516e-06	107.176	23.8006	4.50220647114	rs11111202	13	CCDC53	0	intronic	3.35	3a	4	5	1	1	0
rs1986854	12	102417475	T	C	0.168	5.7318e-07	126.779	25.3495	5.00004141888	rs11111202	13	CCDC53	0	intronic	11.28	2b	4	4	1	1	0
rs79076266	12	102417638	C	A	0.169	1.83159e-07	132.183	25.3368	5.21566493478	rs11111202	13	CCDC53	0	intronic	4.379	5	2	4	1	1	0
rs10507138	12	102418604	A	G	0.169	4.94268e-07	127.546	25.3583	5.02852464332	rs11111202	13	CCDC53	0	intronic	1.752	5	4	5	1	1	0
rs10778165	12	102421344	A	C	0.2465	1.10708e-08	127.856	22.371	5.71345063388	rs11111202	13	CCDC53	0	intronic	1.545	6	4	5	1	1	0
rs11111139	12	102428444	T	C	0.2028	6.04816e-06	108.264	23.9226	4.52469872455	rs11111202	13	CCDC53	0	intronic	0.636	5	2	5	1	1	0
rs11111141	12	102429501	A	C	0.168	8.39821e-07	125.19	25.4088	4.92587866878	rs11111202	13	CCDC53	0	intronic	15.3	6	4	5	1	1	0
rs4556601	12	102432065	G	A	0.169	1.18436e-06	124.06	25.5301	4.85823631904	rs11111202	13	CCDC53	0	intronic	0.709	6	4	5	1	1	0
rs4357749	12	102437117	G	A	0.2038	1.28818e-05	104.712	24.0005	4.36210333112	rs11111202	13	CCDC53	0	intronic	0.305	7	4	4	1	1	0
rs10860833	12	102438686	T	G	0.169	9.37849e-07	124.573	25.395	4.90425017183	rs11111202	13	CCDC53	0	intronic	5.381	7	4	5	1	1	0
rs10778167	12	102440246	C	T	0.2465	8.90376e-09	128.481	22.3359	5.75039041537	rs11111202	13	CCDC53	0	intronic	0.336	6	4	5	1	1	0
rs10778168	12	102441002	C	T	0.2465	1.31581e-08	127.152	22.3632	5.68399906032	rs11111202	13	CCDC53	0	intronic	1.487	4	4	5	1	1	0
rs7311057	12	102441525	G	T	0.2465	5.00862e-09	131.434	22.4719	5.84688550174	rs11111202	13	CCDC53	0	intronic	0.68	6	4	5	1	1	0
rs7314571	12	102442201	A	G	0.2465	7.62159e-09	129.169	22.3534	5.776620554	rs11111202	13	CCDC53	0	intronic	3.575	7	4	5	1	1	0
rs12424647	12	102442598	C	T	0.2465	4.5664e-09	131.479	22.4206	5.86224884191	rs11111202	13	CCDC53	0	intronic	8.39	7	4	5	1	1	0
rs10778169	12	102442944	A	C	0.2465	6.5221e-09	130	22.3957	5.8027886015	rs11111202	13	CCDC53	0	intronic	0.454	7	4	4	1	1	0
rs7958593	12	102444064	C	T	0.168	1.98315e-06	121.65	25.5772	4.75513383041	rs11111202	13	CCDC53	0	exonic	8.054	7	4	4	1	1	0
rs2373566	12	102444999	G	T	0.2028	1.11025e-05	105.639	24.0342	4.39450587759	rs11111202	13	CCDC53	0	intronic	1.966	3a	2	5	1	1	0
rs77121786	12	102446675	T	G	0.2028	8.64941e-06	106.124	23.8517	4.44844522393	rs11111202	13	CCDC53	0	intronic	5.521	5	4	4	1	1	0
rs11111146	12	102452264	C	A	0.2028	2.04655e-06	114.742	24.1572	4.74877249893	rs11111202	13	CCDC53	0	intronic	5.511	6	4	5	1	1	0
rs3751129	12	102455729	G	A	0.2157	1.62659e-07	123.434	23.5605	5.2376217459	rs11111202	13	CCDC53	0	exonic	19.44	2a	1	1	1	1	0
rs2373567	12	102461089	T	C	0.2157	1.88429e-07	121.552	23.3226	5.2104048488	rs11111202	13	RP11-554E23.4	0	ncRNA_intronic	1.106	6	5	5	1	1	1
rs17437668	12	102463140	C	T	0.2028	1.67994e-05	103.557	24.058	4.30366714417	rs11111202	13	RP11-554E23.4	0	ncRNA_intronic	15.26	7	5	5	1	1	1
rs4271440	12	102463456	A	G	0.2465	3.98186e-08	123.75	22.5275	5.49165439887	rs11111202	13	RP11-554E23.4	0	ncRNA_intronic	0.967	5	5	5	1	1	1
rs11111148	12	102466028	T	G	0.2157	8.82261e-08	125.141	23.3868	5.34944144481	rs11111202	13	RP11-554E23.4	0	ncRNA_intronic	1.742	7	5	5	1	1	1
rs10507139	12	102466992	T	C	0.168	5.60949e-07	126.419	25.2565	5.00419860956	rs11111202	13	RP11-554E23.4	0	ncRNA_intronic	1.021	7	4	5	1	1	1
rs11111150	12	102468660	A	G	0.168	2.33086e-07	130.948	25.3179	5.17080636207	rs11111202	13	NUP37	0	intronic	4.74	6	4	5	1	1	1
rs11111153	12	102476087	A	C	0.2465	7.21879e-09	129.194	22.3225	5.78575374763	rs11111202	13	NUP37	0	intronic	1.865	7	4	5	1	1	0
rs11111154	12	102476128	A	G	0.168	1.91934e-07	131.821	25.3096	5.20698461476	rs11111202	13	NUP37	0	intronic	10.8	7	4	5	1	1	0
rs11111155	12	102476429	C	T	0.168	3.60574e-07	128.824	25.3095	5.08867497257	rs11111202	13	NUP37	0	intronic	1.096	7	4	5	1	1	0
rs10083092	12	102478694	T	C	0.2465	1.24322e-08	127.424	22.3728	5.69369099344	rs11111202	13	NUP37	0	intronic	5.822	5	4	4	1	1	0
rs7961439	12	102480028	G	A	0.168	6.74126e-07	126.016	25.3559	4.96867311739	rs11111202	13	NUP37	0	intronic	1.269	7	4	5	1	1	0
rs11111162	12	102489302	A	G	0.2157	1.84453e-07	121.2	23.2374	5.21435994592	rs11111202	13	NUP37	0	intronic	5.042	5	4	5	1	1	0
rs17528833	12	102490612	C	A	0.168	4.51478e-07	127.492	25.2604	5.04586335433	rs11111202	13	NUP37	0	intronic	0.804	5	3	5	1	1	0
rs10507141	12	102491467	T	G	0.168	4.63528e-07	127.391	25.2656	5.04082549574	rs11111202	13	NUP37	0	intronic	0.732	6	4	5	1	1	0
rs11111163	12	102491983	C	T	0.2028	5.75262e-06	108.111	23.8329	4.53528335806	rs11111202	13	NUP37	0	intronic	4.063	6	4	4	1	1	0
rs11111164	12	102492558	C	T	0.2157	2.51987e-07	120.451	23.3544	5.15621837927	rs11111202	13	NUP37	0	intronic	2.212	7	4	4	1	1	0
rs75162381	12	102497698	A	G	0.2038	1.00362e-05	105.613	23.9093	4.41639201947	rs11111202	13	NUP37	0	intronic	9.823	7	4	5	1	1	0
rs12426078	12	102499032	A	G	0.2465	1.57462e-08	126.353	22.3438	5.65322822815	rs11111202	13	NUP37	0	intronic	2.91	7	4	4	1	1	0
rs7302337	12	102499628	G	A	0.2465	4.88578e-08	122.539	22.4553	5.45541790765	rs11111202	13	NUP37	0	intronic	1.69	7	4	4	1	1	0
rs17438262	12	102501068	G	A	0.166	2.14069e-07	131.941	25.4319	5.18668618535	rs11111202	13	NUP37	0	intronic	3.553	5	4	4	1	1	0
rs78462723	12	102501720	C	T	0.2018	4.82062e-06	109.433	23.9282	4.5724466442	rs11111202	13	NUP37	0	intronic	2.277	7	4	4	1	1	0
rs7133417	12	102503201	C	T	0.2455	1.17405e-08	127.526	22.3524	5.70345215993	rs11111202	13	NUP37	0	intronic	3.153	7	4	5	1	1	0
rs11111165	12	102504041	G	A	0.167	4.6822e-07	127.564	25.3096	5.03889796633	rs11111202	13	NUP37	0	intronic	8.716	6	4	4	1	1	0
rs66521551	12	102505153	C	T	0.2455	1.31655e-08	127.095	22.3536	5.6839029583	rs11111202	13	NUP37	0	intronic	3.332	7	4	4	1	1	0
rs2136510	12	102505603	A	G	0.167	4.53172e-07	127.82	25.3289	5.04514734709	rs11111202	13	NUP37	0	intronic	6.493	NA	4	5	1	1	0
rs11111167	12	102508785	T	C	0.2018	7.10956e-06	107.248	23.8793	4.49038185904	rs11111202	13	NUP37	0	intronic	6.22	7	4	5	1	1	0
rs11111168	12	102509931	C	A	0.2018	7.10956e-06	107.248	23.8793	4.49038185904	rs11111202	13	NUP37	0	intronic	6.629	5	4	5	1	1	0
rs17529215	12	102510208	G	T	0.2018	6.82275e-06	107.458	23.8794	4.49914441077	rs11111202	13	NUP37	0	intronic	1.435	6	4	5	1	1	0
rs11111170	12	102516000	C	T	0.2207	3.67159e-08	127.503	23.1505	5.50596138966	rs11111202	13	PARPBP	0	intronic	4.037	6	1	15	1	1	0
rs77449222	12	102516843	T	C	0.2207	6.28119e-08	125.439	23.1775	5.41060580143	rs11111202	13	PARPBP	0	intronic	4.613	4	1	15	1	1	0
rs2036771	12	102517804	G	A	0.2207	6.28119e-08	125.439	23.1775	5.41060580143	rs11111202	13	PARPBP	0	exonic	16.71	6	1	15	1	1	0
rs60169308	12	102518871	G	T	0.2207	2.29973e-08	129.652	23.1957	5.58779340426	rs11111202	13	PARPBP	0	intronic	1.286	6	1	15	1	1	0
rs7963649	12	102521263	G	T	0.3241	0.00123082	65.9035	20.391	3.23164003221	rs11111202	13	PARPBP	0	intronic	0.259	6	4	15	1	1	0
rs10128915	12	102521964	T	C	0.2207	2.55854e-08	129.749	23.2904	5.56923922694	rs11111202	13	PARPBP	0	intronic	2.682	6	4	15	1	1	0
rs11519706	12	102525678	G	A	0.166	1.55844e-07	132.444	25.2422	5.2455178143	rs11111202	13	PARPBP	0	intronic	0.074	6	5	15	1	1	0
rs10860840	12	102527495	G	T	0.3231	0.000903349	67.6521	20.3809	3.31901709201	rs11111202	13	PARPBP	0	intronic	8.417	5	4	15	1	1	0
rs58071346	12	102529154	T	C	0.2207	1.05974e-07	123.468	23.2186	5.31617025297	rs11111202	13	PARPBP	0	intronic	1.779	6	4	15	1	1	0
rs11111172	12	102529465	T	C	0.2018	5.69788e-06	108.306	23.8653	4.53730082989	rs11111202	13	PARPBP	0	intronic	3.769	1f	4	15	1	1	0
rs10444510	12	102530547	G	A	0.2018	9.96316e-06	105.497	23.8745	4.41797140085	rs11111202	13	PARPBP	0	intronic	6.555	7	4	15	1	1	0
rs7314597	12	102530802	C	T	0.2018	9.56051e-06	105.68	23.8677	4.42688176893	rs11111202	13	PARPBP	0	intronic	0.107	7	4	15	1	1	0
rs11111173	12	102531566	A	C	0.2018	6.22076e-06	107.803	23.8522	4.51874384762	rs11111202	13	PARPBP	0	intronic	1.604	7	4	15	1	1	0
rs11519606	12	102533508	G	A	0.3241	0.00142887	65.0064	20.384	3.18875484467	rs11111202	13	PARPBP	0	intronic	0.963	5	5	15	1	1	0
rs144556549	12	102535875	A	G	0.2068	4.40964e-06	109.293	23.8006	4.59107728491	rs11111202	13	PARPBP	0	intronic	4.333	7	5	15	1	1	0
rs7974107	12	102536426	A	C	0.2207	6.39359e-08	125.484	23.1993	5.40742892934	rs11111202	13	PARPBP	0	intronic	2.149	6	4	15	1	1	0
rs11111178	12	102539957	C	T	0.166	1.62436e-07	133.074	25.3993	5.23787501601	rs11111202	13	PARPBP	0	intronic	0.78	7	5	15	1	1	0
rs76825149	12	102541667	A	G	0.2018	8.77016e-06	106.164	23.8769	4.4454658804	rs11111202	13	PARPBP	0	intronic	0.063	7	5	15	1	1	0
rs55772007	12	102545563	A	G	0.2207	3.86424e-08	127.374	23.1651	5.49694644091	rs11111202	13	PARPBP	0	exonic	0.203	6	4	15	1	1	0
rs12422994	12	102545806	G	A	0.3241	0.0030204	60.9717	20.5574	2.96565408573	rs11111202	13	PARPBP	0	intronic	3.618	7	4	15	1	1	0
rs75677541	12	102546850	C	T	0.168	1.83373e-07	132.001	25.303	5.21544850358	rs11111202	13	PARPBP	0	intronic	2.042	6	4	15	1	1	0
rs11111182	12	102548135	G	A	0.2207	3.31222e-08	128.116	23.1855	5.52407710029	rs11111202	13	PARPBP	0	intronic	0.975	5	4	15	1	1	0
rs2102476	12	102548700	G	T	0.2207	3.55633e-08	127.985	23.2143	5.51157689298	rs11111202	13	PARPBP	0	intronic	10.89	NA	4	15	1	1	0
rs7959191	12	102550192	A	G	0.2207	3.97693e-08	127.264	23.1664	5.49187315105	rs11111202	13	PARPBP	0	intronic	1.229	7	4	15	1	1	0
rs12308006	12	102551112	T	C	0.2207	2.73229e-07	122.042	23.7326	5.14103509969	rs11111202	13	PARPBP	0	intronic	2.805	6	5	15	1	1	0
rs11111183	12	102551714	C	T	0.2008	6.24511e-06	107.834	23.8633	4.51791650313	rs11111202	13	PARPBP	0	intronic	0.715	6	5	15	1	1	0
rs11111184	12	102551854	G	T	0.166	2.06791e-07	131.041	25.2269	5.19312701477	rs11111202	13	PARPBP	0	intronic	5.314	6	5	15	1	1	0
rs10860841	12	102555859	G	A	0.2197	3.83921e-08	127.254	23.1383	5.49809274732	rs11111202	13	PARPBP	0	intronic	2.82	6	5	15	1	1	0
rs11111185	12	102555923	A	G	0.166	1.43868e-07	132.669	25.2144	5.26023935894	rs11111202	13	PARPBP	0	intronic	0.878	7	5	15	1	1	0
rs11111187	12	102557199	A	G	0.2207	3.3332e-08	127.788	23.1308	5.52296824296	rs11111202	13	PARPBP	0	intronic	2.151	6	5	15	1	1	0
rs3794201	12	102559708	A	C	0.2157	7.65825e-08	124.741	23.2013	5.37500042849	rs11111202	13	PARPBP	0	intronic	13.31	6	4	15	1	1	0
rs58415082	12	102560156	C	T	0.2207	2.81584e-08	128.55	23.1448	5.5525178205	rs11111202	13	PARPBP	0	intronic	1.153	6	4	15	1	1	0
rs12426352	12	102561772	T	C	0.2207	3.39191e-08	127.863	23.1572	5.51990084744	rs11111202	13	PARPBP	0	intronic	0.5	3a	2	15	1	1	0
rs11111194	12	102566108	T	G	0.2207	4.25656e-08	126.773	23.1276	5.47986270813	rs11111202	13	PARPBP	0	intronic	1.84	7	4	15	1	1	0
rs17438571	12	102568101	A	G	0.2018	7.461e-06	106.678	23.807	4.48009449602	rs11111202	13	PARPBP	0	intronic	1.869	4	4	15	1	1	0
rs7308354	12	102571707	A	G	0.2008	4.98344e-06	108.866	23.8406	4.56548366635	rs11111202	13	PARPBP	0	intronic	1.902	7	4	15	1	1	0
rs1509673	12	102574080	G	A	0.2207	3.82827e-08	127.483	23.1779	5.49859604758	rs11111202	13	PARPBP	0	intronic	2.675	NA	4	15	1	1	0
rs56390130	12	102574751	C	T	0.166	1.02054e-07	134.124	25.1901	5.32302805186	rs11111202	13	PARPBP	0	intronic	0.633	7	4	15	1	1	0
rs1980002	12	102575660	G	T	0.2207	3.50369e-08	127.92	23.1915	5.51420049805	rs11111202	13	PARPBP	0	intronic	0.842	NA	4	15	1	1	0
rs11111197	12	102579519	C	T	0.2018	6.78169e-06	107.349	23.8484	4.50042760305	rs11111202	13	PARPBP	0	intronic	4.776	6	5	15	1	1	0
rs1858172	12	102580431	G	A	0.2207	3.98355e-08	127.198	23.1558	5.49157947124	rs11111202	13	PARPBP	0	intronic	1.099	NA	5	15	1	1	0
rs12367012	12	102580673	C	T	0.166	2.40388e-07	130.371	25.2346	5.16503961893	rs11111202	13	PARPBP	0	intronic	2.141	7	5	15	1	1	0
rs7310495	12	102584260	A	G	0.2008	5.8958e-06	108.028	23.8419	4.5300920262	rs11111202	13	PARPBP	0	intronic	2.486	6	4	15	1	1	0
rs1858170	12	102585214	G	A	0.2207	3.11363e-08	128.596	23.2268	5.53492418885	rs11111202	13	PARPBP	0	intronic	0.283	NA	5	15	1	1	0
rs10860842	12	102588072	T	C	0.2207	2.8504e-08	128.483	23.1417	5.55038571441	rs11111202	13	PARPBP	0	intronic	4.432	7	5	15	1	1	0
rs11111201	12	102588475	G	A	0.166	1.73054e-07	131.935	25.2384	5.22617348279	rs11111202	13	PARPBP	0	intronic	3.342	6	4	15	1	1	0
rs11111202	12	102588879	T	G	0.2207	1.59435e-08	131.005	23.1752	5.65108847167	rs11111202	13	PARPBP	0	intronic	1.837	6	4	15	1	1	0
rs17438988	12	102589675	A	G	0.166	1.70401e-07	131.962	25.2299	5.22903077652	rs11111202	13	PARPBP	0	intronic	1.06	6	4	15	1	1	0
rs11111206	12	102596270	A	G	0.2207	5.0434e-08	126.278	23.1646	5.44977353202	rs11111202	13	PMCH	4646	intergenic	1.182	7	5	15	1	1	0
rs10507145	12	102599859	A	G	0.166	1.89707e-07	131.414	25.221	5.20915068679	rs11111202	13	PMCH	8235	intergenic	17.01	NA	4	15	1	1	0
rs12371328	12	102599892	C	T	0.2008	6.72977e-06	107.319	23.833	4.50206087048	rs11111202	13	PMCH	8268	intergenic	15.43	6	4	15	1	1	0
rs10507144	12	102599937	T	G	0.166	1.23328e-07	133.371	25.2124	5.28849330854	rs11111202	13	PMCH	8313	intergenic	20.3	NA	4	15	1	1	0
rs12369025	12	102602592	A	G	0.2008	6.06187e-06	107.903	23.8452	4.5242198076	rs11111202	13	RN7SL793P	8505	intergenic	5.039	5	4	15	0	1	0
rs59660079	12	102602954	C	T	0.2157	7.47311e-08	125.014	23.233	5.37940817409	rs11111202	13	RN7SL793P	8143	intergenic	5.936	5	5	15	0	1	0
rs11111210	12	102607288	G	A	0.166	1.7076e-07	131.989	25.2368	5.22864162568	rs11111202	13	RN7SL793P	3809	intergenic	1.309	7	5	15	0	1	0
rs11111211	12	102608918	C	T	0.166	1.17135e-07	133.597	25.2101	5.2979110493	rs11111202	13	RN7SL793P	2179	intergenic	3.547	6	5	15	0	1	0
rs7955558	12	102609448	G	A	0.2207	3.94536e-08	127.234	23.155	5.49328022854	rs11111202	13	RN7SL793P	1649	intergenic	0.931	3b	5	15	0	1	0
rs11111212	12	102610368	A	G	0.2147	1.1189e-07	123.526	23.2729	5.30627193328	rs11111202	13	RN7SL793P	729	downstream	2.474	4	5	15	0	1	0
rs11111213	12	102610459	G	T	0.2207	3.82971e-08	127.371	23.1579	5.49852972	rs11111202	13	RN7SL793P	638	downstream	1.966	4	5	15	0	1	0
rs11111215	12	102610678	G	T	0.166	1.66325e-07	132.42	25.2956	5.23350556122	rs11111202	13	RN7SL793P	419	downstream	0.297	5	5	15	0	1	0
rs11111217	12	102614994	C	T	0.2147	5.9481e-08	126.269	23.2887	5.42035439987	rs11111202	13	RN7SL793P	3602	intergenic	1.972	5	7	15	0	1	0
rs10860848	12	102616249	G	A	0.2207	3.37765e-08	127.958	23.1713	5.52064112078	rs11111202	13	RN7SL793P	4857	intergenic	11.84	6	14	15	0	1	0
rs7134488	12	102616650	G	A	0.2207	2.50019e-08	129.254	23.1849	5.57325791328	rs11111202	13	RN7SL793P	5258	intergenic	0.766	5	14	15	0	1	0
rs7138106	12	102617138	G	A	0.166	2.2332e-07	130.856	25.2611	5.17879809981	rs11111202	13	RN7SL793P	5746	intergenic	0.936	6	14	15	0	1	0
rs75055966	12	102617589	C	T	0.166	2.08424e-07	131.318	25.2875	5.19166300329	rs11111202	13	RN7SL793P	6197	intergenic	1.604	6	14	15	0	1	0
rs76113774	12	102618809	G	A	0.2207	3.25354e-08	128.132	23.1752	5.52721508194	rs11111202	13	RP11-18O15.1	4995	intergenic	7.107	7	5	15	0	1	0
rs17032343	12	102622243	T	C	0.2207	1.40298e-07	122.345	23.2319	5.26485767951	rs11111202	13	RP11-18O15.1	1561	intergenic	0.224	3a	5	15	0	1	0
rs76352166	12	102624969	G	T	0.165	5.6409e-07	127.358	25.4496	5.00312273817	rs11111202	13	RP11-18O15.1	657	upstream	0.796	7	5	15	0	1	0
rs1858173	12	102627611	A	C	0.2157	2.00335e-07	121.154	23.2972	5.1990264686	rs11111202	13	RP11-18O15.1	3299	intergenic	6.77	6	5	15	0	1	0
rs7955830	12	102644568	G	A	0.167	6.91558e-08	135.77	25.1666	5.39335067347	rs11111202	13	RP11-18O15.1	20256	intergenic	0.737	7	15	15	0	1	0
rs12367899	12	102670291	A	G	0.166	1.88e-07	132.143	25.3527	5.21082769076	rs11111202	13	RP11-18O15.1	45979	intergenic	8.543	7	9	15	0	1	0
rs1949555	12	102698948	A	G	0.168	1.47633e-06	126.031	26.1718	4.8144132746	rs11111202	13	RP11-18O15.1	74636	intergenic	1.233	NA	5	15	0	1	0
rs370127955	12	102704594	A	G	0.168	7.63611e-08	135.728	25.2421	5.37552206356	rs11111202	13	RP11-18O15.1	80282	intergenic	2.224	6	15	15	0	0	0
rs7969401	12	102713073	A	C	0.169	8.02538e-08	135.525	25.2466	5.36655710353	rs11111202	13	IGF1	76571	intergenic	0.806	7	14	15	0	1	0
rs1996656	12	102751962	A	G	0.174	2.19362e-07	130.477	25.1717	5.18213359403	rs11111202	13	IGF1	37682	intergenic	11.38	6	9	15	0	1	0
rs10860859	12	102753327	A	G	0.174	2.50752e-07	129.869	25.176	5.15713874676	rs11111202	13	IGF1	36317	intergenic	7.68	7	14	15	0	1	0
rs6220	12	102794515	A	G	0.2724	5.32442e-07	107.181	21.3701	5.01423745333	rs5742653	13	IGF1	0	UTR3	0.919	7	5	15	1	1	0
rs10745940	12	102797196	G	A	0.2734	5.10642e-07	107.361	21.3717	5.02227048659	rs5742653	13	IGF1	0	intronic	6.908	6	4	15	1	1	0
rs1520222	12	102797293	A	G	0.2425	2.04908e-08	123.039	21.934	5.60780559504	rs5742653	13	IGF1	0	intronic	1.345	7	4	15	1	1	0
rs5742694	12	102799236	A	C	0.2276	1.68037e-06	107.546	22.4543	4.78849470093	rs5742653	13	IGF1	0	intronic	1.048	NA	5	15	1	1	0
rs6539035	12	102800935	T	C	0.2276	2.12065e-06	106.181	22.3886	4.74157320781	rs5742653	13	IGF1	0	intronic	2.833	1f	5	15	1	1	0
rs978458	12	102802239	C	T	0.2425	2.99712e-08	121.382	21.8973	5.54160486716	rs5742653	13	IGF1	0	intronic	5.988	NA	5	15	1	1	0
rs2195242	12	102808464	G	A	0.2425	4.23436e-08	120.342	21.9506	5.48078784316	rs5742653	13	IGF1	0	intronic	5.913	NA	5	15	1	1	0
rs5009837	12	102810269	C	T	0.2734	6.12093e-07	106.542	21.3571	4.98736203559	rs5742653	13	IGF1	0	intronic	7.804	7	4	15	1	1	0
rs4764696	12	102810398	C	T	0.2276	1.84483e-06	107.022	22.4328	4.76971908949	rs5742653	13	IGF1	0	intronic	7.493	7	4	15	1	1	0
rs11111267	12	102811239	A	G	0.167	8.4309e-09	145.195	25.2011	5.75960900425	rs11111293	13	IGF1	0	intronic	11.34	3a	4	15	1	1	0
rs5742671	12	102815758	G	A	0.167	1.86613e-08	141.845	25.2138	5.62397469354	rs11111293	13	IGF1	0	intronic	0.889	3a	5	15	1	1	0
rs4764884	12	102819599	C	T	0.2276	2.08482e-06	105.985	22.3312	4.74502362655	rs5742653	13	IGF1	0	intronic	9.13	5	2	15	1	1	0
rs6539036	12	102821155	A	C	0.2276	2.5785e-06	105.039	22.3353	4.70182218841	rs5742653	13	IGF1	0	intronic	8.604	5	1	15	1	1	0
rs4764885	12	102822528	G	A	0.2734	6.60018e-07	106.053	21.3215	4.97277337993	rs5742653	13	IGF1	0	intronic	6.963	5	5	15	1	1	0
rs10860864	12	102822862	C	T	0.167	1.11443e-08	143.888	25.1811	5.71232499267	rs11111293	13	IGF1	0	intronic	1.541	6	5	15	1	1	0
rs5742667	12	102823478	G	A	0.2425	2.24307e-08	122.447	21.8897	5.59212518148	rs5742653	13	IGF1	0	intronic	8.364	NA	2	15	1	1	0
rs5742666	12	102823519	T	C	0.2276	1.47143e-06	107.659	22.3538	4.8150771913	rs5742653	13	IGF1	0	intronic	7.3	NA	2	15	1	1	0
rs972936	12	102824921	C	T	0.2425	2.79031e-08	121.494	21.868	5.55410920945	rs5742653	13	IGF1	0	intronic	15.34	NA	5	15	1	1	0
rs2288378	12	102830008	C	T	0.2276	2.0394e-06	106.127	22.3401	4.74948036074	rs5742653	13	IGF1	0	intronic	12.83	5	5	15	1	1	0
rs10860865	12	102831722	G	T	0.2425	2.4673e-08	121.985	21.872	5.57556341829	rs5742653	13	IGF1	0	intronic	2.553	5	4	15	1	1	0
rs7296464	12	102834010	A	G	0.2276	1.16429e-06	108.537	22.3201	4.86161994155	rs5742653	13	IGF1	0	intronic	14.89	4	5	15	1	1	0
rs5742653	12	102835859	T	C	0.2425	1.81021e-08	122.895	21.8249	5.62922512769	rs5742653	13	IGF1	0	intronic	2.303	NA	5	15	1	1	0
rs10778175	12	102839114	C	A	0.2276	2.39711e-06	105.797	22.4254	4.7166912793	rs5742653	13	IGF1	0	intronic	5.739	6	5	15	1	1	0
rs10735380	12	102844236	A	G	0.2545	1.9901e-07	113.137	21.7502	5.20025994478	rs5742653	13	IGF1	0	intronic	2.3	7	4	15	1	1	0
rs9651925	12	102845544	T	G	0.2545	1.94805e-07	113.468	21.7973	5.20422773161	rs5742653	13	IGF1	0	intronic	0.547	6	4	15	1	1	0
rs11111278	12	102846020	A	G	0.1938	6.05511e-09	139.933	24.0553	5.81522854487	rs2195240	13	IGF1	0	intronic	2.401	7	5	15	1	1	0
rs12313279	12	102846504	G	A	0.2694	1.5434e-09	128.913	21.3366	6.03976378928	rs5742653	13	IGF1	0	intronic	3.703	6	5	15	1	1	0
rs9989002	12	102850223	G	A	0.2525	7.7859e-08	118.203	21.9971	5.37202108974	rs5742653	13	IGF1	0	intronic	16.19	7	5	15	1	1	0
rs4764697	12	102853172	C	T	0.2664	2.6727e-08	121.576	21.8531	5.56162769818	rs5742653	13	IGF1	0	intronic	14.48	5	5	15	1	1	0
rs5742632	12	102856474	A	G	0.2286	1.65063e-11	152.968	22.7059	6.73399839394	rs2195240	13	IGF1	0	intronic	4.642	1f	5	15	1	1	0
rs2195240	12	102856647	A	G	0.2286	1.52025e-11	152.558	22.6049	6.74595379191	rs2195240	13	IGF1	0	intronic	16.56	7	2	15	1	1	0
rs5742629	12	102857263	T	C	0.2704	6.37965e-10	135.179	21.8628	6.18075316325	rs2195240	13	IGF1	0	intronic	6.546	NA	2	15	1	1	0
rs7956547	12	102858816	T	C	0.2545	5.09086e-08	122.137	22.4117	5.44810745663	rs2195240	13	IGF1	0	intronic	9.441	1f	4	15	1	1	0
rs10778176	12	102862979	C	T	0.2694	4.36894e-10	138.203	22.1386	6.24024215913	rs2195240	13	IGF1	0	intronic	2.399	6	5	15	1	1	0
rs11111293	12	102921296	T	C	0.1879	1.65198e-09	142.469	23.623	6.02878390075	rs11111293	13	RP11-210L7.1	13862	intergenic	19.36	2b	2	15	0	1	0
rs76169231	12	102942969	T	C	0.171	6.83315e-08	128.407	23.7922	5.39550392183	rs11111293	13	RP11-210L7.1	35535	intergenic	4.538	6	5	15	0	1	0
rs10861634	12	106970892	C	T	0.1213	9.83447e-08	151.199	28.3609	5.3297561928	rs55830672	14	RP11-144F15.1	0	intronic	1.465	6	13	14	1	0	0
rs28393638	12	106980758	T	C	0.1203	6.20068e-08	154.156	28.471	5.41291537302	rs55830672	14	RP11-144F15.1:RFX4	0	intronic	11.81	3a	1	13	1	0	0
rs73390196	12	106981084	G	A	0.1203	3.21416e-07	146.109	28.5828	5.11043610724	rs55830672	14	RP11-144F15.1:RFX4	0	intronic	20.7	4	1	13	1	0	0
rs17287320	12	106994122	C	T	0.1133	2.12762e-08	158.136	28.2234	5.60129035616	rs55830672	14	RP11-144F15.1:RFX4	0	intronic	3.362	5	4	14	1	0	0
rs7311507	12	106994965	T	C	0.1133	2.14792e-08	158.241	28.2504	5.59964436063	rs55830672	14	RP11-144F15.1:RFX4	0	UTR5	14.91	2b	6	14	1	0	0
rs11113056	12	107004126	A	G	0.1123	7.05095e-08	152.105	28.2126	5.38986788416	rs55830672	14	RP11-144F15.1:RFX4	0	intronic	5.174	6	4	15	1	0	0
rs10861638	12	107011046	T	G	0.1123	3.30032e-08	155.495	28.1371	5.52470908381	rs55830672	14	RP11-144F15.1:RFX4	0	intronic	0.963	NA	4	15	1	0	0
rs11113063	12	107020397	G	A	0.1342	2.04277e-08	150.809	26.8819	5.60833951188	rs55830672	14	RP11-144F15.1:RFX4	0	intronic	6.013	5	4	15	1	0	0
rs11113064	12	107020801	C	T	0.1193	1.63399e-07	146.491	27.966	5.23678369706	rs55830672	14	RP11-144F15.1:RFX4	0	intronic	4.044	5	4	15	1	0	0
rs56086971	12	107021838	A	G	0.1252	4.16395e-09	163.684	27.8395	5.87754521593	rs55830672	14	RP11-144F15.1:RFX4	0	intronic	1.538	6	4	15	1	0	0
rs4964474	12	107022638	A	C	0.1252	5.20602e-09	162.092	27.744	5.84044938717	rs55830672	14	RP11-144F15.1:RFX4	0	intronic	0.615	7	4	15	1	0	0
rs11113065	12	107028785	A	G	0.1014	5.0841e-09	171.781	29.3828	5.84439585176	rs55830672	14	RP11-144F15.1:RFX4	0	intronic	6.604	6	4	15	1	0	0
rs4964476	12	107028989	C	T	0.2227	2.41224e-09	136.551	22.8751	5.96729165811	rs7974187	14	RP11-144F15.1:RFX4	0	intronic	0.005	6	4	15	1	0	0
rs4964478	12	107030553	A	G	0.1014	6.42855e-09	170.314	29.3285	5.80520968853	rs55830672	14	RP11-144F15.1:RFX4	0	intronic	0.352	7	4	15	1	0	0
rs10861641	12	107033047	A	G	0.1014	6.0535e-09	170.749	29.3525	5.81527302692	rs55830672	14	RP11-144F15.1:RFX4	0	intronic	5.548	7	4	15	1	0	0
rs11615449	12	107035594	T	C	0.1004	6.36149e-09	170.278	29.3136	5.80696639057	rs55830672	14	RP11-144F15.1:RFX4	0	intronic	0.391	6	4	15	1	0	0
rs11609380	12	107035713	A	G	0.1014	7.38516e-09	169.526	29.3105	5.78192279891	rs55830672	14	RP11-144F15.1:RFX4	0	intronic	1.024	7	4	15	1	0	0
rs117837580	12	107036070	G	A	0.1014	4.732e-09	171.429	29.2627	5.85633263147	rs55830672	14	RP11-144F15.1:RFX4	0	intronic	1.194	6	4	15	1	0	0
rs61943278	12	107036309	G	A	0.1004	4.14926e-09	172.057	29.2609	5.87813040557	rs55830672	14	RP11-144F15.1:RFX4	0	intronic	0.43	5	4	15	1	0	0
rs55830672	12	107039959	T	C	0.1014	1.61464e-09	174.465	28.9109	6.03247833107	rs55830672	14	RP11-144F15.1:RFX4	0	intronic	2.496	7	4	15	1	0	0
rs11113067	12	107040022	T	G	0.1004	1.98689e-09	173.08	28.8423	5.99887518525	rs55830672	14	RP11-144F15.1:RFX4	0	intronic	2.274	7	4	15	1	0	1
rs7297785	12	107041456	A	C	0.2416	2.79853e-11	147.465	22.1431	6.65680030786	rs7974187	14	RP11-144F15.1:RFX4	0	intronic	2.775	6	4	15	1	0	1
rs4964479	12	107042578	A	G	0.2425	2.01164e-11	148.519	22.1403	6.70517582653	rs7974187	14	RP11-144F15.1:RFX4	0	intronic	4.695	6	4	15	1	0	1
rs10861642	12	107043303	C	T	0.2425	2.29123e-11	148.431	22.1901	6.68614692439	rs7974187	14	RP11-144F15.1:RFX4	0	intronic	15.3	6	4	15	1	0	1
rs10450761	12	107043432	A	G	0.2425	2.45668e-11	147.728	22.1189	6.67593072638	rs7974187	14	RP11-144F15.1:RFX4	0	intronic	6.336	6	4	15	1	0	1
rs11113070	12	107044092	C	T	0.2227	2.39513e-10	143.083	22.5823	6.33359546186	rs7974187	14	RP11-144F15.1:RFX4	0	intronic	4.53	6	4	15	1	0	1
rs12372133	12	107044167	C	A	0.2217	2.54531e-10	142.733	22.5606	6.32421023084	rs7974187	14	RP11-144F15.1:RFX4	0	intronic	3.646	7	4	15	1	0	1
rs11113071	12	107044281	T	C	0.2425	1.33151e-11	149.914	22.1498	6.76517191302	rs7974187	14	RP11-144F15.1:RFX4	0	intronic	0.256	7	4	15	1	0	1
rs12297001	12	107046206	C	T	0.2227	3.11529e-10	142.726	22.6716	6.29292992403	rs7974187	14	RP11-144F15.1:RFX4	0	intronic	7.93	5	4	15	1	0	1
rs7974187	12	107049396	C	T	0.2227	6.16692e-11	148.696	22.7281	6.5396348866	rs7974187	14	RP11-144F15.1:RFX4	0	intronic	0.168	5	4	15	1	0	1
rs7958469	12	107052620	G	A	0.3668	4.55572e-11	134.292	20.3856	6.58477590277	rs10861650	14	RP11-144F15.1:RFX4	0	intronic	1.768	7	4	15	1	0	0
rs1922430	12	107053187	A	G	0.2217	1.43874e-10	145.437	22.674	6.41173369431	rs7974187	14	RP11-144F15.1:RFX4	0	intronic	9.392	NA	4	15	1	0	0
rs1922429	12	107053606	A	G	0.2217	3.83609e-10	140.902	22.4978	6.26055530279	rs7974187	14	RP11-144F15.1:RFX4	0	intronic	2.109	NA	4	15	1	0	0
rs2217076	12	107053685	C	T	0.3668	7.4697e-11	132.737	20.3783	6.51090978041	rs10861650	14	RP11-144F15.1:RFX4	0	intronic	3.173	NA	4	15	1	0	0
rs10861643	12	107058037	G	A	0.2217	2.86039e-10	142.059	22.5183	6.30616234944	rs7974187	14	RP11-144F15.1:RFX4	0	intronic	9.236	7	5	15	1	0	0
rs10861644	12	107058630	C	A	0.2217	2.20295e-10	142.926	22.5118	6.3464815167	rs7974187	14	RP11-144F15.1:RFX4	0	intronic	5.429	6	4	15	1	0	0
rs11113076	12	107059079	T	C	0.2227	3.66572e-10	141.068	22.4989	6.26763533301	rs7974187	14	RP11-144F15.1:RFX4	0	intronic	12.5	6	4	15	1	0	0
rs11113078	12	107061783	C	T	0.2227	1.75191e-10	143.722	22.5123	6.3816491289	rs7974187	14	RP11-144F15.1:RFX4	0	intronic	0.343	6	4	15	1	0	0
rs4275715	12	107062246	C	T	0.3678	6.91323e-11	133.272	20.424	6.522527679	rs10861650	14	RP11-144F15.1:RFX4	0	intronic	3.538	7	4	14	1	0	0
rs4246257	12	107062329	C	T	0.3678	6.07585e-11	133.559	20.4073	6.54185967688	rs10861650	14	RP11-144F15.1:RFX4	0	intronic	3.064	7	4	14	1	0	0
rs10778498	12	107063340	C	A	0.3668	4.20416e-11	134.459	20.374	6.59669797022	rs10861650	14	RP11-144F15.1:RFX4	0	intronic	8.199	5	4	14	1	0	0
rs1922436	12	107065258	A	G	0.3708	3.68735e-10	127.641	20.36	6.26671886241	rs10861650	14	RP11-144F15.1:RFX4	0	intronic	0.497	NA	4	14	1	0	0
rs4964480	12	107066988	A	G	0.2217	2.18787e-10	142.949	22.5115	6.3475386666	rs7974187	14	RP11-144F15.1:RFX4	0	intronic	4.047	5	1	14	1	0	0
rs1882543	12	107067160	C	T	0.3469	3.54743e-12	142.196	20.4381	6.95413054658	rs10861650	14	RP11-144F15.1:RFX4	0	intronic	1.586	NA	1	14	1	0	0
rs10778499	12	107068387	C	T	0.3459	2.78756e-12	142.915	20.4417	6.98803845191	rs10861650	14	RP11-144F15.1:RFX4	0	intronic	1.754	7	4	14	1	0	0
rs4964185	12	107070575	C	T	0.2217	5.74767e-10	139.596	22.5173	6.19719931048	rs7974187	14	RP11-144F15.1:RFX4	0	intronic	5.879	6	4	14	1	0	0
rs10861645	12	107071130	C	T	0.3469	2.24821e-12	143.363	20.4176	7.01815255651	rs10861650	14	RP11-144F15.1:RFX4	0	intronic	0.691	7	4	15	1	0	0
rs10861646	12	107071182	C	T	0.3469	2.24821e-12	143.363	20.4176	7.01815255651	rs10861650	14	RP11-144F15.1:RFX4	0	intronic	2.378	7	4	15	1	0	0
rs11113083	12	107073316	C	A	0.3469	2.96818e-12	142.475	20.4045	6.97922253905	rs10861650	14	RP11-144F15.1:RFX4	0	intronic	0.872	6	5	15	1	0	0
rs10467028	12	107076405	A	G	0.3708	3.13447e-10	127.875	20.3155	6.29197746314	rs10861650	14	RP11-144F15.1:RFX4:RP11-482D24.2	0	ncRNA_intronic	4.124	7	4	15	1	0	0
rs1922433	12	107077172	A	G	0.3469	3.35087e-12	142.322	20.4325	6.96216319617	rs10861650	14	RP11-144F15.1:RFX4:RP11-482D24.2	0	ncRNA_intronic	4.717	NA	4	15	1	0	0
rs7309351	12	107077432	T	C	0.3469	3.9627e-12	141.807	20.4282	6.93850534608	rs10861650	14	RP11-144F15.1:RFX4:RP11-482D24.2	0	ncRNA_exonic	2.435	7	4	15	1	0	0
rs10467029	12	107078448	C	T	0.3469	3.01664e-12	142.623	20.4324	6.97694673987	rs10861650	14	RP11-144F15.1:RFX4:RP11-482D24.2	0	ncRNA_exonic	3.546	5	4	15	1	0	0
rs11113084	12	107079994	A	G	0.3469	5.63061e-12	141.308	20.5035	6.88869604387	rs10861650	14	RP11-144F15.1:RFX4	0	intronic	3.399	7	4	15	1	0	0
rs10778501	12	107080038	T	C	0.3708	3.52348e-10	127.729	20.3513	6.27379692987	rs10861650	14	RP11-144F15.1:RFX4	0	intronic	0.316	6	4	15	1	0	0
rs4964186	12	107080235	C	T	0.3469	4.19943e-12	141.598	20.4221	6.93030205194	rs10861650	14	RP11-144F15.1:RFX4	0	intronic	0.067	6	4	15	1	0	0
rs4964187	12	107080313	C	A	0.3469	4.36399e-12	141.486	20.422	6.92486255899	rs10861650	14	RP11-144F15.1:RFX4	0	intronic	1.08	6	4	15	1	0	0
rs4346064	12	107081599	C	A	0.3479	4.37396e-12	141.212	20.3835	6.92453949576	rs10861650	14	RP11-144F15.1:RFX4	0	intronic	4.78	5	4	15	1	0	0
rs1922435	12	107082455	A	G	0.3708	5.15379e-10	126.387	20.3302	6.21434889905	rs10861650	14	RP11-144F15.1:RFX4	0	intronic	2.397	6	4	15	1	0	0
rs4433659	12	107082496	G	T	0.3479	1.14592e-11	138.731	20.432	6.78687047365	rs10861650	14	RP11-144F15.1:RFX4	0	intronic	0.016	6	4	15	1	0	0
rs9804754	12	107083031	G	A	0.3469	1.11016e-11	138.648	20.406	6.79144488007	rs10861650	14	RP11-144F15.1:RFX4	0	intronic	8.654	7	4	15	1	0	0
rs4964481	12	107084179	G	A	0.2247	7.06022e-10	138.497	22.4578	6.1647329264	rs7974187	14	RP11-144F15.1:RFX4	0	intronic	1.313	7	4	15	1	0	0
rs10746063	12	107086240	G	T	0.3469	1.88588e-11	137.676	20.495	6.71459598904	rs10861650	14	RP11-144F15.1:RFX4	0	intronic	0.059	7	4	15	1	0	0
rs10746064	12	107086245	G	T	0.3469	1.94571e-11	137.401	20.4679	6.71004005284	rs10861650	14	RP11-144F15.1:RFX4	0	intronic	1.054	7	4	15	1	0	0
rs10778502	12	107090201	T	C	0.3748	1.20359e-10	130.835	20.3112	6.43887912552	rs10861650	14	RP11-144F15.1:RFX4	0	exonic	11.99	5	4	15	1	0	0
rs10778503	12	107090616	C	T	0.3469	2.16576e-12	141.803	20.1807	7.02337236242	rs10861650	14	RP11-144F15.1:RFX4	0	intronic	0.607	4	4	15	1	0	0
rs9971765	12	107092299	G	A	0.3479	3.74134e-12	140.112	20.1606	6.9466229035	rs10861650	14	RP11-144F15.1:RFX4	0	intronic	1.398	5	4	15	1	0	0
rs9971652	12	107094333	A	C	0.3708	2.01302e-10	127.06	19.9691	6.36034431182	rs10861650	14	RP11-144F15.1:RFX4	0	intronic	3.478	7	4	15	1	0	0
rs11113088	12	107095032	G	A	0.2217	1.5412e-10	142.803	22.2999	6.40124008618	rs7974187	14	RP11-144F15.1:RFX4	0	intronic	1.971	5	4	15	1	0	0
rs10861650	12	107097836	A	C	0.3469	1.20739e-12	143.35	20.1677	7.10452278677	rs10861650	14	RP11-144F15.1:RFX4	0	intronic	0.283	6	4	15	1	0	0
rs4964483	12	107099057	T	C	0.3469	2.42629e-12	141.197	20.1401	7.00749135778	rs10861650	14	RP11-144F15.1:RFX4	0	intronic	0.109	7	1	15	1	0	0
rs12298717	12	107099883	A	G	0.3708	1.96232e-10	126.533	19.8742	6.36426116735	rs10861650	14	RP11-144F15.1:RFX4	0	intronic	0.398	6	4	15	1	0	0
rs4964189	12	107100912	G	A	0.2187	1.22954e-09	137.899	22.6864	6.07634334958	rs7974187	14	RP11-144F15.1:RFX4	0	intronic	2.056	7	4	15	1	0	0
rs10161520	12	107101685	T	C	0.3708	1.2508e-10	128.917	20.0319	6.43303601328	rs10861650	14	RP11-144F15.1:RFX4	0	intronic	0.494	6	4	15	1	0	0
rs12368806	12	107104349	A	G	0.2217	1.17928e-10	143.676	22.2943	6.44197591323	rs7974187	14	RP11-144F15.1:RFX4	0	intronic	16.62	6	2	15	1	0	0
rs10431462	12	107106546	G	A	0.3708	2.04571e-10	126.527	19.8932	6.35786960917	rs10861650	14	RP11-144F15.1:RFX4	0	intronic	1.023	5	2	15	1	0	0
rs7959062	12	107107334	G	T	0.3469	2.24925e-12	141.461	20.1472	7.01808792177	rs10861650	14	RP11-144F15.1:RFX4	0	intronic	9.266	6	4	15	1	0	0
rs11610589	12	107108137	A	G	0.2227	1.20509e-10	143.608	22.2951	6.43869005232	rs7974187	14	RP11-144F15.1:RFX4	0	intronic	2.218	6	4	15	1	0	0
rs10746065	12	107110075	G	A	0.2217	1.2091e-10	143.62	22.2987	6.43818572387	rs7974187	14	RP11-144F15.1:RFX4:RP11-482D24.3	0	ncRNA_intronic	6.682	5	4	15	1	0	0
rs754184	12	107117521	A	G	0.3459	1.65346e-12	142.437	20.1629	7.06096856558	rs10861650	14	RP11-144F15.1:RFX4:RP11-482D24.3	0	ncRNA_intronic	1.09	5	4	15	1	0	0
rs10778504	12	107120424	C	T	0.3469	2.80399e-12	140.901	20.1562	6.98721369215	rs10861650	14	RP11-144F15.1:RFX4:RP11-482D24.3	0	ncRNA_intronic	1.564	6	4	15	1	0	0
rs4964485	12	107121952	A	G	0.3698	1.30034e-10	128.408	19.9713	6.42713188367	rs10861650	14	RP11-144F15.1:RFX4:RP11-482D24.3	0	ncRNA_intronic	10.07	3a	4	15	1	0	0
rs10861654	12	107122896	A	G	0.3698	2.50351e-10	125.812	19.8781	6.32676696091	rs10861650	14	RP11-144F15.1:RFX4:RP11-482D24.3	0	ncRNA_intronic	2.649	7	4	15	1	0	0
rs7307472	12	107126065	A	G	0.2207	1.34191e-10	143.216	22.2909	6.4223448438	rs7974187	14	RP11-144F15.1:RFX4:RP11-482D24.3	0	ncRNA_intronic	3.152	6	4	15	1	0	0
rs67174942	12	107127952	G	A	0.2207	1.34191e-10	143.216	22.2909	6.4223448438	rs7974187	14	RP11-144F15.1:RFX4	0	intronic	1.236	3a	4	15	1	0	0
rs10746066	12	107129108	G	A	0.3708	2.51993e-10	127.159	20.0939	6.32575768177	rs10861650	14	RP11-144F15.1:RFX4	0	intronic	0.084	5	4	15	1	0	0
rs10861655	12	107129419	G	A	0.3708	2.8453e-10	126.358	20.027	6.3069814045	rs10861650	14	RP11-144F15.1:RFX4	0	intronic	4.038	5	4	15	1	0	0
rs10507213	12	107129719	C	A	0.2217	1.62299e-10	142.429	22.269	6.39334171109	rs7974187	14	RP11-144F15.1:RFX4	0	intronic	5.687	5	4	15	1	0	0
rs10861657	12	107131314	A	G	0.3698	4.23124e-10	124.945	19.999	6.24524955542	rs10861650	14	RP11-144F15.1:RFX4	0	intronic	0.509	6	4	15	1	0	0
rs7975576	12	107132501	A	G	0.3738	7.28491e-10	123.488	20.0401	6.15977341966	rs10861650	14	RP11-144F15.1:RFX4	0	intronic	9.866	6	4	15	1	0	0
rs4385986	12	107133775	C	T	0.3698	1.12802e-09	122.612	20.1257	6.09015417817	rs10861650	14	RP11-144F15.1:RFX4	0	intronic	2.701	5	1	15	1	0	0
rs10861658	12	107134566	G	T	0.2217	1.20594e-10	143.191	22.2308	6.43858301292	rs7974187	14	RP11-144F15.1:RFX4	0	intronic	2.49	6	4	15	1	0	0
rs12312782	12	107135647	G	A	0.3708	6.19633e-10	123.754	20.0002	6.18535389944	rs10861650	14	RP11-144F15.1:RFX4	0	intronic	3.358	7	4	15	1	0	0
rs1073261	12	107135942	A	G	0.3708	6.2347e-10	123.714	19.997	6.18438004693	rs10861650	14	RP11-144F15.1:RFX4	0	intronic	0.918	NA	4	15	1	0	0
rs7133161	12	107139540	A	G	0.3708	3.54178e-10	124.897	19.9029	6.27299073072	rs10861650	14	RP11-144F15.1:RFX4	0	intronic	5.04	7	4	15	1	0	0
rs4964486	12	107140790	A	G	0.3708	5.18039e-10	124.41	20.0149	6.21354041578	rs10861650	14	RP11-144F15.1:RFX4	0	intronic	9.294	5	4	15	1	0	0
rs7966564	12	107142681	G	A	0.2217	1.57841e-10	142.815	22.3146	6.39759720329	rs7974187	14	RP11-144F15.1:RFX4	0	intronic	2.112	7	4	15	1	0	0
rs10778506	12	107143260	T	C	0.3708	4.55986e-10	124.556	19.9741	6.23354853173	rs10861650	14	RP11-144F15.1:RFX4	0	intronic	0.191	6	4	15	1	0	0
rs10778507	12	107144186	C	T	0.3718	5.90354e-09	119.101	20.459	5.81946750297	rs10861650	14	RP11-144F15.1:RFX4	0	intronic	1.064	7	4	15	1	0	0
rs12424114	12	107144328	A	G	0.3718	3.22924e-09	119.706	20.2153	5.91949889956	rs10861650	14	RP11-144F15.1:RFX4	0	intronic	2.675	6	1	15	1	0	0
rs11113103	12	107146241	C	A	0.2197	3.43601e-10	139.891	22.2754	6.27770774387	rs7974187	14	RP11-144F15.1:RFX4	0	intronic	7.42	5	4	15	1	0	0
rs10861659	12	107147542	T	C	0.2217	3.44372e-10	140.09	22.3084	6.2773591433	rs7974187	14	RP11-144F15.1:RFX4	0	intronic	0.549	4	2	15	1	0	0
rs61943299	12	107149156	G	A	0.1004	1.90299e-08	164.239	29.212	5.6205967357	rs55830672	14	RP11-144F15.1:RFX4	0	intronic	2.062	6	4	15	1	0	0
rs61943300	12	107150709	G	A	0.09344	2.09001e-06	148.648	31.3234	4.74452031967	rs55830672	14	RP11-144F15.1:RFX4	0	intronic	0.358	6	4	15	1	0	0
rs10778508	12	107159405	C	T	0.3698	7.36848e-10	122.712	19.9202	6.15796679459	rs10861650	14	RP11-144F15.1	0	intronic	10.73	7	5	5	1	0	0
rs7486905	12	107160169	G	A	0.3688	6.64831e-10	123.07	19.9255	6.1742385434	rs10861650	14	RP11-144F15.1	0	intronic	0.035	5	5	7	1	0	0
rs10778509	12	107162918	G	A	0.3688	5.07308e-10	123.886	19.9202	6.21682716866	rs10861650	14	RP11-144F15.1	0	intronic	11.66	4	1	15	1	0	0
rs10778510	12	107162965	G	A	0.3688	7.12089e-10	122.751	19.909	6.16337876931	rs10861650	14	RP11-144F15.1	0	intronic	9.792	4	1	15	1	0	0
rs3910854	12	107165669	T	C	0.3688	4.94551e-10	123.792	19.8923	6.2208238969	rs10861650	14	RP11-144F15.1	0	intronic	0.51	NA	5	5	1	0	0
rs9651957	12	107170128	T	C	0.3608	1.99571e-10	126.773	19.9199	6.36167066077	rs10861650	14	RIC8B	0	intronic	12.82	7	1	5	1	0	0
rs4964489	12	107171808	A	G	0.3698	6.19067e-10	123.085	19.8916	6.18549805123	rs10861650	14	RIC8B	0	intronic	3.91	7	1	5	1	0	0
rs10746067	12	107180069	A	G	0.3608	2.4956e-10	126.194	19.9368	6.32725547023	rs10861650	14	RIC8B	0	intronic	5.166	6	4	5	1	0	0
rs10861663	12	107183589	G	A	0.3598	7.10316e-10	122.547	19.8747	6.16377333612	rs10861650	14	RIC8B	0	intronic	10.99	5	4	5	1	0	0
rs2044304	12	107184363	T	G	0.3698	9.10965e-10	121.706	19.8656	6.12427664745	rs10861650	14	RIC8B	0	intronic	1.458	4	4	5	1	0	0
rs10861665	12	107193836	T	C	0.3698	5.7077e-10	123.255	19.878	6.19829799315	rs10861650	14	RIC8B	0	intronic	0.421	7	4	5	1	0	0
rs10507214	12	107194461	G	A	0.3698	6.35755e-10	122.87	19.8705	6.18130091407	rs10861650	14	RIC8B	0	intronic	1.145	6	4	5	1	0	0
rs10861666	12	107194580	G	A	0.1004	4.81008e-09	168.795	28.8267	5.85361271356	rs55830672	14	RIC8B	0	intronic	1.483	7	4	5	1	0	0
rs10861667	12	107194776	T	G	0.3698	7.23387e-10	122.501	19.8765	6.16088677871	rs10861650	14	RIC8B	0	intronic	9.231	6	4	5	1	0	0
rs11113116	12	107195929	C	A	0.3698	6.8366e-10	122.659	19.8732	6.16982411223	rs10861650	14	RIC8B	0	intronic	10.73	6	1	5	1	0	0
rs66716938	12	107196825	T	C	0.3698	6.7078e-10	122.717	19.8729	6.1728307681	rs10861650	14	RIC8B	0	intronic	2.977	6	4	5	1	0	0
rs12369214	12	107198611	G	A	0.3708	1.00027e-09	121.505	19.8813	6.1093671161	rs10861650	14	RIC8B	0	intronic	11.44	5	4	5	1	0	0
rs11113119	12	107200056	C	A	0.3698	7.74175e-10	122.27	19.8738	6.15013402312	rs10861650	14	RIC8B	0	intronic	6.032	7	4	5	1	0	0
rs11113120	12	107203460	T	C	0.3698	8.01467e-10	122.347	19.904	6.14463678145	rs10861650	14	RIC8B	0	intronic	0.252	6	5	5	1	0	0
rs1811458	12	107203683	G	A	0.3698	7.38e-10	122.513	19.8886	6.15771932299	rs10861650	14	RIC8B	0	intronic	0.024	6	5	5	1	0	0
rs7964605	12	107205413	T	C	0.3698	1.14079e-09	121.907	20.0157	6.08835177618	rs10861650	14	RIC8B	0	intronic	0.556	4	4	5	1	0	0
rs3782709	12	107205753	A	G	0.3588	2.05071e-08	112.341	20.0275	5.607667933	rs10861650	14	RIC8B	0	intronic	0.381	6	4	5	1	0	0
rs11113122	12	107211325	T	C	0.4364	2.44845e-08	109.498	19.6283	5.57689823823	rs10861650	14	RIC8B	0	intronic	0.568	7	4	5	1	0	0
rs10861670	12	107212233	C	T	0.1004	2.06434e-09	173.328	28.9134	5.99266170304	rs55830672	14	RIC8B	0	intronic	1.017	7	4	5	1	0	0
rs1037013	12	107219308	A	G	0.4374	6.37631e-08	106.446	19.6778	5.40791379417	rs10861650	14	RIC8B	0	intronic	4.979	6	4	5	1	0	0
rs10861671	12	107220927	T	C	0.3608	3.02307e-10	125.751	19.9605	6.29759094469	rs10861650	14	RIC8B	0	intronic	4.07	6	4	5	1	0	0
rs4964492	12	107222774	C	T	0.3608	2.2627e-10	126.903	20.0011	6.34236122845	rs10861650	14	RIC8B	0	intronic	0.434	7	4	5	1	0	0
rs6539283	12	107222989	C	T	0.3698	7.23406e-10	123.007	19.9586	6.16088261996	rs10861650	14	RIC8B	0	intronic	2.562	7	4	5	1	0	0
rs7297592	12	107223969	G	T	0.3608	2.16751e-10	127.053	20.0039	6.34897730766	rs10861650	14	RIC8B	0	intronic	0.218	5	4	5	1	0	0
rs1579808	12	107239947	G	A	0.3708	6.75862e-10	124.035	20.0902	6.17163777405	rs10861650	14	RIC8B	0	intronic	1.855	4	4	5	1	0	0
rs61943314	12	107247467	G	A	0.1004	2.29217e-09	176.581	29.54	5.97561981415	rs55830672	14	RIC8B	0	intronic	0.287	7	4	5	1	0	0
rs7977247	12	107259470	T	C	0.4344	2.86475e-08	110.361	19.8804	5.54950778225	rs10861650	14	RIC8B	0	intronic	1.868	4	2	5	1	0	0
rs2024518	12	107296902	G	A	0.2873	4.69399e-07	113.093	22.4405	5.03841654832	rs2287163	14	EEF1B2P4	1139	intergenic	5.495	NA	1	13	0	1	1
rs10778514	12	107303577	G	A	0.2873	6.84992e-07	110.065	22.1602	4.96557107444	rs2287163	14	RPL30P12	957	upstream	3.486	7	5	14	0	1	0
rs34063979	12	107306174	G	A	0.2863	4.22384e-07	111.716	22.079	5.05858272747	rs2287163	14	RPL30P12	1286	intergenic	0.13	7	5	15	0	1	0
rs10861678	12	107319661	G	A	0.2932	3.10504e-06	102.471	21.967	4.66374639813	rs2287163	14	RPL30P12	14773	intergenic	0.47	7	13	15	0	1	0
rs10861679	12	107322915	T	C	0.3131	2.04308e-07	110.404	21.2447	5.19537461616	rs2287163	14	RPL30P12	18027	intergenic	10.51	7	13	15	0	1	0
rs11113144	12	107323422	T	C	0.3976	6.62949e-08	107.485	19.8955	5.40093377087	rs2287163	14	RPL30P12	18534	intergenic	4.158	5	13	15	0	1	0
rs1348566	12	107325648	C	T	0.3976	5.80557e-08	108.035	19.9098	5.42468848383	rs2287163	14	RPL30P12	20760	intergenic	5.142	NA	9	15	0	1	0
rs1348565	12	107329104	G	T	0.3976	4.21476e-08	109.061	19.89	5.4816085463	rs2287163	14	RP11-412D9.4	18702	intergenic	4.231	7	13	15	0	1	0
rs10778515	12	107332481	A	G	0.3976	4.34303e-08	108.912	19.882	5.47630331673	rs2287163	14	RP11-412D9.4	15325	intergenic	3.809	7	9	15	0	1	0
rs10861681	12	107334262	C	T	0.3131	2.40259e-07	110.066	21.3037	5.16514001967	rs2287163	14	RP11-412D9.4	13544	intergenic	0.405	7	7	15	0	1	0
rs4391902	12	107338355	C	T	0.3976	4.65448e-08	108.543	19.8593	5.46402878918	rs2287163	14	RP11-412D9.4	9451	intergenic	0.841	7	5	15	0	1	0
rs7315989	12	107339788	A	G	0.3986	2.81077e-08	110.206	19.841	5.55283273714	rs2287163	14	RP11-412D9.4	8018	intergenic	15.45	5	5	15	1	1	0
rs11113147	12	107339981	G	A	0.08946	8.87527e-09	188.93	32.8412	5.75093220962	rs11113147	14	RP11-412D9.4	7825	intergenic	3.191	7	5	15	1	0	0
rs12318060	12	107340612	T	C	0.3986	3.52283e-08	109.355	19.8291	5.51324215425	rs2287163	14	RP11-412D9.4	7194	intergenic	1.903	6	5	15	1	1	1
rs10735418	12	107343376	T	C	0.3986	8.31065e-08	106.615	19.8845	5.36025078772	rs2287163	14	RP11-412D9.4	4430	intergenic	15.17	7	5	15	1	1	1
rs10778518	12	107343950	T	C	0.3976	5.67277e-08	107.945	19.878	5.42882050543	rs2287163	14	RP11-412D9.4	3856	intergenic	3.6	6	5	15	1	1	1
rs2287163	12	107349294	C	T	0.3986	2.66535e-08	110.894	19.9314	5.56210816268	rs2287163	14	RP11-412D9.4	18	upstream	8.749	NA	1	1	1	1	1
rs10746071	12	107353595	A	G	0.4423	2.54014e-06	92.2008	19.5926	4.70488105992	rs2287163	14	C12orf23	0	intronic	11.75	5	1	5	1	1	0
rs10778519	12	107357329	A	G	0.4364	2.00755e-06	94.4923	19.8775	4.75266280542	rs2287163	14	C12orf23	0	intronic	1.652	7	4	5	1	1	0
rs10861682	12	107359365	C	A	0.4433	2.56194e-06	92.3502	19.6316	4.70313730762	rs2287163	14	C12orf23	0	intronic	0.94	7	4	5	1	1	0
rs10778520	12	107364873	C	T	0.4374	2.05224e-06	93.5083	19.689	4.74821087487	rs2287163	14	C12orf23	0	intronic	17.68	4	4	4	1	1	0
rs12368868	12	107405591	A	G	0.07753	3.01951e-07	166.156	32.43	5.12222517449	rs11113147	14	CRY1	0	intronic	11.5	7	5	5	1	0	1
rs11113179	12	107452785	C	T	0.07753	3.03434e-07	164.096	32.0338	5.12130152547	rs11113147	14	CRY1	0	intronic	6.573	5	5	15	1	0	0
rs12367680	12	107476716	T	C	0.07753	1.83711e-07	173.686	33.2955	5.21510716053	rs11113147	14	CRY1	0	intronic	4.528	7	5	15	1	0	0
rs7192700	16	52802918	C	T	0.4901	8.74866e-08	104.969	19.6111	5.35096467548	rs1833196	15	RP11-297L17.6	112955	intergenic	0.883	6	5	15	0	0	0
rs2387818	16	52803247	T	G	0.497	9.22783e-09	112.45	19.5693	5.74434349143	rs1833196	15	RP11-297L17.6	113284	intergenic	5.308	7	5	15	0	0	0
rs2387819	16	52803285	T	C	0.496	1.42824e-08	110.938	19.5596	5.66996823195	rs1833196	15	RP11-297L17.6	113322	intergenic	4.43	7	5	15	0	0	0
rs4377151	16	52803515	A	G	0.493	5.62515e-09	111.539	19.1339	5.82753664728	rs1833196	15	RP11-297L17.6	113552	intergenic	13.75	5	5	15	0	0	0
rs1344483	16	52804170	A	G	0.493	4.45654e-09	112.858	19.232	5.86629002551	rs1833196	15	RP11-297L17.6	114207	intergenic	2.473	7	5	15	0	0	0
rs12708875	16	52805263	G	A	0.496	4.68202e-08	106.872	19.5572	5.46298203462	rs1833196	15	RP11-297L17.6	115300	intergenic	0.539	5	5	15	0	0	0
rs9923965	16	52806057	G	A	0.496	7.18541e-09	112.153	19.3753	5.78653271069	rs1833196	15	RP11-297L17.6	116094	intergenic	1.76	7	5	15	0	0	0
rs4784254	16	52807980	T	C	0.4821	1.17673e-08	111.499	19.5444	5.70306367363	rs1833196	15	RP11-297L17.6	118017	intergenic	2.65	6	5	15	0	0	0
rs13339337	16	52809414	C	T	0.4821	8.78445e-09	112.249	19.5062	5.75267068926	rs1833196	15	RP11-297L17.6	119451	intergenic	1.434	7	5	15	0	0	0
rs4238756	16	52810074	T	C	0.496	1.91655e-08	109.64	19.505	5.61937002108	rs1833196	15	RP11-297L17.6	120111	intergenic	0.723	7	5	15	0	0	0
rs9939083	16	52811827	T	C	0.4851	5.67886e-09	113.571	19.4874	5.82595005214	rs1833196	15	RP11-297L17.6	121864	intergenic	2.274	7	5	15	0	0	0
rs9926403	16	52811866	C	T	0.4821	8.13987e-09	112.611	19.5254	5.76553604934	rs1833196	15	RP11-297L17.6	121903	intergenic	0.164	7	5	15	0	0	0
rs11075637	16	52812662	T	C	0.498	9.49413e-09	111.782	19.4695	5.73952708292	rs1833196	15	RP11-297L17.6	122699	intergenic	8.514	5	5	15	0	0	0
rs12918723	16	52813332	C	A	0.4851	6.71809e-09	112.9	19.4665	5.79782400397	rs1833196	15	RP11-297L17.6	123369	intergenic	20.4	7	5	15	0	0	0
rs11644675	16	52813601	G	A	0.4423	1.58837e-08	111.056	19.6436	5.65173428545	rs1833196	15	RP11-297L17.6	123638	intergenic	12.39	4	5	15	0	0	0
rs2216062	16	52814677	G	T	0.4394	2.86926e-08	109.07	19.6491	5.54923274182	rs1833196	15	RP11-297L17.6	124714	intergenic	0.785	6	5	15	0	0	0
rs4783784	16	52815120	C	T	0.4394	2.02258e-08	110.207	19.6384	5.61005869903	rs1833196	15	RP11-297L17.6	125157	intergenic	3.432	3b	5	15	0	0	0
rs1362415	16	52815408	C	T	0.4523	3.28858e-08	108.66	19.6598	5.52533473986	rs1833196	15	RP11-297L17.6	125445	intergenic	14.89	5	5	15	0	0	0
rs1420257	16	52817269	A	G	0.499	2.02583e-08	109.518	19.5167	5.60978083811	rs1833196	15	RP11-297L17.6	127306	intergenic	5.597	5	5	15	0	0	0
rs1894898	16	52817511	G	A	0.4841	8.18285e-09	112.238	19.4637	5.76464788453	rs1833196	15	RP11-297L17.6	127548	intergenic	2.423	7	5	15	0	0	0
rs1833196	16	52821090	G	A	0.4831	2.48088e-09	115.367	19.3414	5.96271032899	rs1833196	15	RP11-297L17.6	131127	intergenic	0.444	7	5	15	0	0	0
rs7190231	16	52823984	G	A	0.4841	6.88819e-09	112.059	19.3356	5.79362810192	rs1833196	15	RP11-297L17.6	134021	intergenic	0.725	7	9	15	0	0	0
rs7197045	16	52824546	C	T	0.4831	7.24834e-09	111.989	19.352	5.78506707976	rs1833196	15	RP11-297L17.6	134583	intergenic	5.969	6	9	15	0	0	0
rs7197928	16	52824617	A	C	0.4831	6.27235e-09	112.479	19.3554	5.80932959288	rs1833196	15	RP11-297L17.6	134654	intergenic	12.32	6	9	15	0	0	0
rs4457985	16	52825073	G	A	0.4831	6.04303e-09	112.43	19.3263	5.81556257948	rs1833196	15	RP11-297L17.6	135110	intergenic	0.104	7	9	15	0	0	0
rs12597567	16	52826255	A	G	0.4831	4.27875e-09	113.487	19.3169	5.87304006915	rs1833196	15	RP11-297L17.6	136292	intergenic	3.799	7	9	15	0	0	0
rs6499100	16	52831462	T	C	0.4831	9.49266e-09	110.272	19.2066	5.73955330768	rs1833196	15	RP11-467J12.1	137262	intergenic	1.267	7	9	15	0	0	0
rs1815991	16	52831943	C	T	0.4801	8.34488e-09	110.842	19.2328	5.76133989171	rs1833196	15	RP11-467J12.1	136781	intergenic	0.033	7	9	15	0	0	0
rs1815992	16	52832027	T	C	0.4801	7.38141e-09	111.214	19.2284	5.78200822053	rs1833196	15	RP11-467J12.1	136697	intergenic	4.192	5	7	15	0	0	0
rs28460444	16	52832198	G	T	0.4801	8.08003e-09	110.929	19.2297	5.766780243	rs1833196	15	RP11-467J12.1	136526	intergenic	1.578	5	7	15	0	0	0
rs4784258	16	52837310	C	T	0.4026	4.07686e-06	90.8078	19.7049	4.60742509177	rs1833196	15	RP11-467J12.1	131414	intergenic	0.932	5	5	15	0	0	0
rs6499105	16	52846375	T	C	0.4702	1.0875e-06	94.3466	19.3482	4.87510608028	rs1833196	15	RP11-467J12.1	122349	intergenic	0.722	6	5	15	0	0	0
rs6499108	16	52847573	T	C	0.4702	1.0875e-06	94.3466	19.3482	4.87510608028	rs1833196	15	RP11-467J12.1	121151	intergenic	1.693	5	5	15	0	0	0
rs2110830	16	52851471	C	T	0.4036	1.51961e-06	93.9673	19.537	4.80863945612	rs1833196	15	RP11-467J12.1	117253	intergenic	19.45	6	5	15	0	0	0
rs2024446	16	52853507	G	A	0.4642	2.41424e-06	90.6467	19.22	4.71524169013	rs1833196	15	RP11-467J12.1	115217	intergenic	3.111	7	5	15	0	0	0
rs2024447	16	52855494	A	C	0.4642	2.84543e-06	90.1138	19.2441	4.68167308536	rs1833196	15	RP11-467J12.1	113230	intergenic	3.718	6	5	15	0	0	0
rs1814264	16	52857809	T	C	0.4642	3.41373e-06	89.5289	19.2735	4.64421434983	rs1833196	15	RP11-467J12.1	110915	intergenic	1.803	6	5	15	0	0	0
rs11075649	16	52859323	A	G	0.4642	3.16497e-06	89.898	19.2881	4.65981286004	rs1833196	15	RP11-467J12.1	109401	intergenic	0.276	7	5	15	0	0	0
rs12598498	16	52861483	C	T	0.4702	8.66685e-06	85.8534	19.2978	4.4480124687	rs1833196	15	RP11-467J12.1	107241	intergenic	4.449	5	5	15	0	0	0
rs2080356	16	52862872	A	G	0.4085	9.96197e-06	86.9566	19.6785	4.41799722427	rs1833196	15	RP11-467J12.1	105852	intergenic	3.81	7	7	15	0	0	0
rs6062237	20	61154437	T	C	0.3121	3.03213e-08	-115.968	20.9282	-5.53957128805	rs6062266	16	C20orf166	0	intronic	6.312	NA	2	14	1	0	0
rs6062266	20	61154641	C	T	0.3072	3.7721e-09	-121.892	20.6742	-5.89388926631	rs6062266	16	C20orf166	0	intronic	2.422	NA	2	14	1	0	0
rs6062262	20	61155088	G	A	0.3062	3.86496e-09	-125.416	21.2861	-5.88987151214	rs6062266	16	C20orf166	0	intronic	4.423	NA	2	14	1	0	0
MAF; minor allele frequency.
IndSigSNPs; independent significant SNPS.
CADD; combined annotation-dependent depletion score. CADD predicts how deleterious the SNP effect is on protein structure and function (higher scores indicate more deleterious effect).
RDB; RegulomeDB. RDB scores predict likelihood of regulatory functionality (lower scores indicate higher likelihood).
minChrState; minimum chromatine state. The chromatine state indicates the accessibility of genomic regions using 15 categorical states.
pos-Mapping; positional gene mapping. 1 = yes, 0 = no.
eqtl-Mapping; expression quantitative trait loci gene mapping. 1 = yes, 0 = no.
ci-Mapping; chromatin interaction gene mapping. 1 = yes, 0 = no.
