# Supplementary material for: The genetic architecture of human brainstem structures and their involvement in common brain disorders
Source: Nat Commun. 2020 Aug 11;11:4016. doi: 10.1038/s41467-020-17376-1 (PMC7421944; doi:10.1038/s41467-020-17376-1)
Supplement: Supplementary file 10 — Supplementary Data 6 [file 41467_2020_17376_MOESM10_ESM.xlsx]

## Sheet: Suppl. Data 8_Midbrain_SNPs
Supplementary Data 6. Functional annotation of single nucleotide polymorphisms (SNPs) in linkage disequilibrium (r2 ≥ 0.6) with one of the independent significant SNPs for midbrain volume.
We functionally annotated all candidate single-nucleotide polymorphisms (SNPs) that were in linkage disequilibrium (r2 ≥ 0.6) with one of the independent significant SNPs using Functional Mapping and Annotation of GWAS (FUMA). FUMA is based on information from 18 biological repositories and tools and functionally annotates GWAS results. The platform prioritizes the most likely causal SNPs and gen…
rsID	Chromosome	Position	non_effect_allele	effect_allele	MAF	GWAS P-value	Beta	SE	Z-score	IndSigSNP	Genomic Locus	Nearest gene	Distance	Function	CADD	RDB	minChrState	commonChrState	posMapFilt	eqtlMapFilt	ciMapFilt
rs6848561	4	83207195	G	A	0.1918	1.03712e-06	11.3448	2.32208	4.88446131783	rs10012894	1	BIN2P1	9441	intergenic	7.606	7	1	15	0	0	0
rs7692359	4	83209346	T	C	0.2147	4.3633e-08	11.6972	2.13567	5.47547888141	rs10012894	1	BIN2P1	11592	intergenic	8.782	6	5	15	0	0	0
rs35589582	4	83212929	A	G	0.2207	4.8391e-08	11.5373	2.11357	5.45712342367	rs10012894	1	BIN2P1	15175	intergenic	4.706	6	5	15	0	0	0
rs6846877	4	83213685	G	A	0.2207	3.82901e-08	11.6234	2.11329	5.49856195955	rs10012894	1	BIN2P1	15931	intergenic	0.184	7	5	15	0	0	0
rs62311596	4	83215648	C	T	0.2207	4.73918e-08	11.5396	2.11255	5.46082838554	rs10012894	1	BIN2P1	17894	intergenic	1.442	6	7	15	0	0	0
rs17353205	4	83217788	G	A	0.2207	5.40256e-08	11.494	2.11323	5.43752556675	rs10012894	1	BIN2P1	20034	intergenic	0.851	7	14	15	0	0	0
rs62311597	4	83217990	A	G	0.2207	5.40256e-08	11.494	2.11323	5.43752556675	rs10012894	1	BIN2P1	20236	intergenic	3.125	7	14	15	0	0	0
rs62311599	4	83218796	A	G	0.2207	6.08148e-08	11.4542	2.11413	5.41638875101	rs10012894	1	BIN2P1	21042	intergenic	1.317	6	14	15	0	0	0
rs13150191	4	83219214	T	C	0.2207	6.08148e-08	11.4542	2.11413	5.41638875101	rs10012894	1	BIN2P1	21460	intergenic	2.317	6	14	15	0	1	0
rs139865457	4	83219677	C	T	0.2207	6.16059e-08	11.4458	2.11348	5.41407628337	rs10012894	1	BIN2P1	21923	intergenic	3.065	7	14	15	0	0	0
rs56363219	4	83221472	A	G	0.2207	5.5929e-08	11.4805	2.11315	5.43135101069	rs10012894	1	BIN2P1	23718	intergenic	2.243	6	14	15	0	1	0
rs56213761	4	83221554	T	G	0.2207	5.5929e-08	11.4805	2.11315	5.43135101069	rs10012894	1	BIN2P1	23800	intergenic	4.977	6	14	15	0	1	0
rs13119736	4	83221824	T	C	0.2207	5.49162e-08	11.4982	2.11514	5.43461068534	rs10012894	1	BIN2P1	24070	intergenic	2.488	7	14	15	0	0	0
rs36144193	4	83222990	A	G	0.2207	6.36092e-08	11.4294	2.11269	5.4083466999	rs10012894	1	BIN2P1	25236	intergenic	6.004	7	9	15	0	0	0
rs35695376	4	83224411	C	T	0.2207	4.33598e-08	11.5675	2.11156	5.4765909338	rs10012894	1	BIN2P1	26657	intergenic	3.905	5	1	15	0	1	0
rs60884807	4	83227671	T	C	0.2207	3.44265e-08	11.6163	2.10481	5.51729106343	rs10012894	1	BIN2P1	29917	intergenic	1.529	6	14	15	0	0	0
rs56179303	4	83228080	T	G	0.2207	3.96891e-08	11.5711	2.1062	5.49222957405	rs10012894	1	BIN2P1	30326	intergenic	3.732	6	14	15	0	0	0
rs6828269	4	83228501	G	A	0.2207	3.48364e-08	11.7063	2.12192	5.5152098668	rs10012894	1	BIN2P1	30747	intergenic	0.237	7	9	15	0	0	0
rs13152369	4	83229271	C	T	0.2207	3.53677e-08	11.6169	2.10675	5.51254734874	rs10012894	1	BIN2P1	31517	intergenic	0.065	6	9	15	0	0	0
rs7678834	4	83230065	G	A	0.2207	3.53677e-08	11.6169	2.10675	5.51254734874	rs10012894	1	BIN2P1	32311	intergenic	8.083	6	7	15	0	0	0
rs6535336	4	83230530	G	A	0.2207	3.53677e-08	11.6169	2.10675	5.51254734874	rs10012894	1	BIN2P1	32776	intergenic	1.324	6	14	15	0	0	0
rs13112524	4	83230583	G	A	0.2207	3.77982e-08	11.594	2.10706	5.50084191368	rs10012894	1	BIN2P1	32829	intergenic	1.561	7	14	15	0	0	0
rs7669489	4	83231154	T	C	0.2207	3.53677e-08	11.6169	2.10675	5.51254734874	rs10012894	1	BIN2P1	33400	intergenic	0.27	7	14	15	0	0	0
rs6826325	4	83231379	A	C	0.2207	3.53677e-08	11.6169	2.10675	5.51254734874	rs10012894	1	BIN2P1	33625	intergenic	5.166	7	14	15	0	0	0
rs62311608	4	83234354	G	T	0.2207	3.99014e-08	11.5743	2.10715	5.49128759197	rs10012894	1	RP11-127B20.2	31674	intergenic	12.03	3a	9	15	0	0	0
rs4561922	4	83234493	A	G	0.2346	2.43357e-08	11.5754	2.07458	5.57795899461	rs10012894	1	RP11-127B20.2	31535	intergenic	3.334	5	9	15	0	0	0
rs35698449	4	83234600	A	G	0.2346	2.43357e-08	11.5754	2.07458	5.57795899461	rs10012894	1	RP11-127B20.2	31428	intergenic	4.937	5	9	15	0	0	0
rs62311624	4	83237129	A	G	0.2197	5.12103e-08	11.4861	2.10809	5.44705615284	rs10012894	1	RP11-127B20.2	28899	intergenic	11.56	6	14	15	0	0	0
rs10012894	4	83237454	A	G	0.2336	1.60969e-08	11.7403	2.07749	5.64944251629	rs10012894	1	RP11-127B20.2	28574	intergenic	1.298	7	14	15	0	0	0
rs2868342	4	83238255	C	A	0.2336	1.75559e-08	11.7129	2.07814	5.63450781529	rs10012894	1	RP11-127B20.2	27773	intergenic	1.148	7	9	15	0	0	0
rs7688799	4	83240117	A	G	0.2197	3.00162e-08	11.6798	2.10713	5.54134219476	rs10012894	1	RP11-127B20.2	25911	intergenic	5.281	6	9	15	0	0	0
rs1427461	4	83241134	A	G	0.2197	9.65545e-08	11.2555	2.10992	5.3330917381	rs10012894	1	RP11-127B20.2	24894	intergenic	1.218	7	14	15	0	0	0
rs2903805	4	83242171	T	C	0.2336	3.25819e-08	11.4792	2.07633	5.5269644229	rs10012894	1	RP11-127B20.2	23857	intergenic	0.195	7	7	15	0	0	0
rs7660364	4	83242361	A	G	0.2187	6.56215e-08	11.396	2.10869	5.4027647462	rs10012894	1	RP11-127B20.2	23667	intergenic	0.806	6	14	15	0	0	0
rs13138196	4	83242626	A	G	0.2197	6.56215e-08	11.396	2.10869	5.4027647462	rs10012894	1	RP11-127B20.2	23402	intergenic	2.666	5	14	15	0	0	0
rs13144761	4	83243450	A	G	0.2197	5.01607e-08	11.4865	2.10672	5.45073985564	rs10012894	1	RP11-127B20.2	22578	intergenic	7.71	7	14	15	0	0	0
rs35946861	4	83243667	G	A	0.2197	6.56215e-08	11.396	2.10869	5.4027647462	rs10012894	1	RP11-127B20.2	22361	intergenic	2.306	7	14	15	0	0	0
rs7673637	4	83244302	A	G	0.2197	4.21546e-08	12.2002	2.225	5.48157917181	rs10012894	1	RP11-127B20.2	21726	intergenic	0.192	5	14	15	0	0	0
rs13125761	4	83244477	C	T	0.2197	5.01607e-08	11.4865	2.10672	5.45073985564	rs10012894	1	RP11-127B20.2	21551	intergenic	10.35	6	14	15	0	0	0
rs13150632	4	83249760	A	G	0.2197	7.39438e-08	11.3567	2.10981	5.38131468574	rs10012894	1	RP11-127B20.2	16268	intergenic	2.307	6	14	15	0	0	0
rs72658928	4	83251780	A	G	0.2197	5.26626e-08	11.467	2.1065	5.44207801894	rs10012894	1	RP11-127B20.2	14248	intergenic	0.203	6	5	15	0	0	0
rs72658929	4	83251854	A	G	0.2187	1.4771e-07	11.1477	2.12063	5.25539139392	rs10012894	1	RP11-127B20.2	14174	intergenic	0.419	6	5	15	0	1	0
rs72658930	4	83251855	A	C	0.2187	1.75056e-07	11.2573	2.15432	5.22404521932	rs10012894	1	RP11-127B20.2	14173	intergenic	2.487	6	5	15	0	1	0
rs55921709	4	83253267	G	A	0.2197	5.13758e-08	11.5026	2.11133	5.44648199848	rs10012894	1	RP11-127B20.2	12761	intergenic	0.448	7	5	15	0	0	0
rs62311629	4	83254374	A	G	0.2197	5.03863e-08	11.4867	2.10707	5.44994182166	rs10012894	1	RP11-127B20.2	11654	intergenic	3.054	5	5	15	0	0	0
rs6838266	4	83254482	C	A	0.2197	4.96673e-08	11.4958	2.10776	5.45249739518	rs10012894	1	RP11-127B20.2	11546	intergenic	1.549	7	5	15	0	0	0
rs13141854	4	83257523	G	A	0.2217	4.20112e-08	11.6034	2.11594	5.48218187528	rs10012894	1	RP11-127B20.2	8505	intergenic	0.05	5	5	15	0	0	0
rs7662208	4	83259980	T	G	0.2197	3.36532e-08	11.6425	2.10804	5.52128365079	rs10012894	1	RP11-127B20.2	6048	intergenic	0.315	6	4	15	0	0	0
rs34638122	4	83260123	T	C	0.2197	4.00582e-08	11.5766	2.10784	5.49059498034	rs10012894	1	RP11-127B20.2	5905	intergenic	0.011	4	5	15	0	0	0
rs36043695	4	83264267	C	T	0.2197	3.98359e-08	11.5728	2.10676	5.49157769818	rs10012894	1	RP11-127B20.2	1761	intergenic	8.12	3a	4	15	1	0	0
rs34860107	4	83264877	C	T	0.2197	3.52286e-08	11.6183	2.10674	5.51324065611	rs10012894	1	RP11-127B20.2	1151	intergenic	2.261	7	4	15	1	0	0
rs1961547	4	83266333	C	T	0.2207	3.31333e-08	11.6421	2.10693	5.52401826291	rs10012894	1	RP11-127B20.2	0	ncRNA_exonic	10.6	NA	5	15	1	0	0
rs13125219	4	83267748	G	A	0.2197	3.00764e-08	11.6761	2.10661	5.54099139425	rs10012894	1	RP11-127B20.2	1054	intergenic	4.83	5	4	5	1	0	0
rs13125220	4	83267752	G	A	0.2197	3.00764e-08	11.6761	2.10661	5.54099139425	rs10012894	1	RP11-127B20.2	1058	intergenic	2.653	5	4	5	1	0	0
rs13125823	4	83268019	G	A	0.2197	3.48043e-08	11.6253	2.10719	5.51537198956	rs10012894	1	RP11-127B20.2	1325	intergenic	0.446	5	4	5	1	0	0
rs67339187	4	83270034	C	T	0.2197	3.22627e-08	11.646	2.10584	5.52869210792	rs10012894	1	RP11-127B20.2	3340	intergenic	7.188	4	4	5	1	0	0
rs66903764	4	83270075	G	A	0.2197	2.7059e-08	11.7093	2.10557	5.55947329099	rs10012894	1	RP11-127B20.2	3381	intergenic	1.048	5	4	5	1	0	0
rs13129601	4	83270930	T	C	0.2207	2.96831e-08	11.6757	2.10566	5.54329567618	rs10012894	1	HNRNPD	2720	intergenic	1.222	4	4	5	1	0	0
rs13130290	4	83271249	T	C	0.2197	3.04132e-08	11.6851	2.10897	5.53904125548	rs10012894	1	HNRNPD	2401	intergenic	0.567	3a	4	5	1	0	0
rs34234387	4	83271591	G	A	0.2197	3.2778e-08	11.6398	2.10579	5.52591114599	rs10012894	1	HNRNPD	2059	intergenic	0.039	3a	4	5	1	0	0
rs34471118	4	83273140	A	G	0.2207	3.0057e-08	11.663	2.1042	5.54110436847	rs10012894	1	HNRNPD	510	downstream	2.217	5	4	5	1	0	0
rs3944	4	83274799	A	G	0.2207	3.96945e-08	11.6166	2.11449	5.49220555358	rs10012894	1	HNRNPD	0	UTR3	12.67	6	4	4	1	0	0
rs34411705	4	83276386	G	A	0.2207	4.29097e-08	11.5921	2.11534	5.47843795358	rs10012894	1	HNRNPD	0	UTR3	15.86	6	4	4	1	0	0
rs1820577	4	83278778	T	C	0.2197	6.53087e-08	11.4562	2.1195	5.4036214496	rs10012894	1	HNRNPD	0	intronic	0.979	NA	4	4	1	0	0
rs62311637	4	83278947	G	A	0.2197	7.01567e-08	11.4286	2.11943	5.39076928351	rs10012894	1	HNRNPD	0	intronic	1.147	3a	4	4	1	0	0
rs62313369	4	83279065	T	C	0.2197	6.49587e-08	11.4676	2.12122	5.40458476227	rs10012894	1	HNRNPD	0	intronic	7.637	4	4	4	1	0	0
rs62313370	4	83279393	G	A	0.2197	6.20992e-08	11.4859	2.12144	5.41264883611	rs10012894	1	HNRNPD	0	intronic	0.068	5	4	4	1	0	0
rs35965249	4	83279722	T	C	0.2197	6.28302e-08	11.4807	2.12131	5.4105536387	rs10012894	1	HNRNPD	0	intronic	0.074	7	4	4	1	0	0
rs34356015	4	83282432	T	G	0.2197	7.75799e-08	11.4416	2.129	5.37266844459	rs10012894	1	HNRNPD	0	intronic	2.95	6	4	5	1	1	0
rs3972760	4	83284076	A	G	0.2197	9.36332e-08	11.3969	2.13418	5.338665523	rs10012894	1	HNRNPD	0	intronic	3.082	3a	1	5	1	0	0
rs6839093	4	83284926	C	T	0.2197	1.91256e-07	11.173	2.14492	5.20764148218	rs10012894	1	HNRNPD	0	intronic	0.49	5	3	5	1	0	0
rs62313374	4	83286473	C	T	0.2197	6.71813e-08	11.5295	2.13505	5.39855092413	rs10012894	1	HNRNPD	0	intronic	15.36	5	3	5	1	0	0
rs34691026	4	83287420	A	G	0.2197	7.55551e-08	11.4933	2.13671	5.37743351279	rs10012894	1	HNRNPD	0	intronic	3.427	6	4	5	1	0	0
rs36048136	4	83288006	G	A	0.2207	2.35143e-08	11.9531	2.13997	5.58393028145	rs10012894	1	HNRNPD	0	intronic	0.041	5	1	5	1	0	0
rs3828538	4	83291640	A	C	0.2207	1.14307e-07	11.3511	2.14017	5.30237297636	rs10012894	1	HNRNPD	0	intronic	10.01	5	1	3	1	0	1
rs1045147	4	83291836	T	G	0.2207	1.52054e-07	11.3717	2.16542	5.2500547622	rs10012894	1	HNRNPD	0	intronic	3.563	NA	1	3	1	0	1
rs6915090	6	55565836	G	A	0.09642	9.63525e-08	-15.6354	2.93074	-5.33347186142	rs228139	2	RP11-228O6.2	20016	intergenic	2.263	5	5	15	0	0	0
rs9370451	6	55566842	G	A	0.09642	6.9602e-08	-15.8032	2.92993	-5.39219545222	rs228139	2	RP11-228O6.2	21022	intergenic	0.033	7	5	15	0	0	0
rs9367652	6	55568195	A	C	0.09841	4.82305e-08	-16.0285	2.936	-5.45771351806	rs228139	2	RP11-228O6.2	22375	intergenic	7.378	7	5	15	0	0	0
rs9396138	6	55568496	C	T	0.09642	7.08062e-08	-15.7902	2.92919	-5.38911319512	rs228139	2	RP11-228O6.2	22676	intergenic	0.343	6	5	15	0	0	0
rs72865340	6	55570954	G	T	0.07455	3.29683e-07	-16.4176	3.21477	-5.10563644431	rs228139	2	RP11-228O6.2	25134	intergenic	1.847	5	5	15	0	1	0
rs9382529	6	55571671	T	C	0.09841	7.07112e-08	-15.7734	2.92595	-5.38935450414	rs228139	2	RP11-228O6.2	25851	intergenic	4.731	6	5	15	0	0	0
rs72865341	6	55572107	T	C	0.09642	1.0528e-07	-15.5409	2.92187	-5.3173662836	rs228139	2	RP11-228O6.2	26287	intergenic	2.719	6	5	15	0	0	0
rs111885037	6	55573036	A	C	0.1491	0.00297597	-7.02247	2.36408	-2.97020921257	rs228139	2	RP11-228O6.2	27216	intergenic	1.966	7	5	15	0	0	0
rs2065026	6	55573769	T	C	0.09841	1.00197e-07	-15.5583	2.92019	-5.32636624686	rs228139	2	RP11-228O6.2	27949	intergenic	0.474	NA	5	15	0	0	0
rs17732188	6	55574726	A	G	0.09642	9.72527e-08	-15.5678	2.919	-5.33178376936	rs228139	2	RP11-228O6.2	28906	intergenic	4.142	6	1	15	0	0	0
rs9382531	6	55576602	A	G	0.09642	1.48859e-07	-15.4426	2.93843	-5.25396522382	rs228139	2	RP11-228O6.2	30782	intergenic	2.305	6	5	15	0	0	0
rs17732324	6	55578612	C	T	0.09642	1.36375e-07	-15.363	2.91435	-5.27006561405	rs228139	2	RP11-228O6.2	32792	intergenic	3.263	4	5	15	0	0	0
rs9396140	6	55579345	G	A	0.09642	1.45675e-07	-15.3245	2.91376	-5.25794382575	rs228139	2	RP11-228O6.2	33525	intergenic	0.321	7	5	15	0	0	0
rs116643576	6	55580351	A	G	0.07455	2.56583e-07	-16.5567	3.21229	-5.15283113172	rs228139	2	RP11-228O6.2	34531	intergenic	3.11	7	5	15	0	1	0
rs72865350	6	55580355	G	T	0.09642	1.67173e-07	-15.2329	2.9104	-5.23256592575	rs228139	2	RP11-228O6.2	34535	intergenic	0.438	7	5	15	0	0	0
rs9370452	6	55581615	T	G	0.1471	0.00288469	-6.98681	2.34454	-2.97976563072	rs228139	2	RP11-228O6.2	35795	intergenic	4.067	7	5	15	0	0	0
rs9382535	6	55581795	A	C	0.1471	0.00272832	-7.02597	2.34427	-2.99679736596	rs228139	2	RP11-228O6.2	35975	intergenic	5.868	6	5	15	0	0	0
rs9349789	6	55581902	A	G	0.1471	0.00272832	-7.02597	2.34427	-2.99679736596	rs228139	2	RP11-228O6.2	36082	intergenic	0.775	6	5	15	0	0	0
rs11970729	6	55582225	A	G	0.09642	1.78235e-07	-15.6225	2.99161	-5.22071359932	rs228139	2	BMP5	36217	intergenic	3.096	6	5	15	0	0	0
rs9396141	6	55582289	A	G	0.1471	0.00623567	-6.48044	2.36915	-2.73512442719	rs228139	2	BMP5	36153	intergenic	4.48	7	5	15	0	0	0
rs9382536	6	55582471	T	G	0.1471	0.00633044	-6.46822	2.36899	-2.7301558013	rs228139	2	BMP5	35971	intergenic	0.32	6	5	15	0	0	0
rs9370453	6	55582583	A	C	0.1471	0.00268021	-7.03722	2.34379	-3.0022170531	rs228139	2	BMP5	35859	intergenic	0.593	6	5	15	0	0	0
rs9370454	6	55582827	A	G	0.09642	7.94024e-08	-15.5533	2.89634	-5.3684813503	rs228139	2	BMP5	35615	intergenic	3.308	6	5	15	0	0	0
rs9396142	6	55582925	C	T	0.1471	0.00273288	-7.02223	2.34342	-2.99628821312	rs228139	2	BMP5	35517	intergenic	1.731	7	5	15	0	0	0
rs9396143	6	55582947	C	T	0.1471	0.00285317	-6.99607	2.34499	-2.98312976212	rs228139	2	BMP5	35495	intergenic	1.972	6	5	15	0	0	0
rs9396144	6	55582956	A	G	0.1471	0.00263642	-7.05079	2.3444	-3.0072279343	rs228139	2	BMP5	35486	intergenic	3.503	7	5	15	0	0	0
rs28654252	6	55583116	T	C	0.09642	8.25073e-08	-15.5343	2.89654	-5.3615578296	rs228139	2	BMP5	35326	intergenic	5.123	7	5	15	0	0	0
rs17732451	6	55583311	T	C	0.1471	0.0027524	-7.01608	2.34307	-2.99411741686	rs228139	2	BMP5	35131	intergenic	4.54	6	5	15	0	0	0
rs9396145	6	55583465	C	T	0.1471	0.0027524	-7.01608	2.34307	-2.99411741686	rs228139	2	BMP5	34977	intergenic	0.726	7	5	15	0	0	0
rs9367654	6	55583720	A	G	0.1471	0.00268159	-7.035	2.34317	-3.00206035936	rs228139	2	BMP5	34722	intergenic	3.975	6	5	15	0	0	0
rs9367656	6	55584251	A	G	0.1471	0.00228241	-7.20434	2.36124	-3.05078887973	rs228139	2	BMP5	34191	intergenic	4.924	7	5	15	0	0	0
rs9382538	6	55584573	A	G	0.1481	0.00284803	-6.99005	2.34254	-2.98368156949	rs228139	2	BMP5	33869	intergenic	2.655	6	5	15	0	0	0
rs9357874	6	55586881	T	C	0.09642	1.9801e-07	-15.0217	2.88737	-5.20119613736	rs228139	2	BMP5	31561	intergenic	4.769	7	14	15	0	0	0
rs72865365	6	55588367	G	T	0.1471	0.00369693	-6.79103	2.33917	-2.90292683057	rs228139	2	BMP5	30075	intergenic	2.828	7	14	15	0	0	0
rs77483383	6	55589445	A	G	0.07455	1.10301e-06	-15.5159	3.18377	-4.87230984766	rs228139	2	BMP5	28997	intergenic	1.762	6	14	15	0	0	0
rs9367658	6	55589446	G	A	0.09642	2.61327e-07	-14.9017	2.89313	-5.14939573061	rs228139	2	BMP5	28996	intergenic	4.54	6	14	15	0	0	0
rs9367659	6	55589925	G	T	0.1471	0.00401865	-6.7256	2.33776	-2.87669406744	rs228139	2	BMP5	28517	intergenic	9.245	5	14	15	0	0	0
rs9382539	6	55590254	C	T	0.09642	1.93305e-07	-15.0461	2.88958	-5.20566317279	rs228139	2	BMP5	28188	intergenic	1.729	5	14	15	0	0	0
rs72865367	6	55590264	A	G	0.09642	1.93305e-07	-15.0461	2.88958	-5.20566317279	rs228139	2	BMP5	28178	intergenic	4.472	5	14	15	0	0	0
rs9357875	6	55590730	A	C	0.1471	0.00386253	-6.75118	2.33651	-2.88917585455	rs228139	2	BMP5	27712	intergenic	0.155	5	7	15	0	0	0
rs9396148	6	55591286	A	G	0.1471	0.00351736	-6.81869	2.33617	-2.91848570692	rs228139	2	BMP5	27156	intergenic	1.957	4	7	15	0	0	0
rs9382543	6	55592435	C	T	0.09642	1.83737e-07	-15.0376	2.88273	-5.21508092852	rs228139	2	BMP5	26007	intergenic	0.813	7	9	15	0	0	0
rs9357876	6	55592704	C	A	0.1471	0.00363964	-6.78376	2.33274	-2.90781464038	rs228139	2	BMP5	25738	intergenic	0.628	7	9	15	0	0	0
rs1159020	6	55593390	C	T	0.09642	2.10034e-07	-14.9531	2.88025	-5.19023042382	rs228139	2	BMP5	25052	intergenic	1.809	NA	9	15	0	0	0
rs9382545	6	55593777	G	A	0.09642	2.3846e-07	-14.8833	2.87997	-5.16654563575	rs228139	2	BMP5	24665	intergenic	0.454	6	9	15	0	0	0
rs9382547	6	55593985	C	A	0.09642	2.5071e-07	-14.8575	2.8802	-5.15717012364	rs228139	2	BMP5	24457	intergenic	7.981	6	9	15	0	0	0
rs9382548	6	55594083	C	T	0.09642	2.62718e-07	-14.8303	2.87983	-5.14839984525	rs228139	2	BMP5	24359	intergenic	2.392	7	9	15	0	0	0
rs9367661	6	55594317	C	T	0.09642	2.65768e-07	-14.8225	2.87953	-5.14623390856	rs228139	2	BMP5	24125	intergenic	4.641	6	5	15	0	0	0
rs9382549	6	55594329	G	A	0.1471	0.0036594	-6.77121	2.32978	-2.90612092305	rs228139	2	BMP5	24113	intergenic	2.845	6	5	15	0	0	0
rs2017358	6	55595049	A	G	0.1471	0.0231305	-5.50291	2.42269	-2.27127228357	rs228139	2	BMP5	23393	intergenic	3.741	NA	5	15	0	0	0
rs9396149	6	55596578	C	T	0.1471	0.00209516	-7.13497	2.31903	-3.07640080829	rs228139	2	BMP5	21864	intergenic	2.12	7	4	15	0	0	0
rs9382550	6	55596618	C	T	0.1471	0.0021078	-7.12167	2.31606	-3.07460713851	rs228139	2	BMP5	21824	intergenic	1.327	7	5	15	0	0	0
rs9370456	6	55597076	T	C	0.1471	0.00206993	-7.14173	2.31851	-3.08001092794	rs228139	2	BMP5	21366	intergenic	3.149	5	5	15	0	0	0
rs9396150	6	55597150	G	A	0.09642	1.55774e-07	-15.0067	2.86006	-5.24560063863	rs228139	2	BMP5	21292	intergenic	1.195	6	5	15	0	0	0
rs9382551	6	55597908	A	C	0.09742	1.30429e-07	-15.1151	2.86289	-5.27824219864	rs228139	2	BMP5	20534	intergenic	6.212	6	5	15	0	0	0
rs9349791	6	55598297	A	C	0.1471	0.00212671	-7.13356	2.32194	-3.0719420618	rs228139	2	BMP5	20145	intergenic	0.804	6	5	15	0	0	0
rs9396151	6	55598708	T	C	0.1481	0.00216594	-7.1222	2.32237	-3.06648179148	rs228139	2	BMP5	19734	intergenic	2.215	6	5	15	0	0	0
rs10948951	6	55600462	G	A	0.09642	1.26605e-07	-15.1611	2.86865	-5.28369350469	rs228139	2	BMP5	17980	intergenic	0.756	7	8	15	0	0	0
rs12173380	6	55600684	G	T	0.1471	0.00218961	-7.12047	2.32427	-3.06323095256	rs228139	2	BMP5	17758	intergenic	0.621	6	8	15	0	0	0
rs137902288	6	55600871	C	T	0.09642	1.24124e-07	-15.1609	2.86664	-5.28731616427	rs228139	2	BMP5	17571	intergenic	7.604	5	8	15	0	0	0
rs142882608	6	55601007	A	C	0.1471	0.00246361	-7.08093	2.33844	-3.02777554344	rs228139	2	BMP5	17435	intergenic	0.051	5	9	15	0	0	0
rs9370457	6	55601171	C	T	0.1471	0.00217377	-7.12603	2.32444	-3.06540282966	rs228139	2	BMP5	17271	intergenic	2.151	7	9	15	0	0	0
rs9367662	6	55601452	A	G	0.1471	0.00256081	-7.03372	2.33187	-3.0160618723	rs228139	2	BMP5	16990	intergenic	0.9	6	9	15	0	0	0
rs9370459	6	55601648	C	T	0.1501	0.00256909	-7.05416	2.3394	-3.01508293025	rs228139	2	BMP5	16794	intergenic	0.032	6	9	15	0	0	0
rs9382552	6	55601723	T	C	0.1471	0.00256081	-7.03372	2.33187	-3.0160618723	rs228139	2	BMP5	16719	intergenic	2.149	6	9	15	0	0	0
rs28825080	6	55601949	G	A	0.1471	0.00256081	-7.03372	2.33187	-3.0160618723	rs228139	2	BMP5	16493	intergenic	0.14	6	9	15	0	0	0
rs28857580	6	55602031	G	T	0.09642	1.26239e-07	-15.1524	2.8667	-5.28422358194	rs228139	2	BMP5	16411	intergenic	1.392	7	9	15	0	0	0
rs117187913	6	55602523	A	G	0.1471	0.00222378	-7.11129	2.32479	-3.05859440579	rs228139	2	BMP5	15919	intergenic	0.079	6	9	15	0	0	0
rs114917729	6	55602650	G	A	0.1471	0.00224275	-7.10505	2.32469	-3.05604846617	rs228139	2	BMP5	15792	intergenic	0.974	6	9	15	0	0	0
rs139319506	6	55603011	A	G	0.1471	0.00155507	-7.37446	2.33035	-3.16420541116	rs228139	2	BMP5	15431	intergenic	3.599	7	15	15	0	0	0
rs116693617	6	55603334	G	A	0.1471	0.00187057	-7.26034	2.33425	-3.11004791082	rs228139	2	BMP5	15108	intergenic	0.74	7	15	15	0	0	0
rs146595524	6	55603880	A	G	0.1471	0.00220659	-7.18055	2.34566	-3.06091870155	rs228139	2	BMP5	14562	intergenic	2.892	7	15	15	0	0	0
rs184808120	6	55603995	G	T	0.1471	0.00317725	-6.91534	2.34393	-2.95004757566	rs228139	2	BMP5	14447	intergenic	2.637	7	15	15	0	0	0
rs149060724	6	55604116	A	C	0.1471	0.00238115	-7.08448	2.33169	-3.03804929464	rs228139	2	BMP5	14326	intergenic	1.273	7	15	15	0	0	0
rs9382554	6	55604235	T	C	0.09642	1.37759e-07	-15.092	2.86397	-5.26821194571	rs228139	2	BMP5	14207	intergenic	2.418	7	15	15	0	0	0
rs9370461	6	55604332	A	G	0.1451	0.00464823	-7.04003	2.48703	-2.83045189846	rs228139	2	BMP5	14110	intergenic	2.709	7	15	15	0	0	0
rs146137786	6	55605276	C	A	0.1471	0.00352935	-6.84096	2.34465	-2.91742457118	rs228139	2	BMP5	13166	intergenic	3.69	7	9	15	0	0	0
rs35071522	6	55605657	G	A	0.09642	1.46235e-07	-15.0743	2.86659	-5.25723801428	rs228139	2	BMP5	12785	intergenic	0.039	7	9	15	0	0	0
rs12176566	6	55606378	T	C	0.09841	2.12017e-07	-14.8779	2.86674	-5.18848046318	rs228139	2	BMP5	12064	intergenic	6.449	6	9	15	0	0	0
rs11757744	6	55606709	C	T	0.1481	0.00228498	-7.09214	2.32473	-3.05045094995	rs228139	2	BMP5	11733	intergenic	1.341	5	9	15	0	0	0
rs2145900	6	55607255	A	G	0.09642	1.32526e-07	-15.1261	2.86658	-5.27531810848	rs228139	2	BMP5	11187	intergenic	0.636	NA	9	15	0	0	0
rs2145899	6	55607274	A	G	0.1491	0.0022063	-7.12005	2.32586	-3.06095805521	rs228139	2	BMP5	11168	intergenic	0.51	NA	9	15	0	0	0
rs2145898	6	55607390	T	C	0.1471	0.00220043	-7.11919	2.32497	-3.06175564837	rs228139	2	BMP5	11052	intergenic	3.626	NA	9	15	0	0	0
rs9370463	6	55608017	T	C	0.09642	1.17191e-06	-14.5204	2.98683	-4.86032871665	rs228139	2	BMP5	10425	intergenic	3.171	4	9	15	0	0	0
rs72868825	6	55614858	T	C	0.07256	4.29136e-07	-16.8682	3.33572	-5.05555719086	rs228139	2	BMP5	3584	intergenic	4.871	7	5	15	1	1	0
rs3756991	6	55620218	C	A	0.09543	9.56626e-08	-15.3161	2.8702	-5.33477595623	rs228139	2	BMP5	0	UTR3	9.383	NA	5	15	1	0	0
rs228139	6	55628283	G	T	0.09543	2.87689e-08	-16.6005	2.99084	-5.54876838322	rs228139	2	BMP5	0	intronic	5.395	6	5	15	1	0	0
rs115204793	7	54919886	A	G	0.1581	1.24615e-11	18.0205	2.65873	6.7747576164	rs151057105	3	SNORA73	13624	intergenic	1.365	7	9	15	0	1	0
rs6957408	7	54923277	C	T	0.161	5.31138e-11	16.8228	2.5626	6.5619354758	rs151057105	3	SNORA73	10233	intergenic	0.016	7	9	15	0	1	0
rs78031751	7	54925645	C	T	0.1581	9.89862e-12	17.2781	2.53682	6.80796897985	rs151057105	3	SNORA73	7865	intergenic	0.598	5	5	15	0	1	0
rs6975304	7	54929373	T	C	0.1581	1.22613e-11	17.3072	2.55265	6.77709885138	rs151057105	3	SNORA73	4137	intergenic	2.586	5	5	15	0	1	0
rs77148056	7	54935334	C	T	0.1571	7.74176e-12	17.5661	2.56578	6.84324772991	rs151057105	3	SNORA73	1616	intergenic	2.438	6	5	15	0	1	0
rs59010780	7	54937114	C	A	0.1571	1.43912e-11	17.3718	2.57098	6.75391104951	rs151057105	3	SNORA73	3396	intergenic	0.136	5	5	15	0	1	0
rs79335915	7	54938130	C	T	0.1571	1.1025e-11	17.4386	2.56622	6.7924434994	rs151057105	3	SNORA73	4412	intergenic	1.073	6	5	15	0	1	0
rs151057105	7	54944920	C	T	0.1213	1.36175e-17	27.413	3.20831	8.53833046752	rs151057105	3	SNORA73	11202	intergenic	0.322	6	5	15	0	1	0
rs58626582	7	54946030	A	G	0.1571	3.67932e-12	17.9501	2.58192	6.94898180243	rs151057105	3	SNORA73	12312	intergenic	5.832	4	5	15	0	1	0
rs74504435	7	54949256	A	G	0.1213	1.51107e-17	27.4375	3.2157	8.52629699593	rs151057105	3	SNORA73	15538	intergenic	14.09	5	2	15	0	1	0
rs79093312	7	54949504	T	C	0.1571	6.06954e-12	17.7961	2.58621	6.87800767807	rs151057105	3	SNORA73	15786	intergenic	0.421	6	2	15	0	1	0
rs6945082	7	54958458	G	A	0.2962	1.03436e-07	10.2682	1.92937	5.3205816723	rs2252586	3	SNORA73	24740	intergenic	0.489	7	5	15	0	1	0
rs6946428	7	54958609	C	T	0.2962	9.56708e-08	10.291	1.9285	5.33476040265	rs2252586	3	SNORA73	24891	intergenic	0.097	6	5	15	0	1	0
rs6593195	7	54964394	C	T	0.2972	1.74823e-07	10.0532	1.92381	5.22429170089	rs2252586	3	SNORA73	30676	intergenic	1.598	7	5	15	0	1	0
rs77799804	7	54964844	C	T	0.2972	1.87436e-07	10.0233	1.92284	5.21138501624	rs2252586	3	SNORA73	31126	intergenic	13.26	7	5	15	0	1	0
rs7793272	7	54966059	C	T	0.2972	1.16582e-07	10.1888	1.92233	5.2987752959	rs2252586	3	SNORA73	32341	intergenic	0.875	5	5	15	0	1	0
rs7793297	7	54966103	C	T	0.2972	1.38733e-07	10.1343	1.92362	5.26691818171	rs2252586	3	SNORA73	32385	intergenic	0.635	5	5	15	0	1	0
rs55662545	7	54968959	G	A	0.3082	7.8503e-08	10.2717	1.91206	5.37053590668	rs2252586	3	RP4-791C19.1	32432	intergenic	0.416	6	5	15	0	1	0
rs73410447	7	54970151	C	A	0.3082	1.66753e-07	10.0123	1.91278	5.23303073376	rs2252586	3	RP4-791C19.1	31240	intergenic	1.486	6	5	15	0	1	0
rs73410456	7	54972357	G	A	0.2873	1.95639e-07	10.2284	1.96518	5.20343424079	rs2252586	3	RP4-791C19.1	29034	intergenic	8.121	7	1	15	0	1	0
rs2538066	7	54973910	T	C	0.3101	2.40946e-08	10.7125	1.91932	5.5796911702	rs2252586	3	RP4-791C19.1	27481	intergenic	3.639	6	5	15	0	1	0
rs2538067	7	54975418	G	A	0.2813	6.76414e-08	10.5204	1.94864	5.39732605063	rs2252586	3	RP4-791C19.1	25973	intergenic	1.028	7	5	15	0	1	0
rs2538068	7	54976362	G	A	0.2972	9.1411e-08	10.362	1.9388	5.34301935215	rs2252586	3	RP4-791C19.1	25029	intergenic	2.486	7	5	15	0	1	0
rs2709274	7	54978538	A	G	0.3042	4.50282e-08	10.4707	1.91368	5.46990297953	rs2252586	3	RP4-791C19.1	22853	intergenic	3.517	5	5	15	0	1	0
rs2252703	7	54978666	A	G	0.3042	4.38618e-08	10.476	1.91302	5.47455273986	rs2252586	3	RP4-791C19.1	22725	intergenic	2.16	NA	5	15	0	1	0
rs2252586	7	54978924	C	T	0.2813	5.10321e-09	11.2851	1.9305	5.84377122879	rs2252586	3	RP4-791C19.1	22467	intergenic	0.027	5	5	15	0	1	0
rs2709275	7	54979982	T	C	0.2913	5.4522e-09	11.4501	1.96242	5.83274763499	rs2252586	3	RP4-791C19.1	21409	intergenic	3.38	6	5	15	0	1	0
rs2709276	7	54980144	G	A	0.2913	1.35606e-08	11.1528	1.96329	5.67884662859	rs2252586	3	RP4-791C19.1	21247	intergenic	1.313	6	5	15	0	1	0
rs55982832	7	55050103	G	A	0.2286	2.17101e-12	14.8617	2.11515	7.02303422729	rs55982832	3	EGFR	36610	intergenic	1.281	7	5	15	0	1	0
rs10992729	9	96181075	C	T	0.339	5.43535e-08	10.1951	1.87478	5.43644698961	rs10992781	4	Y_RNA	826	downstream	1.506	6	5	9	0	0	0
rs12379660	9	96182487	G	A	0.339	2.64164e-08	10.3975	1.86825	5.56366688002	rs10992781	4	Y_RNA	2238	intergenic	10.09	6	7	15	0	0	0
rs10821125	9	96183521	G	A	0.2763	3.60486e-06	9.18193	1.98145	4.63295323072	rs10992781	4	Y_RNA	3272	intergenic	1.624	7	5	15	0	0	0
rs5019496	9	96184414	C	T	0.2763	7.96155e-07	9.8417	1.99325	4.93630760922	rs10992781	4	Y_RNA	4165	intergenic	0.761	7	5	15	0	0	0
rs11790060	9	96202932	T	C	0.3479	1.22217e-07	9.8243	1.85659	5.29014863193	rs10992781	4	RP11-165J3.6	3528	intergenic	5.488	7	5	15	1	0	0
rs10992733	9	96203250	C	T	0.2783	7.01136e-06	8.85055	1.96931	4.49334335593	rs10992781	4	RP11-165J3.6	3846	intergenic	3.521	7	5	15	1	0	0
rs1055710	9	96214928	G	A	0.3509	6.23749e-08	9.98237	1.84402	5.41185582991	rs10992781	4	FAM120AOS:FAM120A	00:00:00	exonic	8.712	NA	1	1	1	0	0
rs7869969	9	96217447	A	G	0.3479	8.64585e-08	9.89491	1.84793	5.3531032118	rs10992781	4	FAM120A	0	intronic	0.166	7	1	5	1	0	0
rs10821129	9	96222617	G	A	0.3479	7.18069e-08	9.94928	1.84653	5.38659020166	rs10992781	4	FAM120A	0	intronic	0.079	6	4	5	1	0	0
rs10821130	9	96223572	C	T	0.3489	7.25249e-08	9.94532	1.84641	5.38480085687	rs10992781	4	FAM120A	0	intronic	3.487	5	5	5	1	0	0
rs10992744	9	96230194	G	A	0.2783	1.5586e-06	9.45645	1.96819	4.80357175194	rs10992781	4	FAM120A	0	intronic	0.099	6	1	7	1	0	1
rs10992746	9	96231171	T	C	0.3479	1.12223e-07	9.80985	1.84842	5.30572994415	rs10992781	4	FAM120A	0	intronic	6.559	4	2	7	1	0	1
rs10992748	9	96232742	T	C	0.3479	1.31236e-07	9.75234	1.84755	5.27711155805	rs10992781	4	FAM120A	0	intronic	4.941	5	4	5	1	0	1
rs10992749	9	96232874	G	T	0.3479	1.23171e-07	9.77415	1.84761	5.28872635166	rs10992781	4	FAM120A	0	intronic	0.527	6	4	5	1	0	1
rs4743922	9	96234692	A	G	0.3479	1.0805e-07	9.83254	1.85028	5.31263723251	rs10992781	4	FAM120A	0	intronic	9.292	5	4	5	1	0	1
rs10761228	9	96235585	G	A	0.3479	1.02437e-07	9.84966	1.85012	5.32234687895	rs10992781	4	FAM120A	0	intronic	0.102	7	4	5	1	0	1
rs4744242	9	96236711	G	T	0.3479	1.03767e-07	9.84561	1.85017	5.32000044189	rs10992781	4	FAM120A	0	intronic	2.858	6	4	5	1	0	1
rs10761229	9	96237376	A	G	0.3479	8.69508e-08	9.90848	1.85082	5.35207613092	rs10992781	4	FAM120A	0	intronic	4.698	6	4	5	1	0	1
rs10821134	9	96238218	T	C	0.3479	1.19868e-07	9.78255	1.84746	5.29369697163	rs10992781	4	FAM120A	0	intronic	6.82	5	4	5	1	0	1
rs10821136	9	96238731	C	T	0.3479	1.50872e-07	9.70439	1.84744	5.25149210661	rs10992781	4	FAM120A	0	intronic	6.477	7	3	5	1	0	1
rs10992751	9	96239090	C	T	0.3479	1.40123e-07	9.72835	1.84722	5.26508698004	rs10992781	4	FAM120A	0	intronic	0.629	6	4	5	1	0	1
rs10821137	9	96241033	T	C	0.3479	1.14077e-07	9.79954	1.84751	5.30274054646	rs10992781	4	FAM120A	0	intronic	0.926	6	4	5	1	0	1
rs12377399	9	96243520	C	T	0.3479	1.30124e-07	9.75425	1.84736	5.27867127939	rs10992781	4	FAM120A	0	intronic	3.403	4	4	5	1	0	1
rs11791374	9	96245287	C	T	0.3479	1.28916e-07	9.75697	1.84728	5.28038033338	rs10992781	4	FAM120A	0	intronic	4.456	5	4	5	1	0	1
rs10992754	9	96245687	T	C	0.3479	1.15075e-07	9.79431	1.84708	5.30115077569	rs10992781	4	FAM120A	0	intronic	3.591	7	4	5	1	0	1
rs10761230	9	96246558	A	G	0.3479	1.16273e-07	9.7935	1.84759	5.29925994042	rs10992781	4	FAM120A	0	intronic	4.83	7	4	4	1	0	1
rs10821138	9	96247761	C	T	0.3479	1.21753e-07	9.77671	1.84736	5.29084427811	rs10992781	4	FAM120A	0	intronic	0.629	6	4	4	1	0	1
rs10821139	9	96249133	G	T	0.3489	1.17634e-07	9.78877	1.84744	5.29713457761	rs10992781	4	FAM120A	0	intronic	4.399	5	4	5	1	0	1
rs10821140	9	96253169	C	A	0.3628	5.66818e-08	9.95344	1.83288	5.42896499165	rs10992781	4	FAM120A	0	intronic	1.518	5	4	5	1	0	0
rs10992756	9	96253439	T	C	0.3628	5.64679e-08	9.95633	1.83318	5.42963981514	rs10992781	4	FAM120A	0	intronic	0.429	5	4	5	1	0	0
rs4743924	9	96254760	G	A	0.3628	5.56382e-08	9.95719	1.83245	5.43228105126	rs10992781	4	FAM120A	0	intronic	2.372	5	4	5	1	0	0
rs4744247	9	96256487	C	T	0.3628	5.40502e-08	9.96616	1.83235	5.43744442896	rs10992781	4	FAM120A	0	intronic	4.479	6	4	4	1	0	0
rs1556416	9	96256583	G	A	0.3628	5.67659e-08	9.94919	1.83218	5.42870034399	rs10992781	4	FAM120A	0	intronic	10.24	NA	4	4	1	0	0
rs2150749	9	96256688	G	A	0.3628	5.67659e-08	9.94919	1.83218	5.42870034399	rs10992781	4	FAM120A	0	intronic	3.218	NA	4	4	1	0	0
rs4744249	9	96256847	G	A	0.3628	5.93507e-08	9.93529	1.83231	5.42074641618	rs10992781	4	FAM120A	0	intronic	1.068	5	4	4	1	0	0
rs10992759	9	96257626	A	G	0.3628	5.67659e-08	9.94919	1.83218	5.42870034399	rs10992781	4	FAM120A	0	intronic	3.369	7	4	4	1	0	0
rs10821141	9	96258838	C	T	0.3618	8.85282e-08	9.82025	1.83546	5.34882272935	rs10992781	4	FAM120A	0	intronic	0.778	4	4	4	1	0	0
rs2297376	9	96259582	C	T	0.3618	8.93833e-08	9.81741	1.83553	5.34708246168	rs10992781	4	FAM120A	0	intronic	0.483	NA	4	4	1	0	0
rs10821142	9	96262106	G	T	0.3628	6.03717e-08	9.94426	1.835	5.4176967455	rs10992781	4	FAM120A	0	intronic	0.926	6	4	4	1	0	1
rs16909199	9	96264656	T	C	0.3628	5.53712e-08	9.97368	1.83519	5.43313913187	rs10992781	4	FAM120A	0	intronic	6.578	5	4	5	1	0	1
rs10821145	9	96267271	T	C	0.3628	5.04976e-08	9.9692	1.82884	5.44954938567	rs10992781	4	FAM120A	0	intronic	9.287	3a	1	5	1	0	1
rs1412050	9	96270756	C	T	0.3628	4.99282e-08	9.97467	1.82917	5.45156594601	rs10992781	4	FAM120A	0	intronic	1.573	NA	4	5	1	0	0
rs10821146	9	96271294	A	G	0.3628	5.06323e-08	9.96786	1.82876	5.44907556267	rs10992781	4	FAM120A	0	intronic	0.401	5	4	5	1	0	0
rs10821147	9	96271367	T	C	0.3628	5.35295e-08	9.96501	1.83156	5.43916953314	rs10992781	4	FAM120A	0	intronic	7.32	5	4	5	1	0	0
rs4744250	9	96271752	G	A	0.3628	5.09721e-08	9.96417	1.82848	5.44788568371	rs10992781	4	FAM120A	0	intronic	0.5	7	4	5	1	0	0
rs4744251	9	96272624	C	T	0.3628	1.23853e-06	9.04346	1.86444	4.84937193516	rs10992781	4	FAM120A	0	intronic	2.629	5	4	5	1	0	0
rs4744252	9	96272625	C	T	0.3628	3.99305e-07	9.3637	1.84668	5.06928877603	rs10992781	4	FAM120A	0	intronic	1.944	5	4	5	1	0	0
rs882851	9	96274505	G	A	0.3628	4.22057e-08	10.0271	1.82879	5.48136488121	rs10992781	4	FAM120A	0	intronic	9.643	NA	2	5	1	0	0
rs7860765	9	96274830	A	G	0.3628	4.20358e-08	10.0296	1.82899	5.48207834103	rs10992781	4	FAM120A	0	intronic	3.992	5	2	5	1	0	0
rs10992768	9	96276135	T	C	0.3628	4.07781e-08	10.0446	1.82994	5.48744843396	rs10992781	4	FAM120A	0	intronic	0.12	7	4	5	1	0	0
rs4744253	9	96278784	T	G	0.3628	6.46963e-08	9.90297	1.83157	5.40531027533	rs10992781	4	FAM120A	0	intronic	3.148	5	4	5	1	0	0
rs2183760	9	96279334	G	A	0.3628	3.43962e-08	10.1102	1.83188	5.51744585907	rs10992781	4	FAM120A	0	intronic	1.264	NA	4	5	1	0	0
rs4743928	9	96279447	A	C	0.3628	4.23711e-08	10.0324	1.82997	5.48067298824	rs10992781	4	FAM120A	0	intronic	4.147	5	4	4	1	0	0
rs10992770	9	96281648	T	C	0.3628	4.23711e-08	10.0324	1.82997	5.48067298824	rs10992781	4	FAM120A	0	intronic	2.978	7	4	5	1	0	0
rs10761231	9	96282297	A	G	0.3628	4.23711e-08	10.0324	1.82997	5.48067298824	rs10992781	4	FAM120A	0	intronic	3.951	7	4	4	1	0	0
rs10821148	9	96283304	C	T	0.3628	4.23711e-08	10.0324	1.82997	5.48067298824	rs10992781	4	FAM120A	0	intronic	0.004	5	4	5	1	0	0
rs13285064	9	96284850	T	C	0.3628	4.42384e-08	10.0177	1.82985	5.47303848185	rs10992781	4	FAM120A	0	intronic	7.027	6	4	5	1	0	0
rs4744254	9	96285363	T	C	0.3628	4.25426e-08	10.0299	1.82977	5.47995833794	rs10992781	4	FAM120A	0	intronic	0.828	5	4	5	1	0	0
rs10992772	9	96286334	C	T	0.3628	4.25426e-08	10.0299	1.82977	5.47995833794	rs10992781	4	FAM120A	0	intronic	3.015	5	4	4	1	0	0
rs10821151	9	96287633	C	T	0.3628	4.05626e-08	10.0463	1.82994	5.48838465785	rs10992781	4	FAM120A	0	intronic	2.581	5	4	4	1	0	0
rs11790449	9	96288986	C	T	0.3628	4.25426e-08	10.0299	1.82977	5.47995833794	rs10992781	4	FAM120A	0	intronic	4.317	7	4	4	1	0	0
rs10739950	9	96289269	C	T	0.3628	5.02771e-08	9.97515	1.82967	5.45032767064	rs10992781	4	FAM120A	0	intronic	0.615	7	4	4	1	0	0
rs10761233	9	96292166	A	G	0.3628	3.15724e-08	10.1492	1.83394	5.53248580552	rs10992781	4	FAM120A	0	UTR3	2.969	7	4	4	1	0	0
rs10821152	9	96297925	T	C	0.3628	2.88499e-08	10.1684	1.83216	5.54827672642	rs10992781	4	FAM120A	0	intronic	10.19	6	4	5	1	0	0
rs4307405	9	96298811	C	T	0.3628	2.95207e-08	10.1562	1.8313	5.54425580438	rs10992781	4	FAM120A	0	intronic	1.026	5	4	5	1	0	0
rs3813388	9	96300597	A	G	0.3628	2.90743e-08	10.1618	1.83143	5.54692161768	rs10992781	4	FAM120A	0	intronic	4.321	NA	4	5	1	0	0
rs3813387	9	96300682	G	A	0.3628	3.78161e-08	10.0842	1.83271	5.50075844405	rs10992781	4	FAM120A	0	intronic	0.683	NA	4	5	1	0	0
rs10821153	9	96300885	A	G	0.3628	2.90743e-08	10.1618	1.83143	5.54692161768	rs10992781	4	FAM120A	0	intronic	1.077	7	4	5	1	0	0
rs34883241	9	96301243	G	A	0.3628	2.90743e-08	10.1618	1.83143	5.54692161768	rs10992781	4	FAM120A	0	intronic	2.054	6	4	5	1	0	0
rs36016074	9	96301470	G	A	0.3628	2.5486e-08	10.2337	1.83677	5.56991748909	rs10992781	4	FAM120A	0	intronic	4.614	7	4	5	1	0	0
rs12380167	9	96301570	C	T	0.3628	2.5486e-08	10.2337	1.83677	5.56991748909	rs10992781	4	FAM120A	0	intronic	2.285	7	4	5	1	0	0
rs10821154	9	96302506	A	G	0.3628	2.76748e-08	10.2106	1.83737	5.55554430821	rs10992781	4	FAM120A	0	intronic	0.376	7	4	4	1	0	0
rs10992779	9	96304656	A	G	0.3628	2.87673e-08	10.1658	1.83155	5.54877810848	rs10992781	4	FAM120A	0	intronic	0.108	7	4	5	1	0	0
rs10992780	9	96304767	T	G	0.3628	2.87673e-08	10.1658	1.83155	5.54877810848	rs10992781	4	FAM120A	0	intronic	13.61	3a	4	5	1	0	0
rs10821157	9	96306191	A	C	0.3628	3.2057e-08	10.232	1.84977	5.52981427666	rs10992781	4	FAM120A	0	intronic	4.599	6	4	4	1	0	0
rs10821158	9	96306737	C	T	0.3628	2.85546e-08	10.2791	1.85151	5.55007565542	rs10992781	4	FAM120A	0	intronic	0.891	6	4	4	1	0	0
rs10992781	9	96306815	A	G	0.3628	2.26266e-08	10.3604	1.85261	5.59061559107	rs10992781	4	FAM120A	0	intronic	2.339	6	4	4	1	0	0
rs10761235	9	96308666	C	T	0.3628	2.61429e-08	10.3816	1.86478	5.56548184641	rs10992781	4	FAM120A	0	intronic	0.455	7	4	4	1	0	0
rs10821169	9	96361119	C	T	0.3976	8.64823e-08	9.77013	1.82463	5.35305342797	rs7040340	4	PHF2	0	intronic	4.663	4	1	7	1	0	0
rs10739951	9	96361585	T	C	0.3996	2.35659e-07	9.28644	1.79618	5.16875467152	rs7040340	4	PHF2	0	intronic	3.615	5	2	7	1	0	0
rs10761240	9	96361922	G	A	0.3986	9.72721e-08	9.48299	1.77811	5.33174755643	rs7040340	4	PHF2	0	intronic	2.751	5	5	7	1	0	0
rs10992797	9	96362115	G	A	0.3966	1.29759e-07	9.47052	1.79345	5.27918605021	rs7040340	4	PHF2	0	intronic	0.834	5	4	7	1	0	0
rs10992798	9	96362205	G	A	0.3996	1.0749e-07	9.58139	1.80269	5.31358374872	rs7040340	4	PHF2	0	intronic	1.004	5	4	7	1	0	0
rs10821174	9	96362629	G	A	0.3996	3.18003e-07	9.26361	1.8115	5.1124524787	rs7040340	4	PHF2	0	intronic	6.869	5	2	7	1	0	0
rs1412048	9	96362967	G	A	0.3996	6.2734e-07	9.06942	1.81976	4.98260478042	rs7040340	4	PHF2	0	intronic	0.604	NA	2	7	1	0	0
rs10821175	9	96363647	C	T	0.3966	6.28179e-07	9.10474	1.82694	4.98234624763	rs7040340	4	PHF2	0	intronic	0.16	7	4	5	1	0	0
rs10992799	9	96363918	T	C	0.3996	2.79107e-07	9.36783	1.8231	5.13703499303	rs7040340	4	PHF2	0	intronic	7.568	5	4	5	1	0	0
rs10821176	9	96364456	T	C	0.3996	2.83625e-07	9.36399	1.82343	5.13401531601	rs7040340	4	PHF2	0	intronic	2.873	5	4	5	1	0	0
rs11791934	9	96364755	G	A	0.3996	1.9964e-07	9.49418	1.82542	5.19967247516	rs7040340	4	PHF2	0	intronic	0.124	7	4	5	1	0	0
rs2398845	9	96365612	T	G	0.3996	2.90452e-07	9.35788	1.82383	5.12953938502	rs7040340	4	PHF2	0	intronic	5.77	7	4	15	1	0	0
rs10117225	9	96367345	C	T	0.3986	3.25207e-07	9.33238	1.82645	5.10822050697	rs7040340	4	PHF2	0	intronic	0.077	6	5	15	1	0	0
rs10761241	9	96368536	C	T	0.3976	3.18815e-07	9.33898	1.8264	5.11197086854	rs7040340	4	PHF2	0	intronic	0.625	7	5	15	1	0	0
rs10761243	9	96369258	T	G	0.4006	4.11114e-07	9.24673	1.8256	5.06373826113	rs7040340	4	PHF2	0	intronic	3.114	5	5	15	1	0	0
rs10821202	9	96443165	C	A	0.3708	9.72427e-09	10.5437	1.83774	5.73546931026	rs7040340	4	PHF2	1295	intergenic	0.777	4	4	5	1	0	0
rs7040340	9	96443910	G	A	0.3718	8.70162e-09	10.5365	1.83048	5.75427152735	rs7040340	4	PHF2	2040	intergenic	3.653	4	2	15	1	0	0
rs34031628	9	96445432	G	A	0.3688	1.25137e-08	10.3668	1.82053	5.69257581893	rs7040340	4	PHF2	3562	intergenic	0.592	5	5	15	1	0	0
rs36013568	9	96445583	G	A	0.3698	1.4422e-08	10.3266	1.82124	5.66830152758	rs7040340	4	PHF2	3713	intergenic	5.026	5	5	15	1	0	0
rs10821203	9	96447466	A	C	0.3708	5.56507e-08	9.73602	1.79176	5.4322409768	rs7040340	4	PHF2	5596	intergenic	5.288	4	5	15	1	0	0
rs4287000	9	96451784	G	A	0.4354	2.31963e-07	9.21446	1.78123	5.17170870182	rs7040340	4	PHF2	9914	intergenic	1.759	5	9	15	1	0	0
rs35176032	9	96458338	G	T	0.3698	7.12135e-08	9.81585	1.82125	5.38808215642	rs7040340	4	PHF2	16468	intergenic	1.199	7	9	15	0	0	0
rs7858139	9	96459495	C	A	0.4324	0.000271162	6.43316	1.76643	3.64139758025	rs7040340	4	PHF2	17625	intergenic	0.13	5	9	15	0	0	0
rs10860832	12	102414568	G	T	0.169	1.77398e-11	-15.6877	2.33225	-6.72351024858	rs1986854	5	CCDC53	0	intronic	1.342	6	4	5	1	1	0
rs11111134	12	102415256	T	C	0.2038	1.93073e-10	-13.7758	2.16289	-6.36675197691	rs1986854	5	CCDC53	0	intronic	3.35	3a	4	5	1	1	0
rs1986854	12	102417475	T	C	0.168	4.98198e-12	-15.9243	2.30478	-6.9060888559	rs1986854	5	CCDC53	0	intronic	11.28	2b	4	4	1	1	0
rs79076266	12	102417638	C	A	0.169	1.43187e-11	-15.5636	2.30313	-6.75464338699	rs1986854	5	CCDC53	0	intronic	4.379	5	2	4	1	1	0
rs10507138	12	102418604	A	G	0.169	1.20665e-11	-15.6503	2.30749	-6.77941315964	rs1986854	5	CCDC53	0	intronic	1.752	5	4	5	1	1	0
rs10778165	12	102421344	A	C	0.2465	8.14912e-08	-10.8969	2.031	-5.36379541435	rs7956547	5	CCDC53	0	intronic	1.545	6	4	5	1	1	0
rs11111139	12	102428444	T	C	0.2028	1.95266e-10	-13.8424	2.17392	-6.36501865634	rs1986854	5	CCDC53	0	intronic	0.636	5	2	5	1	1	0
rs11111141	12	102429501	A	C	0.168	3.6766e-11	-15.2845	2.30908	-6.61655746256	rs1986854	5	CCDC53	0	intronic	15.3	6	4	5	1	1	0
rs4556601	12	102432065	G	A	0.169	2.80008e-11	-15.4519	2.32026	-6.65671889041	rs1986854	5	CCDC53	0	intronic	0.709	6	4	5	1	1	0
rs4357749	12	102437117	G	A	0.2038	2.6471e-10	-13.7861	2.18114	-6.31815176079	rs1986854	5	CCDC53	0	intronic	0.305	7	4	4	1	1	0
rs10860833	12	102438686	T	G	0.169	7.01537e-12	-15.8581	2.31153	-6.85734168519	rs1986854	5	CCDC53	0	intronic	5.381	7	4	5	1	1	0
rs10778167	12	102440246	C	T	0.2465	4.42195e-08	-11.1317	2.0333	-5.47311417782	rs7956547	5	CCDC53	0	intronic	0.336	6	4	5	1	1	0
rs10778168	12	102441002	C	T	0.2465	4.04419e-08	-11.1834	2.03686	-5.4889111395	rs7956547	5	CCDC53	0	intronic	1.487	4	4	5	1	1	0
rs7311057	12	102441525	G	T	0.2465	3.4843e-08	-11.2664	2.0422	-5.51517655111	rs7956547	5	CCDC53	0	intronic	0.68	6	4	5	1	1	0
rs7314571	12	102442201	A	G	0.2465	4.37925e-08	-11.1478	2.03559	-5.47483275844	rs7956547	5	CCDC53	0	intronic	3.575	7	4	5	1	1	0
rs12424647	12	102442598	C	T	0.2465	2.75068e-08	-11.3446	2.04102	-5.55660771575	rs7956547	5	CCDC53	0	intronic	8.39	7	4	5	1	1	0
rs10778169	12	102442944	A	C	0.2465	4.90671e-08	-11.1169	2.03747	-5.45465832498	rs7956547	5	CCDC53	0	intronic	0.454	7	4	4	1	1	0
rs7958593	12	102444064	C	T	0.168	1.17848e-11	-15.796	2.32779	-6.78282543922	rs1986854	5	CCDC53	0	exonic	8.054	7	4	4	1	1	0
rs2373566	12	102444999	G	T	0.2028	1.11894e-10	-14.1147	2.18748	-6.44994059823	rs1986854	5	CCDC53	0	intronic	1.966	3a	2	5	1	1	0
rs77121786	12	102446675	T	G	0.2028	1.88115e-10	-13.8377	2.17123	-6.37074270237	rs1986854	5	CCDC53	0	intronic	5.521	5	4	4	1	1	0
rs11111146	12	102452264	C	A	0.2028	1.20052e-10	-14.1445	2.19572	-6.43926681448	rs1986854	5	CCDC53	0	intronic	5.511	6	4	5	1	1	0
rs3751129	12	102455729	G	A	0.2157	1.82769e-09	-12.8863	2.14253	-6.01242446615	rs1986854	5	CCDC53	0	exonic	19.44	2a	1	1	1	1	0
rs2373567	12	102461089	T	C	0.2157	1.1674e-09	-12.9249	2.12343	-6.08465831522	rs1986854	5	RP11-554E23.4	0	ncRNA_intronic	1.106	6	5	5	1	1	1
rs17437668	12	102463140	C	T	0.2028	1.89877e-10	-13.9293	2.18609	-6.369312811	rs1986854	5	RP11-554E23.4	0	ncRNA_intronic	15.26	7	5	5	1	1	1
rs4271440	12	102463456	A	G	0.2465	1.5071e-08	-11.6108	2.05047	-5.66075324779	rs7956547	5	RP11-554E23.4	0	ncRNA_intronic	0.967	5	5	5	1	1	1
rs11111148	12	102466028	T	G	0.2157	2.2972e-09	-12.7015	2.12494	-5.97526248796	rs1986854	5	RP11-554E23.4	0	ncRNA_intronic	1.742	7	5	5	1	1	1
rs10507139	12	102466992	T	C	0.168	7.61028e-12	-15.7393	2.29812	-6.84570002616	rs1986854	5	RP11-554E23.4	0	ncRNA_intronic	1.021	7	4	5	1	1	1
rs11111150	12	102468660	A	G	0.168	1.27233e-11	-15.594	2.30179	-6.77175098267	rs1986854	5	NUP37	0	intronic	4.74	6	4	5	1	1	1
rs11111153	12	102476087	A	C	0.2465	4.23991e-08	-11.1469	2.03331	-5.48055611929	rs7956547	5	NUP37	0	intronic	1.865	7	4	5	1	1	0
rs11111154	12	102476128	A	G	0.168	6.40975e-12	-15.8312	2.30328	-6.87023216728	rs1986854	5	NUP37	0	intronic	10.8	7	4	5	1	1	0
rs11111155	12	102476429	C	T	0.168	1.01447e-11	-15.6837	2.3039	-6.80443440135	rs1986854	5	NUP37	0	intronic	1.096	7	4	5	1	1	0
rs10083092	12	102478694	T	C	0.2465	1.02724e-07	-10.8263	2.03376	-5.32183805767	rs7956547	5	NUP37	0	intronic	5.822	5	4	4	1	1	0
rs7961439	12	102480028	G	A	0.168	1.5916e-11	-15.5366	2.30438	-6.7392922364	rs1986854	5	NUP37	0	intronic	1.269	7	4	5	1	1	0
rs11111162	12	102489302	A	G	0.2157	2.26256e-09	-12.6303	2.11216	-5.97773888814	rs1986854	5	NUP37	0	intronic	5.042	5	4	5	1	1	0
rs17528833	12	102490612	C	A	0.168	1.09465e-11	-15.6063	2.29624	-6.79347396531	rs1986854	5	NUP37	0	intronic	0.804	5	3	5	1	1	0
rs10507141	12	102491467	T	G	0.168	1.31157e-11	-15.5522	2.29713	-6.76735608862	rs1986854	5	NUP37	0	intronic	0.732	6	4	5	1	1	0
rs11111163	12	102491983	C	T	0.2028	3.65587e-10	-13.5808	2.16586	-6.26805443178	rs1986854	5	NUP37	0	intronic	4.063	6	4	4	1	1	0
rs11111164	12	102492558	C	T	0.2157	2.37631e-09	-12.6809	2.12347	-5.96974066366	rs1986854	5	NUP37	0	intronic	2.212	7	4	4	1	1	0
rs75162381	12	102497698	A	G	0.2038	7.22885e-10	-13.3896	2.1725	-6.16099669589	rs1986854	5	NUP37	0	intronic	9.823	7	4	5	1	1	0
rs12426078	12	102499032	A	G	0.2465	8.19897e-08	-10.8871	2.02958	-5.36269429705	rs7956547	5	NUP37	0	intronic	2.91	7	4	4	1	1	0
rs7302337	12	102499628	G	A	0.2465	8.00243e-08	-10.9651	2.04246	-5.36707384241	rs7956547	5	NUP37	0	intronic	1.69	7	4	4	1	1	0
rs17438262	12	102501068	G	A	0.166	7.91041e-11	-15.0354	2.31138	-6.50229439237	rs1986854	5	NUP37	0	intronic	3.553	5	4	4	1	1	0
rs78462723	12	102501720	C	T	0.2018	3.79463e-10	-13.6234	2.17466	-6.26224956127	rs1986854	5	NUP37	0	intronic	2.277	7	4	4	1	1	0
rs7133417	12	102503201	C	T	0.2455	1.02619e-07	-10.8136	2.0313	-5.322024052	rs7956547	5	NUP37	0	intronic	3.153	7	4	5	1	1	0
rs11111165	12	102504041	G	A	0.167	2.83574e-11	-15.3212	2.30129	-6.65485784553	rs1986854	5	NUP37	0	intronic	8.716	6	4	4	1	1	0
rs66521551	12	102505153	C	T	0.2455	9.03764e-08	-10.8629	2.03176	-5.34508145891	rs7956547	5	NUP37	0	intronic	3.332	7	4	4	1	1	0
rs2136510	12	102505603	A	G	0.167	1.82292e-11	-15.4774	2.30235	-6.71954570543	rs1986854	5	NUP37	0	intronic	6.493	NA	4	5	1	1	0
rs11111167	12	102508785	T	C	0.2018	5.79729e-10	-13.4553	2.17088	-6.19584569775	rs1986854	5	NUP37	0	intronic	6.22	7	4	5	1	1	0
rs11111168	12	102509931	C	A	0.2018	5.79729e-10	-13.4553	2.17088	-6.19584569775	rs1986854	5	NUP37	0	intronic	6.629	5	4	5	1	1	0
rs17529215	12	102510208	G	T	0.2018	6.1514e-10	-13.435	2.17088	-6.1865017552	rs1986854	5	NUP37	0	intronic	1.435	6	4	5	1	1	0
rs11111170	12	102516000	C	T	0.2207	9.77037e-09	-12.0732	2.10463	-5.73466771941	rs1986854	5	PARPBP	0	intronic	4.037	6	1	15	1	1	0
rs77449222	12	102516843	T	C	0.2207	1.18334e-08	-12.0175	2.1069	-5.70210916729	rs1986854	5	PARPBP	0	intronic	4.613	4	1	15	1	1	0
rs2036771	12	102517804	G	A	0.2207	1.18334e-08	-12.0175	2.1069	-5.70210916729	rs1986854	5	PARPBP	0	exonic	16.71	6	1	15	1	1	0
rs60169308	12	102518871	G	T	0.2207	6.15985e-09	-12.2625	2.10905	-5.81235916809	rs1986854	5	PARPBP	0	intronic	1.286	6	1	15	1	1	0
rs10128915	12	102521964	T	C	0.2207	1.11081e-08	-12.0976	2.11695	-5.71287848552	rs1986854	5	PARPBP	0	intronic	2.682	6	4	15	1	1	0
rs11519706	12	102525678	G	A	0.166	1.52993e-11	-15.4798	2.294	-6.74503228608	rs1986854	5	PARPBP	0	intronic	0.074	6	5	15	1	1	0
rs58071346	12	102529154	T	C	0.2207	1.62163e-08	-11.926	2.11083	-5.64817188478	rs1986854	5	PARPBP	0	intronic	1.779	6	4	15	1	1	0
rs11111172	12	102529465	T	C	0.2018	3.94044e-10	-13.5745	2.1689	-6.25636891951	rs1986854	5	PARPBP	0	intronic	3.769	1f	4	15	1	1	0
rs10444510	12	102530547	G	A	0.2018	4.69054e-10	-13.5225	2.17005	-6.22912281048	rs1986854	5	PARPBP	0	intronic	6.555	7	4	15	1	1	0
rs7314597	12	102530802	C	T	0.2018	4.25602e-10	-13.5575	2.17036	-6.24433681436	rs1986854	5	PARPBP	0	intronic	0.107	7	4	15	1	1	0
rs11111173	12	102531566	A	C	0.2018	4.21943e-10	-13.5456	2.16798	-6.24568639986	rs1986854	5	PARPBP	0	intronic	1.604	7	4	15	1	1	0
rs144556549	12	102535875	A	G	0.2068	7.32815e-10	-13.3273	2.16314	-6.15883614343	rs1986854	5	PARPBP	0	intronic	4.333	7	5	15	1	1	0
rs7974107	12	102536426	A	C	0.2207	1.14357e-08	-12.0423	2.10909	-5.70793213006	rs1986854	5	PARPBP	0	intronic	2.149	6	4	15	1	1	0
rs11111178	12	102539957	C	T	0.166	7.58738e-11	-15.0258	2.3077	-6.50856159174	rs1986854	5	PARPBP	0	intronic	0.78	7	5	15	1	1	0
rs76825149	12	102541667	A	G	0.2018	3.52042e-10	-13.6233	2.1706	-6.27393213576	rs1986854	5	PARPBP	0	intronic	0.063	7	5	15	1	1	0
rs55772007	12	102545563	A	G	0.2207	1.02746e-08	-12.0632	2.10603	-5.7261324747	rs1986854	5	PARPBP	0	exonic	0.203	6	4	15	1	1	0
rs75677541	12	102546850	C	T	0.168	2.80532e-11	-15.3185	2.30034	-6.65644397315	rs1986854	5	PARPBP	0	intronic	2.042	6	4	15	1	1	0
rs11111182	12	102548135	G	A	0.2207	1.09279e-08	-12.0538	2.10825	-5.71566006614	rs1986854	5	PARPBP	0	intronic	0.975	5	4	15	1	1	0
rs2102476	12	102548700	G	T	0.2207	9.4977e-09	-12.1197	2.11099	-5.73946341064	rs1986854	5	PARPBP	0	intronic	10.89	NA	4	15	1	1	0
rs7959191	12	102550192	A	G	0.2207	1.46512e-08	-11.9343	2.10581	-5.6655987688	rs1986854	5	PARPBP	0	intronic	1.229	7	4	15	1	1	0
rs12308006	12	102551112	T	C	0.2207	1.07574e-08	-12.3582	2.16046	-5.71833326765	rs1986854	5	PARPBP	0	intronic	2.805	6	5	15	1	1	0
rs11111183	12	102551714	C	T	0.2008	4.53793e-10	-13.5278	2.16909	-6.23430334218	rs1986854	5	PARPBP	0	intronic	0.715	6	5	15	1	1	0
rs11111184	12	102551854	G	T	0.166	3.3873e-11	-15.2054	2.29293	-6.62866776548	rs1986854	5	PARPBP	0	intronic	5.314	6	5	15	1	1	0
rs10860841	12	102555859	G	A	0.2197	9.41898e-09	-12.0802	2.10358	-5.74087284037	rs1986854	5	PARPBP	0	intronic	2.82	6	5	15	1	1	0
rs11111185	12	102555923	A	G	0.166	2.25894e-11	-15.3316	2.29135	-6.68822477153	rs1986854	5	PARPBP	0	intronic	0.878	7	5	15	1	1	0
rs11111187	12	102557199	A	G	0.2207	7.32119e-09	-12.1646	2.1027	-5.78338578876	rs1986854	5	PARPBP	0	intronic	2.151	6	5	15	1	1	0
rs3794201	12	102559708	A	C	0.2157	6.68062e-09	-12.234	2.10909	-5.79876216496	rs1986854	5	PARPBP	0	intronic	13.31	6	4	15	1	1	0
rs58415082	12	102560156	C	T	0.2207	6.93196e-09	-12.1897	2.10369	-5.79256471859	rs1986854	5	PARPBP	0	intronic	1.153	6	4	15	1	1	0
rs12426352	12	102561772	T	C	0.2207	8.08812e-09	-12.1404	2.10463	-5.76661151294	rs1986854	5	PARPBP	0	intronic	0.5	3a	2	15	1	1	0
rs11111194	12	102566108	T	G	0.2207	1.22496e-08	-11.9811	2.1027	-5.69621554006	rs1986854	5	PARPBP	0	intronic	1.84	7	4	15	1	1	0
rs17438571	12	102568101	A	G	0.2018	4.73957e-10	-13.4783	2.16353	-6.22749330072	rs1986854	5	PARPBP	0	intronic	1.869	4	4	15	1	1	0
rs7308354	12	102571707	A	G	0.2008	3.59592e-10	-13.5896	2.16637	-6.27062921196	rs1986854	5	PARPBP	0	intronic	1.902	7	4	15	1	1	0
rs1509673	12	102574080	G	A	0.2207	7.34833e-09	-12.1874	2.10686	-5.78276358642	rs1986854	5	PARPBP	0	intronic	2.675	NA	4	15	1	1	0
rs56390130	12	102574751	C	T	0.166	3.05307e-11	-15.2143	2.28898	-6.64398821351	rs1986854	5	PARPBP	0	intronic	0.633	7	4	15	1	1	0
rs1980002	12	102575660	G	T	0.2207	2.18688e-09	-12.6135	2.1074	-5.98328026137	rs1986854	5	PARPBP	0	intronic	0.842	NA	4	15	1	1	0
rs11111197	12	102579519	C	T	0.2018	2.3095e-10	-13.7417	2.16691	-6.33920751509	rs1986854	5	PARPBP	0	intronic	4.776	6	5	15	1	1	0
rs1858172	12	102580431	G	A	0.2207	5.47292e-09	-12.2756	2.10415	-5.83211492827	rs1986854	5	PARPBP	0	intronic	1.099	NA	5	15	1	1	0
rs12367012	12	102580673	C	T	0.166	1.82969e-11	-15.4131	2.29298	-6.71900550325	rs1986854	5	PARPBP	0	intronic	2.141	7	5	15	1	1	0
rs7310495	12	102584260	A	G	0.2008	3.13297e-10	-13.6378	2.16665	-6.29205174633	rs1986854	5	PARPBP	0	intronic	2.486	6	4	15	1	1	0
rs1858170	12	102585214	G	A	0.2207	5.08151e-09	-12.3346	2.10977	-5.84448068335	rs1986854	5	PARPBP	0	intronic	0.283	NA	5	15	1	1	0
rs10860842	12	102588072	T	C	0.2207	8.64618e-09	-12.1112	2.10367	-5.75535130217	rs1986854	5	PARPBP	0	intronic	4.432	7	5	15	1	1	0
rs11111201	12	102588475	G	A	0.166	3.48441e-11	-15.2019	2.29385	-6.62449343593	rs1986854	5	PARPBP	0	intronic	3.342	6	4	15	1	1	0
rs11111202	12	102588879	T	G	0.2207	1.27906e-08	-11.9903	2.10704	-5.68883898373	rs1986854	5	PARPBP	0	intronic	1.837	6	4	15	1	1	0
rs17438988	12	102589675	A	G	0.166	2.96494e-11	-15.2495	2.29278	-6.64830174264	rs1986854	5	PARPBP	0	intronic	1.06	6	4	15	1	1	0
rs11111206	12	102596270	A	G	0.2207	6.02206e-09	-12.251	2.10569	-5.81614398464	rs1986854	5	PMCH	4646	intergenic	1.182	7	5	15	1	1	0
rs10507145	12	102599859	A	G	0.166	2.04791e-11	-15.3689	2.29202	-6.70256601897	rs1986854	5	PMCH	8235	intergenic	17.01	NA	4	15	1	1	0
rs12371328	12	102599892	C	T	0.2008	3.15467e-10	-13.6305	2.16587	-6.2909804833	rs1986854	5	PMCH	8268	intergenic	15.43	6	4	15	1	1	0
rs10507144	12	102599937	T	G	0.166	1.62196e-11	-15.4398	2.29096	-6.73654596474	rs1986854	5	PMCH	8313	intergenic	20.3	NA	4	15	1	1	0
rs12369025	12	102602592	A	G	0.2008	3.53095e-10	-13.5997	2.16701	-6.27346734937	rs1986854	5	RN7SL793P	8505	intergenic	5.039	5	4	15	0	1	0
rs59660079	12	102602954	C	T	0.2157	4.91494e-09	-12.3595	2.11204	-5.85002673686	rs1986854	5	RN7SL793P	8143	intergenic	5.936	5	5	15	0	1	0
rs11111210	12	102607288	G	A	0.166	2.31228e-11	-15.338	2.29349	-6.68480774607	rs1986854	5	RN7SL793P	3809	intergenic	1.309	7	5	15	0	1	0
rs11111211	12	102608918	C	T	0.166	2.17224e-11	-15.3424	2.29101	-6.69395112174	rs1986854	5	RN7SL793P	2179	intergenic	3.547	6	5	15	0	1	0
rs7955558	12	102609448	G	A	0.2207	7.5375e-09	-12.1664	2.1048	-5.77848781874	rs1986854	5	RN7SL793P	1649	intergenic	0.931	3b	5	15	0	1	0
rs11111212	12	102610368	A	G	0.2147	3.34303e-09	-12.5266	2.11748	-5.91380038441	rs1986854	5	RN7SL793P	729	downstream	2.474	4	5	15	0	1	0
rs11111213	12	102610459	G	T	0.2207	6.93063e-09	-12.1982	2.10516	-5.79259693436	rs1986854	5	RN7SL793P	638	downstream	1.966	4	5	15	0	1	0
rs11111215	12	102610678	G	T	0.166	3.43602e-11	-15.2395	2.29881	-6.62655907564	rs1986854	5	RN7SL793P	419	downstream	0.297	5	5	15	0	1	0
rs11111217	12	102614994	C	T	0.2147	2.68432e-09	-12.6025	2.11741	-5.94982337497	rs1986854	5	RN7SL793P	3602	intergenic	1.972	5	7	15	0	1	0
rs10860848	12	102616249	G	A	0.2207	7.40275e-09	-12.1804	2.10611	-5.78152267669	rs1986854	5	RN7SL793P	4857	intergenic	11.84	6	14	15	0	1	0
rs7134488	12	102616650	G	A	0.2207	5.084e-09	-12.3196	2.10724	-5.84439912633	rs1986854	5	RN7SL793P	5258	intergenic	0.766	5	14	15	0	1	0
rs7138106	12	102617138	G	A	0.166	3.6943e-11	-15.1948	2.29577	-6.61584712468	rs1986854	5	RN7SL793P	5746	intergenic	0.936	6	14	15	0	1	0
rs75055966	12	102617589	C	T	0.166	3.82121e-11	-15.2003	2.29834	-6.61084942998	rs1986854	5	RN7SL793P	6197	intergenic	1.604	6	14	15	0	1	0
rs76113774	12	102618809	G	A	0.2207	7.02248e-09	-12.202	2.10661	-5.790386116	rs1986854	5	RP11-18O15.1	4995	intergenic	7.107	7	5	15	0	1	0
rs17032343	12	102622243	T	C	0.2207	6.62085e-09	-12.2553	2.11221	-5.80026931079	rs1986854	5	RP11-18O15.1	1561	intergenic	0.224	3a	5	15	0	1	0
rs76352166	12	102624969	G	T	0.165	1.49647e-11	-15.6132	2.31266	-6.74824219948	rs1986854	5	RP11-18O15.1	657	upstream	0.796	7	5	15	0	1	0
rs1858173	12	102627611	A	C	0.2157	3.61171e-09	-12.497	2.11705	-5.90106115035	rs1986854	5	RP11-18O15.1	3299	intergenic	6.77	6	5	15	0	1	0
rs7955830	12	102644568	G	A	0.167	3.61826e-11	-15.1417	2.28668	-6.61892269236	rs1986854	5	RP11-18O15.1	20256	intergenic	0.737	7	15	15	0	1	0
rs12367899	12	102670291	A	G	0.166	8.0086e-11	-14.9782	2.30326	-6.50043892244	rs1986854	5	RP11-18O15.1	45979	intergenic	8.543	7	9	15	0	1	0
rs1949555	12	102698948	A	G	0.168	5.35804e-10	-14.8038	2.38364	-6.20824257995	rs1986854	5	RP11-18O15.1	74636	intergenic	1.233	NA	5	15	0	1	0
rs370127955	12	102704594	A	G	0.168	6.63209e-11	-14.9805	2.2936	-6.52874986764	rs1986854	5	RP11-18O15.1	80282	intergenic	2.224	6	15	15	0	0	0
rs7969401	12	102713073	A	C	0.169	1.07268e-11	-15.585	2.29212	-6.79639690815	rs1986854	5	IGF1	76571	intergenic	0.806	7	14	15	0	1	0
rs1996656	12	102751962	A	G	0.174	6.21457e-11	-14.9564	2.28651	-6.53848359604	rs1986854	5	IGF1	37682	intergenic	11.38	6	9	15	0	1	0
rs10860859	12	102753327	A	G	0.174	6.33114e-11	-14.9512	2.28668	-6.53570310217	rs1986854	5	IGF1	36317	intergenic	7.68	7	14	15	0	1	0
rs1520222	12	102797293	A	G	0.2425	9.07104e-08	-10.6596	1.99397	-5.34441326163	rs4764697	5	IGF1	0	intronic	1.345	7	4	15	1	1	0
rs5742694	12	102799236	A	C	0.2276	4.45965e-09	-11.979	2.04136	-5.86617429742	rs4764697	5	IGF1	0	intronic	1.048	NA	5	15	1	1	0
rs6539035	12	102800935	T	C	0.2276	7.13754e-09	-11.7839	2.03538	-5.78765597981	rs4764697	5	IGF1	0	intronic	2.833	1f	5	15	1	1	0
rs978458	12	102802239	C	T	0.2425	7.702e-08	-10.7002	1.99055	-5.37397392618	rs4764697	5	IGF1	0	intronic	5.988	NA	5	15	1	1	0
rs2195242	12	102808464	G	A	0.2425	1.08882e-07	-10.6021	1.99561	-5.31123971018	rs4764697	5	IGF1	0	intronic	5.913	NA	5	15	1	1	0
rs4764696	12	102810398	C	T	0.2276	4.38171e-09	-11.9748	2.03964	-5.86909852813	rs4764697	5	IGF1	0	intronic	7.493	7	4	15	1	1	0
rs11111267	12	102811239	A	G	0.167	1.82911e-10	-14.6094	2.29076	-6.37504352305	rs1986854	5	IGF1	0	intronic	11.34	3a	4	15	1	1	0
rs5742671	12	102815758	G	A	0.167	2.15459e-10	-14.5632	2.29257	-6.34989709934	rs1986854	5	IGF1	0	intronic	0.889	3a	5	15	1	1	0
rs4764884	12	102819599	C	T	0.2276	6.22844e-09	-11.7975	2.02972	-5.81050573223	rs4764697	5	IGF1	0	intronic	9.13	5	2	15	1	1	0
rs6539036	12	102821155	A	C	0.2276	6.59819e-09	-11.7844	2.03084	-5.80084416176	rs4764697	5	IGF1	0	intronic	8.604	5	1	15	1	1	0
rs10860864	12	102822862	C	T	0.167	4.05917e-10	-14.3113	2.28832	-6.25173528211	rs1986854	5	IGF1	0	intronic	1.541	6	5	15	1	1	0
rs5742667	12	102823478	G	A	0.2425	5.92231e-08	-10.7904	1.98986	-5.42113111839	rs4764697	5	IGF1	0	intronic	8.364	NA	2	15	1	1	0
rs5742666	12	102823519	T	C	0.2276	6.9182e-09	-11.7743	2.03188	-5.79289830958	rs4764697	5	IGF1	0	intronic	7.3	NA	2	15	1	1	0
rs972936	12	102824921	C	T	0.2425	7.80316e-08	-10.6797	1.98761	-5.37162187861	rs4764697	5	IGF1	0	intronic	15.34	NA	5	15	1	1	0
rs2288378	12	102830008	C	T	0.2276	1.19407e-08	-11.5773	2.03027	-5.70057069552	rs4764697	5	IGF1	0	intronic	12.83	5	5	15	1	1	0
rs10860865	12	102831722	G	T	0.2425	3.31832e-08	-10.9829	1.98772	-5.52375399572	rs4764697	5	IGF1	0	intronic	2.553	5	4	15	1	1	0
rs7296464	12	102834010	A	G	0.2276	8.71449e-09	-11.6724	2.02793	-5.75402182198	rs4764697	5	IGF1	0	intronic	14.89	4	5	15	1	1	0
rs5742653	12	102835859	T	C	0.2425	9.51628e-08	-10.5923	1.98462	-5.3357264108	rs4764697	5	IGF1	0	intronic	2.303	NA	5	15	1	1	0
rs10778175	12	102839114	C	A	0.2276	4.70544e-08	-11.118	2.0349	-5.46209656062	rs4764697	5	IGF1	0	intronic	5.739	6	5	15	1	1	0
rs10735380	12	102844236	A	G	0.2545	3.13815e-07	-10.1034	1.97476	-5.1149554578	rs4764697	5	IGF1	0	intronic	2.3	7	4	15	1	1	0
rs9651925	12	102845544	T	G	0.2545	3.5017e-07	-10.0809	1.97838	-5.09422538149	rs4764697	5	IGF1	0	intronic	0.547	6	4	15	1	1	0
rs11111278	12	102846020	A	G	0.1938	1.38862e-08	-12.3968	2.18386	-5.67478617003	rs1986854	5	IGF1	0	intronic	2.401	7	5	15	1	1	0
rs12313279	12	102846504	G	A	0.2694	1.20484e-06	-9.4142	1.93869	-4.85483997313	rs4764697	5	IGF1	0	intronic	3.703	6	5	15	1	1	0
rs9989002	12	102850223	G	A	0.2525	1.79511e-07	-10.4105	1.99404	-5.21939247132	rs4764697	5	IGF1	0	intronic	16.19	7	5	15	1	1	0
rs4764697	12	102853172	C	T	0.2664	2.55625e-08	-11.0703	1.98708	-5.56939525954	rs4764697	5	IGF1	0	intronic	14.48	5	5	15	1	1	0
rs5742632	12	102856474	A	G	0.2286	5.76859e-09	-12.02	2.06345	-5.82333170839	rs7956547	5	IGF1	0	intronic	4.642	1f	5	15	1	1	0
rs2195240	12	102856647	A	G	0.2286	1.59981e-08	-11.6182	2.05552	-5.65050086698	rs7956547	5	IGF1	0	intronic	16.56	7	2	15	1	1	0
rs5742629	12	102857263	T	C	0.2704	7.17534e-08	-10.6937	1.98463	-5.38672422318	rs7956547	5	IGF1	0	intronic	6.546	NA	2	15	1	1	0
rs7956547	12	102858816	T	C	0.2545	2.26362e-08	-11.3729	2.03369	-5.59054194068	rs7956547	5	IGF1	0	intronic	9.441	1f	4	15	1	1	0
rs10778176	12	102862979	C	T	0.2694	1.63971e-07	-10.5306	2.0106	-5.23613841886	rs7956547	5	IGF1	0	intronic	2.399	6	5	15	1	1	0
rs11111293	12	102921296	T	C	0.1879	1.83396e-06	-10.2438	2.14664	-4.77090942507	rs1986854	5	RP11-210L7.1	13862	intergenic	19.36	2b	2	15	0	1	0
rs11622031	14	24624191	G	A	0.4851	5.03614e-06	7.90022	1.73091	4.56327657576	rs3742503	6	RNF31:RP11-468E2.4	00:00:00	UTR5	0.466	7	4	4	1	0	1
rs3742503	14	24660228	C	T	0.4254	4.20259e-08	9.56443	1.74415	5.48212000019	rs3742503	6	TM9SF1:TM9SF1	00:00:00	intronic	0.583	5	4	4	1	0	1
rs7350741	14	53720744	C	T	0.1581	1.31852e-07	-13.0672	2.47592	-5.27625303377	rs28895622	7	AL163953.3	0	ncRNA_intronic	15.46	7	8	15	0	1	0
rs113977674	14	53722053	G	A	0.2256	6.6241e-06	-9.31412	2.06689	-4.50542253894	rs7152446	7	AL163953.3	0	ncRNA_intronic	4.814	6	8	15	0	1	0
rs7156535	14	53724281	G	T	0.1581	1.33535e-07	-13.0577	2.47521	-5.27392705679	rs28895622	7	AL163953.3	0	ncRNA_intronic	2.024	6	8	15	0	1	0
rs2840329	14	53727072	T	C	0.1581	1.32898e-07	-13.0594	2.47511	-5.27480406436	rs28895622	7	AL163953.3	0	ncRNA_intronic	11.61	NA	5	15	0	1	0
rs56776085	14	53727909	T	G	0.2256	4.86785e-06	-9.45172	2.06759	-4.57040394671	rs7152446	7	AL163953.3	0	ncRNA_intronic	4.011	3a	7	15	0	1	0
rs113745974	14	53728508	T	C	0.1581	2.39069e-07	-12.8137	2.4797	-5.16606866098	rs28895622	7	AL163953.3	0	ncRNA_intronic	6.88	5	5	15	0	1	0
rs7146135	14	53731933	C	T	0.1581	1.416e-07	-13.0335	2.47568	-5.26316031883	rs28895622	7	AL163953.3	0	ncRNA_intronic	5.336	3a	8	15	0	1	0
rs67238198	14	53741756	C	A	0.1581	1.12777e-07	-13.137	2.47573	-5.30483169556	rs28895622	7	AL163953.3	0	ncRNA_intronic	3.154	7	5	15	0	1	0
rs1108461	14	53745889	C	A	0.1481	9.22952e-08	-13.3559	2.4998	-5.3412748432	rs28895622	7	AL163953.3	0	ncRNA_intronic	3.383	4	2	15	0	1	0
rs1424827	14	53752834	A	G	0.1481	7.38155e-08	-13.1344	2.43992	-5.38162723648	rs28895622	7	AL163953.3	0	ncRNA_intronic	4.158	3a	8	15	0	1	0
rs56412209	14	53756986	T	C	0.1481	4.57725e-08	-13.4691	2.463	-5.46699653393	rs28895622	7	AL163953.3	0	ncRNA_intronic	4.877	6	9	15	0	1	0
rs376025114	14	53768586	G	T	0.1451	8.92797e-09	-14.7813	2.56986	-5.74993133682	rs28895622	7	AL163953.3	0	ncRNA_intronic	4.865	6	14	15	0	0	0
rs146741913	14	53769867	A	G	0.2495	2.06039e-07	-10.5623	2.03309	-5.19380495633	rs7152446	7	AL163953.3	0	ncRNA_intronic	0.077	6	14	15	0	1	0
rs4581626	14	53770006	C	T	0.1441	5.19619e-08	-13.926	2.55709	-5.44446301033	rs28895622	7	AL163953.3	0	ncRNA_intronic	5.906	7	14	15	0	1	0
rs4426273	14	53770083	C	T	0.1451	1.40227e-08	-14.4297	2.54273	-5.67311136994	rs28895622	7	AL163953.3	0	ncRNA_intronic	5.337	7	14	15	0	1	0
rs10132541	14	53770644	C	T	0.2495	8.18343e-08	-10.8093	2.01495	-5.363036857	rs7152446	7	AL163953.3	0	ncRNA_intronic	2.543	6	7	15	0	1	0
rs17253131	14	53770733	T	G	0.1451	1.09507e-08	-14.5397	2.54318	-5.71530567069	rs28895622	7	AL163953.3	0	ncRNA_intronic	0.938	7	7	15	0	1	0
rs2358258	14	53771870	C	T	0.2495	9.2899e-08	-10.7017	2.00347	-5.34009283027	rs7152446	7	AL163953.3	0	ncRNA_intronic	3.23	5	5	15	0	1	0
rs72673627	14	53773344	T	C	0.1451	9.47901e-09	-14.5282	2.53033	-5.739797012	rs28895622	7	AL163953.3	0	ncRNA_intronic	12.07	4	1	1	0	1	0
rs9796362	14	53778214	G	A	0.2495	8.06609e-08	-10.7105	1.99558	-5.36564399364	rs7152446	7	AL163953.3	0	ncRNA_intronic	1.224	5	5	15	0	1	0
rs59717346	14	53778534	A	G	0.1451	7.8205e-09	-14.6098	2.53022	-5.77228219164	rs28895622	7	AL163953.3	0	ncRNA_intronic	1.335	6	5	15	0	1	0
rs8008063	14	53780770	C	T	0.1451	6.95726e-09	-14.6161	2.5227	-5.79195303439	rs28895622	7	AL163953.3	0	ncRNA_intronic	6.095	6	5	15	0	1	0
rs7152446	14	53781636	T	C	0.2495	1.35438e-08	-11.258	1.98177	-5.67905869751	rs7152446	7	AL163953.3	0	ncRNA_intronic	6.355	7	8	15	0	1	0
rs7153471	14	53785350	C	A	0.2495	1.72113e-08	-11.1806	1.9825	-5.63792343233	rs7152446	7	AL163953.3	0	ncRNA_intronic	10.18	7	5	15	0	1	0
rs140190713	14	53785494	C	A	0.1451	8.77423e-09	-14.5986	2.53681	-5.75286741355	rs28895622	7	AL163953.3	0	ncRNA_intronic	7.018	7	5	15	0	1	0
rs9671554	14	53785911	T	G	0.2495	1.80256e-08	-11.1512	1.9801	-5.6299556171	rs7152446	7	AL163953.3	0	ncRNA_intronic	4.632	7	5	15	0	1	0
rs149862701	14	53786220	G	A	0.1451	5.67156e-09	-14.7867	2.53715	-5.82616483504	rs28895622	7	AL163953.3	0	ncRNA_intronic	2.316	7	5	15	0	1	0
rs28799363	14	53786676	T	C	0.2495	1.72968e-08	-11.1702	1.98096	-5.63706981728	rs7152446	7	AL163953.3	0	ncRNA_intronic	6.341	7	5	15	0	0	0
rs28895622	14	53787009	C	T	0.1451	4.89008e-09	-14.8158	2.5314	-5.8508701132	rs28895622	7	AL163953.3	0	ncRNA_intronic	1.579	7	5	15	0	1	0
rs150914684	14	53787755	G	A	0.2495	2.00478e-08	-11.1076	1.9788	-5.61158825294	rs7152446	7	AL163953.3	0	ncRNA_intronic	1.527	7	5	15	0	1	0
rs144787968	14	53788395	G	A	0.2495	1.7725e-08	-11.1499	1.97885	-5.6328554683	rs7152446	7	AL163953.3	0	ncRNA_intronic	0.871	7	5	15	0	1	0
rs111843970	14	53789432	G	A	0.2495	1.85088e-08	-11.1677	1.98463	-5.62539123282	rs7152446	7	AL163953.3	0	ncRNA_intronic	0.907	6	5	15	0	1	0
rs8019557	14	53791311	C	T	0.2495	1.60768e-08	-11.1814	1.97853	-5.64965731636	rs7152446	7	AL163953.3	0	ncRNA_intronic	3.712	5	5	15	0	1	0
rs60012983	14	53791855	G	A	0.2495	1.56179e-08	-11.1917	1.9786	-5.65463368424	rs7152446	7	AL163953.3	0	ncRNA_intronic	2.08	4	5	15	0	1	0
rs4901403	14	53792879	A	C	0.2495	1.86995e-08	-11.1296	1.97848	-5.62362162259	rs7152446	7	AL163953.3	0	ncRNA_intronic	0.449	7	4	15	0	1	0
rs55732255	14	53793667	G	A	0.2495	1.69741e-08	-11.1653	1.97895	-5.64031332847	rs7152446	7	AL163953.3	0	ncRNA_intronic	0.839	5	4	15	0	1	0
rs4901405	14	53795127	G	A	0.2505	3.27708e-08	-10.9617	1.9831	-5.52594970984	rs7152446	7	AL163953.3	0	ncRNA_intronic	4.497	6	4	15	0	1	0
rs10143284	14	53796067	G	T	0.2505	3.70074e-08	-10.9449	1.98775	-5.50456828668	rs7152446	7	AL163953.3	0	ncRNA_intronic	1.79	7	5	15	0	1	0
rs72673636	14	53802459	T	C	0.1461	2.19964e-08	-14.2051	2.53789	-5.59551801892	rs28895622	7	AL163953.3	0	ncRNA_intronic	0.447	7	4	15	0	1	0
rs17126361	14	53812020	A	G	0.1471	1.08211e-07	-13.3146	2.50567	-5.3123659877	rs28895622	7	AL163953.3	0	ncRNA_intronic	4.402	6	5	15	0	1	0
rs72673662	14	53823131	T	C	0.1461	1.75458e-07	-13.4255	2.56946	-5.223620704	rs28895622	7	AL163953.3	0	ncRNA_intronic	5.438	5	2	15	0	1	0
rs1593268	14	53823884	A	G	0.163	3.84889e-07	-12.65	2.49134	-5.07628344681	rs28895622	7	AL163953.3	0	ncRNA_intronic	0.687	NA	5	15	0	1	0
rs72673665	14	53824305	T	C	0.1461	1.7759e-07	-13.2482	2.53662	-5.22138489402	rs28895622	7	AL163953.3	0	ncRNA_intronic	4.018	6	5	15	0	1	0
rs72673671	14	53827087	C	T	0.1481	1.39534e-07	-13.3714	2.53858	-5.2658607804	rs28895622	7	AL163953.3	0	ncRNA_intronic	0.503	6	5	15	0	1	0
rs12889665	14	75234830	G	T	0.4632	1.01271e-08	9.99167	1.74363	5.72858635025	rs11159107	8	YLPM1	0	intronic	5.844	5	1	5	1	1	0
rs12891131	14	75240090	G	A	0.4622	1.16836e-08	9.94576	1.74302	5.70427983355	rs11159107	8	YLPM1	0	intronic	6.706	4	4	5	1	1	0
rs2359237	14	75245002	A	G	0.4622	1.11905e-08	9.9664	1.74439	5.71162113366	rs11159107	8	YLPM1	0	intronic	1.672	6	4	4	1	1	0
rs12588874	14	75254073	A	G	0.4622	1.09866e-08	9.97834	1.74552	5.71474910417	rs11159107	8	YLPM1	0	intronic	0.247	7	4	5	1	1	0
rs2111705	14	75261641	A	G	0.4583	8.36648e-09	10.0626	1.74614	5.76090363282	rs11159107	8	YLPM1	0	intronic	6.74	7	4	5	1	1	0
rs878206	14	75263775	G	A	0.4592	9.45112e-09	10.0312	1.74695	5.74029601677	rs11159107	8	YLPM1	0	intronic	7.762	NA	4	5	1	1	0
rs10139018	14	75274292	C	T	0.4612	6.27405e-09	10.2148	1.75778	5.8092842192	rs11159107	8	YLPM1	0	intronic	4.522	7	4	5	1	1	0
rs12432026	14	75282116	G	T	0.4622	9.2232e-09	10.0324	1.7459	5.74442842103	rs11159107	8	YLPM1	0	intronic	3.124	7	4	5	1	1	1
rs8016389	14	75287554	C	T	0.4622	7.87667e-09	10.0819	1.74641	5.77107650694	rs11159107	8	YLPM1	0	intronic	8.712	6	4	4	1	1	1
rs10144023	14	75291531	C	T	0.4622	1.08906e-08	9.99699	1.74833	5.716241397	rs11159107	8	YLPM1	0	intronic	12.01	7	4	5	1	1	1
rs10138360	14	75293386	A	G	0.4622	8.96949e-09	10.0496	1.74746	5.74914683017	rs11159107	8	YLPM1	0	intronic	5.053	5	4	5	1	1	1
rs10148293	14	75296831	G	A	0.4622	8.8926e-09	10.0612	1.74904	5.750602444	rs11159107	8	YLPM1	0	intronic	1.411	6	4	4	1	1	1
rs973879	14	75297727	C	T	0.4622	1.07665e-08	9.99499	1.74738	5.71818955556	rs11159107	8	YLPM1	0	intronic	6.937	6	4	4	1	1	1
rs7144654	14	75298637	G	A	0.4622	9.68706e-09	10.027	1.7475	5.73611901963	rs11159107	8	YLPM1	0	intronic	3.903	6	4	5	1	1	1
rs10483863	14	75322327	G	A	0.4871	2.62326e-06	-8.25752	1.75717	-4.69830771362	rs11159107	8	RP11-316E14.6:PROX2	00:00:00	ncRNA_exonic	8.932	1f	2	15	1	1	1
rs4903262	14	75340818	G	A	0.4563	2.67735e-09	10.4402	1.75398	5.95024891576	rs11159107	8	RP11-316E14.2	0	ncRNA_exonic	12	1f	5	15	1	1	1
rs11159107	14	75341266	C	A	0.4583	9.85397e-10	10.7257	1.75429	6.11175773173	rs11159107	8	RP11-316E14.2	308	downstream	0.433	6	5	15	1	1	1
rs7140660	14	75345645	C	T	0.4543	2.56819e-09	10.4991	1.76186	5.95705807491	rs11159107	8	DLST	2948	intergenic	4.921	7	5	5	1	1	1
rs28426374	14	75346740	C	T	0.4543	1.49532e-09	10.6231	1.75675	6.04486840494	rs11159107	8	DLST	1853	intergenic	2.446	4	5	5	1	1	1
rs10083386	14	75347585	C	A	0.4543	1.91036e-09	10.5551	1.75703	6.00525111575	rs11159107	8	DLST	1008	intergenic	2.188	3a	5	5	1	1	1
rs2070598	14	75360906	G	A	0.4563	2.35748e-09	10.467	1.75236	5.97103856747	rs11159107	8	DLST	0	intronic	2.117	1f	3	4	1	1	0
rs4899539	14	75384162	C	T	0.4473	7.7735e-09	-10.2338	1.77203	-5.77329753122	rs11159107	8	RPS6KL1	0	intronic	3.141	5	2	5	1	1	0
rs28623566	16	54618593	T	C	0.1014	5.72091e-08	-16.0672	2.95957	-5.42731191949	rs730225	9	AC079412.1	35284	intergenic	0.024	7	5	15	0	0	0
rs72817144	16	54619214	C	T	0.1014	3.76486e-08	-16.3786	2.9762	-5.50154101734	rs730225	9	AC079412.1	35905	intergenic	11.63	4	2	15	0	0	0
rs730225	16	54619927	T	C	0.07157	8.19319e-10	-22.3381	3.6361	-6.14113889875	rs730225	9	AC079412.1	36618	intergenic	16.57	NA	5	15	0	0	0
rs16953731	16	54622476	C	T	0.09344	1.9482e-07	-16.3667	3.14405	-5.20421343122	rs730225	9	AC079412.1	39167	intergenic	0.471	5	5	14	0	0	0
rs58747213	16	54628289	A	C	0.09344	1.35753e-06	-15.1141	3.12775	-4.83114073537	rs730225	9	AC079412.1	44980	intergenic	0.109	7	5	14	0	0	0
rs73203929	21	38726499	C	A	0.1352	0.000712458	9.22602	2.72544	3.38473963249	rs2835740	10	AP001437.1	11279	intergenic	1.863	6	5	15	0	0	0
rs9976222	21	38732581	T	C	0.166	7.69026e-07	11.8848	2.40375	4.94306811417	rs2835740	10	AP001437.1	5197	intergenic	18.66	6	5	15	1	0	1
rs9978894	21	38746846	G	A	0.169	3.36426e-07	12.0307	2.35753	5.10180685428	rs2835740	10	DYRK1A	0	intronic	8.848	7	2	7	1	0	1
rs9982836	21	38749919	C	T	0.167	1.27598e-07	12.4809	2.36214	5.28226277741	rs2835740	10	DYRK1A	0	intronic	2.124	7	2	5	1	0	1
rs2835708	21	38751864	A	C	0.167	1.38664e-07	12.4372	2.3607	5.26700954479	rs2835740	10	DYRK1A	0	intronic	8.094	7	2	7	1	0	0
rs1060578	21	38753518	T	G	0.168	1.36016e-07	12.4433	2.36026	5.27054941501	rs2835740	10	DYRK1A	0	intronic	3.421	5	5	7	1	0	0
rs2835709	21	38760101	A	G	0.165	2.6941e-07	12.1836	2.36804	5.1436787998	rs2835740	10	DYRK1A	0	intronic	5.857	7	4	5	1	0	0
rs2835710	21	38760236	A	G	0.165	2.63808e-07	12.1886	2.3672	5.14762301336	rs2835740	10	DYRK1A	0	intronic	5.863	5	4	5	1	0	0
rs9980136	21	38770382	T	C	0.167	5.10328e-08	12.7824	2.34572	5.44767393995	rs2835740	10	DYRK1A	0	intronic	2.911	6	5	5	1	0	0
rs12626889	21	38770405	A	G	0.167	5.61363e-08	12.754	2.34784	5.43069087755	rs2835740	10	DYRK1A	0	intronic	1.619	6	5	5	1	0	0
rs73216429	21	38770647	A	C	0.162	9.43487e-08	12.4939	2.34023	5.33728495534	rs2835740	10	DYRK1A	0	intronic	3.598	6	2	5	1	0	0
rs2835713	21	38774783	A	G	0.167	1.30211e-07	12.3317	2.33557	5.27854878677	rs2835740	10	DYRK1A	0	intronic	0.006	4	5	5	1	0	0
rs9808812	21	38775101	G	A	0.167	8.96951e-08	12.4927	2.336	5.34645190569	rs2835740	10	DYRK1A	0	intronic	0.884	5	5	5	1	0	0
rs2835716	21	38779410	T	C	0.167	1.219e-07	12.2933	2.32298	5.29062361301	rs2835740	10	DYRK1A	0	intronic	2.367	5	2	5	1	0	0
rs2835719	21	38784251	C	T	0.167	1.36868e-07	12.2918	2.33204	5.26940323371	rs2835740	10	DYRK1A	0	intronic	0.279	7	5	5	1	0	0
rs9976328	21	38785206	A	G	0.167	2.03808e-07	12.1342	2.33477	5.1958304058	rs2835740	10	DYRK1A	0	intronic	2.247	4	2	7	1	0	0
rs2835721	21	38785299	T	C	0.167	1.85809e-07	12.176	2.33509	5.21300189254	rs2835740	10	DYRK1A	0	intronic	1.962	4	2	7	1	0	0
rs9974451	21	38788012	A	G	0.167	1.27529e-07	12.3146	2.33065	5.28236184466	rs2835740	10	DYRK1A	0	intronic	3.975	5	2	5	1	0	0
rs2835728	21	38791763	T	C	0.167	1.48504e-07	12.2787	2.33622	5.25440471965	rs2835740	10	DYRK1A	0	UTR5	3.552	4	2	5	1	0	0
rs2298329	21	38795273	T	C	0.167	1.65567e-07	12.1974	2.32965	5.23434940032	rs2835740	10	DYRK1A	0	intronic	9.457	6	4	5	1	0	0
rs2835733	21	38801376	A	G	0.168	1.57824e-07	12.2189	2.32981	5.24318984765	rs2835740	10	DYRK1A	0	intronic	2.331	7	4	5	1	0	1
rs2835734	21	38801423	T	C	0.168	1.54372e-07	12.2239	2.32896	5.24726711548	rs2835740	10	DYRK1A	0	intronic	4.67	7	4	5	1	0	1
rs7279339	21	38803719	G	A	0.2256	0.000483234	7.32881	2.09975	3.48988192783	rs2835740	10	DYRK1A	0	intronic	2.558	4	2	7	1	0	1
rs7279068	21	38803720	C	T	0.167	6.75748e-08	12.6933	2.35103	5.39750285197	rs2835740	10	DYRK1A	0	intronic	3.835	4	2	7	1	0	1
rs2835739	21	38805642	G	A	0.167	6.59451e-08	12.6978	2.34996	5.40188261689	rs2835740	10	DYRK1A	0	intronic	3.325	5	4	5	1	0	1
rs2835740	21	38809073	T	C	0.168	2.69877e-08	13.0975	2.35498	5.55993379824	rs2835740	10	DYRK1A	0	intronic	5.206	7	5	5	1	0	1
rs2835748	21	38816459	T	G	0.168	5.89933e-08	12.7922	2.35872	5.42182597423	rs2835740	10	DYRK1A	0	intronic	6.802	5	4	5	1	0	1
MAF; minor allele frequency.
IndSigSNPs; independent significant SNPS.
CADD; combined annotation-dependent depletion score. CADD predicts how deleterious the SNP effect is on protein structure and function (higher scores indicate more deleterious effect).
RDB; RegulomeDB. RDB scores predict likelihood of regulatory functionality (lower scores indicate higher likelihood).
minChrState; minimum chromatine state. The chromatine state indicates the accessibility of genomic regions using 15 categorical states.
pos-Mapping; positional gene mapping. 1 = yes, 0 = no.
eqtl-Mapping; expression quantitative trait loci gene mapping. 1 = yes, 0 = no.
ci-Mapping; chromatin interaction gene mapping. 1 = yes, 0 = no.
