# Supplementary material for: The genetic architecture of human brainstem structures and their involvement in common brain disorders
Source: Nat Commun. 2020 Aug 11;11:4016. doi: 10.1038/s41467-020-17376-1 (PMC7421944; doi:10.1038/s41467-020-17376-1)
Supplement: Supplementary file 11 — Supplementary Data 7 [file 41467_2020_17376_MOESM11_ESM.xlsx]

## Sheet: Suppl. Data 9_Pons_SNPs
Supplementary Data 7. Functional annotation of single nucleotide polymorphisms (SNPs) in linkage disequilibrium (r2 ≥ 0.6) with one of the independent significant SNPs for pons volume.
We functionally annotated all candidate single-nucleotide polymorphisms (SNPs) that were in linkage disequilibrium (r2 ≥ 0.6) with one of the independent significant SNPs using Functional Mapping and Annotation of GWAS (FUMA). FUMA is based on information from 18 biological repositories and tools and functionally annotates GWAS results. The platform prioritizes the most likely causal SNPs and gen…
rsID	Chromosome	Position	non_effect_allele	effect_allele	MAF	GWAS P-value	Beta	SE	Z-score	IndSigSNP	Genomic Locus	Nearest gene	Distance	Function	CADD	RDB	minChrState	commonChrState	posMapFilt	eqtlMapFilt	ciMapFilt
rs2180184	1	10235946	T	C	0.3767	5.08127e-09	-17.1475	2.93301	-5.84448854632	rs2180184	1	UBE4B	0	intronic	2.04	NA	4	5	1	0	0
rs12733312	1	10237960	T	C	0.2922	3.14898e-08	-17.5879	3.1778	-5.53294513163	rs2180184	1	UBE4B	0	intronic	2.886	5	4	5	1	1	0
rs1396	1	10247143	C	A	0.2903	1.82385e-08	-17.8105	3.16369	-5.62793006643	rs2180184	1	UBE4B	5845	intergenic	7.789	NA	2	15	1	1	1
rs12122107	1	10251449	C	T	0.2913	8.4613e-08	-17.1595	3.20227	-5.35700452988	rs2180184	1	UBE4B	10151	intergenic	0.917	7	5	15	0	1	0
rs61784566	1	10252185	C	T	0.2903	3.00011e-09	-18.9395	3.19188	-5.93159220753	rs2180184	1	UBE4B	10887	intergenic	0.763	7	5	15	0	1	0
rs6670208	1	10252667	C	T	0.3221	2.60941e-09	-18.5615	3.11616	-5.9544543182	rs4846209	1	UBE4B	11369	intergenic	1.779	7	5	15	0	1	0
rs6675036	1	10252778	A	G	0.3231	1.67786e-09	-18.8402	3.12522	-6.02627076927	rs4846209	1	UBE4B	11480	intergenic	3.556	7	5	15	0	1	0
rs6670320	1	10252845	C	T	0.3231	4.01978e-09	-18.3612	3.11979	-5.88337735327	rs4846209	1	UBE4B	11547	intergenic	3.436	6	5	15	0	1	0
rs6660928	1	10253036	G	A	0.3231	2.4692e-09	-18.6326	3.12335	-5.96348111688	rs4846209	1	UBE4B	11738	intergenic	0.282	7	5	15	0	1	0
rs61784572	1	10259917	C	T	0.3141	2.18559e-08	-17.5158	3.12875	-5.59662956553	rs4846209	1	KIF1B	10945	intergenic	0.046	7	5	15	0	1	0
rs61784573	1	10262716	G	A	0.3032	1.10423e-06	-15.415	3.16319	-4.87209150698	rs4846209	1	KIF1B	8146	intergenic	1.087	7	5	15	1	1	0
rs61784574	1	10262846	A	G	0.2833	1.88518e-06	-15.5748	3.26758	-4.76535866916	rs4846209	1	KIF1B	8016	intergenic	0.399	7	5	15	1	1	0
rs4348727	1	10265606	G	A	0.3062	1.76217e-08	-17.7038	3.14142	-5.63386302651	rs4846209	1	KIF1B	5256	intergenic	0.269	7	5	15	1	1	0
rs12728071	1	10267202	T	G	0.3559	4.64106e-09	-17.6708	3.01472	-5.85955612985	rs4846209	1	KIF1B	3660	intergenic	1.545	7	5	15	1	1	0
rs66870738	1	10267341	C	T	0.3907	1.09276e-06	-14.5747	2.98948	-4.87415350033	rs4846209	1	KIF1B	3521	intergenic	0.086	6	5	15	1	0	0
rs12117765	1	10268170	A	G	0.3062	8.58748e-09	-18.0329	3.1316	-5.75650193155	rs4846209	1	KIF1B	2692	intergenic	3.549	5	1	15	1	1	0
rs61784580	1	10270496	G	A	0.2823	1.19529e-06	-15.7762	3.24776	-4.85641675031	rs4846209	1	KIF1B	366	upstream	7.037	2a	1	1	1	0	1
rs35830240	1	10273916	C	T	0.2823	8.49748e-07	-15.9621	3.2412	-4.92358072369	rs4846209	1	KIF1B	0	intronic	0.704	3a	1	7	1	1	1
rs35187325	1	10274441	G	A	0.3042	2.58861e-08	-17.7657	3.19016	-5.56720284196	rs4846209	1	KIF1B	0	intronic	0.563	6	4	5	1	1	1
rs2027327	1	10275313	T	C	0.3559	7.30932e-10	-18.4027	2.98674	-6.15924364019	rs4846209	1	KIF1B	0	intronic	2.137	6	4	5	1	0	1
rs2027328	1	10275418	A	G	0.3569	1.30878e-09	-18.1299	2.98757	-6.06631539493	rs4846209	1	KIF1B	0	intronic	2.293	6	4	5	1	0	1
rs2027329	1	10275453	C	T	0.3559	1.34051e-09	-18.1223	2.98821	-6.06246498275	rs4846209	1	KIF1B	0	intronic	1.951	7	4	5	1	0	1
rs2027330	1	10275592	C	T	0.4811	0.00102348	-9.35992	2.84985	-3.28399152524	rs4846209	1	KIF1B	0	intronic	2.999	7	4	5	1	0	1
rs2027331	1	10276718	C	T	0.3062	2.17067e-09	-19.0764	3.18652	-5.98449144328	rs4846209	1	KIF1B	0	intronic	2.047	5	1	7	1	0	1
rs2027332	1	10276719	C	T	0.3062	5.92901e-10	-19.5428	3.15481	-6.19230653969	rs4846209	1	KIF1B	0	intronic	3.542	5	1	7	1	0	1
rs11121531	1	10277357	G	A	0.3052	2.28705e-09	-18.6083	3.11279	-5.97598431913	rs4846209	1	KIF1B	0	intronic	0.734	5	4	5	1	1	1
rs11121532	1	10277898	G	T	0.3052	2.81383e-09	-18.5007	3.11244	-5.94210621031	rs4846209	1	KIF1B	0	intronic	0.146	5	2	7	1	1	1
rs61775872	1	10279308	T	C	0.3559	6.2864e-10	-18.4949	2.99012	-6.18307707854	rs4846209	1	KIF1B	0	intronic	0.298	7	4	5	1	0	1
rs61775874	1	10279348	A	G	0.3559	8.73144e-10	-18.3246	2.98776	-6.1310255138	rs4846209	1	KIF1B	0	intronic	1.474	6	4	5	1	1	1
rs2105212	1	10281012	T	C	0.3569	6.42418e-10	-18.4538	2.98514	-6.17965508327	rs4846209	1	KIF1B	0	intronic	0.349	5	4	5	1	0	0
rs61775885	1	10281445	T	C	0.3559	7.5497e-10	-18.3871	2.9867	-6.15411686483	rs4846209	1	KIF1B	0	intronic	0.314	5	4	5	1	0	0
rs4846197	1	10282166	G	A	0.3559	7.27548e-10	-18.4047	2.98671	-6.15997854635	rs4846209	1	KIF1B	0	intronic	7.706	6	4	5	1	0	0
rs76754630	1	10283589	T	G	0.3072	4.35471e-09	-18.8307	3.20679	-5.87012335863	rs4846209	1	KIF1B	0	intronic	1.697	6	5	5	1	0	0
rs4846199	1	10283961	A	G	0.4821	0.00149014	-9.05722	2.85094	-3.17659689774	rs4846209	1	KIF1B	0	intronic	7.894	6	5	5	1	0	0
rs35766535	1	10284659	T	C	0.3052	2.3473e-09	-18.5902	3.11197	-5.97174446027	rs4846209	1	KIF1B	0	intronic	3.349	5	5	15	1	1	0
rs61775887	1	10284733	T	C	0.3569	7.33066e-10	-18.4006	2.98663	-6.15878190212	rs4846209	1	KIF1B	0	intronic	1.034	5	5	15	1	0	0
rs6541084	1	10285447	A	G	0.4831	0.00144614	-9.08801	2.85283	-3.18528002556	rs4846209	1	KIF1B	0	intronic	4.532	7	5	15	1	0	0
rs6541085	1	10285709	A	G	0.4831	0.00143956	-9.09048	2.85243	-3.18659942428	rs4846209	1	KIF1B	0	intronic	1.798	5	2	15	1	0	0
rs10492969	1	10286358	T	C	0.4831	0.00145154	-9.0846	2.85273	-3.18420136372	rs4846209	1	KIF1B	0	intronic	0.85	5	5	5	1	0	0
rs7547513	1	10287312	T	C	0.4831	0.00145154	-9.0846	2.85273	-3.18420136372	rs4846209	1	KIF1B	0	intronic	2.842	6	5	5	1	0	0
rs12133617	1	10288463	C	T	0.4831	0.00140555	-9.11713	2.8546	-3.19350891003	rs4846209	1	KIF1B	0	intronic	2	5	5	5	1	0	0
rs55676616	1	10290126	T	C	0.3569	6.99736e-10	-18.4199	2.98618	-6.1661479913	rs4846209	1	KIF1B	0	intronic	0.198	5	5	5	1	0	0
rs17396382	1	10290268	T	C	0.2753	8.63055e-10	-19.5941	3.19377	-6.1328740054	rs4846209	1	KIF1B	0	intronic	3.773	5	5	5	1	1	0
rs17400510	1	10290421	T	C	0.3052	2.16918e-09	-18.6084	3.10832	-5.98460321519	rs4846209	1	KIF1B	0	intronic	7.019	6	5	5	1	0	0
rs12129035	1	10291166	G	A	0.3052	2.03734e-09	-18.6457	3.10924	-5.99480161636	rs4846209	1	KIF1B	0	intronic	2.913	5	5	5	1	0	0
rs11580854	1	10293565	G	A	0.3579	8.42897e-10	-18.3306	2.98601	-6.13663130409	rs4846209	1	KIF1B	0	intronic	0.872	6	4	5	1	0	0
rs12136376	1	10296452	C	T	0.3052	2.06154e-09	-18.6334	3.1082	-5.99288234878	rs4846209	1	KIF1B	0	intronic	10.27	7	4	5	1	0	0
rs1538557	1	10297230	T	C	0.3569	7.48244e-10	-18.3863	2.98588	-6.15553514446	rs4846209	1	KIF1B	0	intronic	13.99	NA	2	5	1	0	0
rs12127553	1	10298601	A	G	0.328	2.73199e-09	-18.0917	3.04115	-5.94694149547	rs4846209	1	KIF1B	0	intronic	14.43	4	4	5	1	1	0
rs6685895	1	10300070	T	C	0.3569	9.04199e-10	-18.3545	2.99536	-6.12546367305	rs4846209	1	KIF1B	0	intronic	2.177	6	5	5	1	0	0
rs34565762	1	10300119	T	C	0.3569	7.67094e-10	-18.4993	3.00615	-6.15159118816	rs4846209	1	KIF1B	0	intronic	2.246	7	5	5	1	0	0
rs11584023	1	10302596	A	G	0.334	8.60031e-10	-18.8181	3.06702	-6.13343216456	rs4846209	1	KIF1B	0	intronic	3.37	7	2	5	1	0	0
rs35850116	1	10302776	T	C	0.334	9.13501e-10	-18.787	3.06675	-6.1238339462	rs4846209	1	KIF1B	0	intronic	5.229	7	2	5	1	0	0
rs12755094	1	10305711	T	C	0.3052	2.21062e-09	-18.6075	3.10976	-5.98152214236	rs4846209	1	KIF1B	0	intronic	0.587	6	4	5	1	0	0
rs6696056	1	10305992	C	A	0.3569	9.26308e-10	-18.3133	2.99051	-6.12161642106	rs4846209	1	KIF1B	0	intronic	0.343	3b	4	5	1	0	0
rs6700866	1	10306038	A	G	0.3052	1.91122e-09	-18.6946	3.11201	-6.00517809387	rs4846209	1	KIF1B	0	intronic	2.457	5	4	5	1	0	0
rs4529713	1	10307295	A	G	0.3569	8.89051e-10	-18.3068	2.98626	-6.12815295188	rs4846209	1	KIF1B	0	intronic	1.145	7	2	5	1	0	0
rs4240911	1	10307453	T	C	0.335	7.46699e-10	-18.8226	3.05657	-6.15586268739	rs4846209	1	KIF1B	0	intronic	3.227	6	4	5	1	0	0
rs12406943	1	10308545	T	C	0.3569	7.28962e-10	-18.4025	2.9865	-6.15967106205	rs4846209	1	KIF1B	0	intronic	9.511	6	4	5	1	0	0
rs946504	1	10308597	T	C	0.4821	0.00171736	-8.9529	2.85532	-3.13520167941	rs4846209	1	KIF1B	0	intronic	0.934	NA	4	5	1	0	0
rs12407992	1	10311983	A	C	0.3052	1.74349e-09	-18.7343	3.11089	-6.02006318387	rs4846209	1	KIF1B	0	intronic	5.356	2b	5	5	1	0	0
rs12409137	1	10312124	G	A	0.3569	6.17542e-10	-18.4888	2.98779	-6.18588708698	rs4846209	1	KIF1B	0	intronic	0.382	2b	5	5	1	0	0
rs12408019	1	10312223	A	G	0.3052	1.73744e-09	-18.7362	3.11092	-6.02062580842	rs4846209	1	KIF1B	0	intronic	1.36	6	5	5	1	0	0
rs4846207	1	10313811	T	C	0.3569	9.15627e-10	-18.3183	2.99042	-6.12346373989	rs4846209	1	KIF1B	0	intronic	2.511	4	2	5	1	0	0
rs4846208	1	10313839	T	C	0.3052	4.87139e-09	-18.2867	3.1241	-5.85150692387	rs4846209	1	KIF1B	0	intronic	6.951	2b	2	5	1	1	0
rs58549151	1	10314657	A	C	0.3052	2.98105e-09	-18.5313	3.12256	-5.93263835224	rs4846209	1	KIF1B	0	intronic	0.203	7	5	5	1	1	0
rs7368073	1	10314962	G	T	0.4831	0.00156494	-9.11562	2.88223	-3.16236365569	rs4846209	1	KIF1B	0	intronic	0.972	7	4	5	1	0	0
rs12137456	1	10315102	G	A	0.3052	1.54756e-09	-18.795	3.11102	-6.03932943643	rs4846209	1	KIF1B	0	intronic	1.812	6	4	5	1	0	0
rs12117635	1	10317445	C	T	0.3579	7.83942e-10	-18.3904	2.99013	-6.14814530927	rs4846209	1	KIF1B	0	intronic	1.972	5	4	5	1	0	0
rs12136404	1	10317879	A	G	0.4841	0.00190888	-8.86561	2.85586	-3.10405475528	rs4846209	1	KIF1B	0	intronic	0.104	6	4	5	1	0	0
rs4845930	1	10319049	G	A	0.4831	0.0017155	-8.95254	2.85491	-3.13551953936	rs4846209	1	KIF1B	0	intronic	4.706	5	4	5	1	0	0
rs1013952	1	10319247	G	A	0.3569	5.67216e-10	-18.5193	2.98624	-6.19928122932	rs4846209	1	KIF1B	0	intronic	0.675	7	4	5	1	0	0
rs4259656	1	10319622	G	A	0.3052	1.57329e-09	-18.7833	3.11046	-6.03666794469	rs4846209	1	KIF1B	0	intronic	0.011	6	4	5	1	1	0
rs4846209	1	10322054	G	A	0.3579	3.31514e-10	-18.7869	2.98886	-6.28327494324	rs4846209	1	KIF1B	0	intronic	3.296	7	4	4	1	0	0
rs4846210	1	10322153	A	G	0.3052	3.03199e-09	-18.502	3.1191	-5.92985679245	rs4846209	1	KIF1B	0	intronic	6.056	5	4	4	1	1	0
rs12757288	1	10323921	T	C	0.3598	4.7281e-10	-18.6445	2.99261	-6.22787302643	rs4846209	1	KIF1B	0	intronic	6.427	5	4	5	1	0	0
rs9332414	1	10326963	C	T	0.3579	7.72472e-10	-18.4309	2.99557	-6.1504832844	rs4846209	1	KIF1B	0	intronic	0.711	6	4	5	1	1	0
rs12141416	1	10327867	A	G	0.334	6.75158e-10	-18.8685	3.05611	-6.17180251407	rs4846209	1	KIF1B	0	intronic	13.45	7	4	5	1	0	0
rs1339458	1	10328338	C	T	0.3052	2.09284e-09	-18.6698	3.11553	-5.99043228614	rs4846209	1	KIF1B	0	intronic	5.554	NA	4	5	1	1	0
rs7520651	1	10329872	G	A	0.3052	1.43116e-09	-18.8359	3.1113	-6.05193524736	rs4846209	1	KIF1B	0	intronic	0.009	7	4	5	1	0	0
rs17034643	1	10332102	C	T	0.3569	8.03607e-10	-18.3468	2.98496	-6.14421348766	rs4846209	1	KIF1B	0	intronic	1.125	1f	4	5	1	0	0
rs10864450	1	10333959	G	T	0.4831	0.00222205	-8.74801	2.85965	-3.05882757612	rs4846209	1	KIF1B	0	intronic	3.018	7	4	5	1	0	0
rs17396973	1	10334924	C	T	0.4831	0.00232737	-8.70912	2.85993	-3.04492673218	rs4846209	1	KIF1B	0	intronic	1.224	7	4	5	1	0	0
rs1970379	1	10337133	A	G	0.4831	0.00434507	-8.26135	2.89648	-2.85195903347	rs4846209	1	KIF1B	0	intronic	0.259	NA	4	5	1	0	0
rs12122029	1	10339822	G	A	0.3569	8.77339e-10	-18.3029	2.9846	-6.13026303641	rs4846209	1	KIF1B	0	intronic	0.154	7	4	5	1	0	0
rs4846211	1	10340499	A	G	0.4831	0.00261449	-8.60969	2.86032	-3.00976603623	rs4846209	1	KIF1B	0	intronic	1.797	5	4	5	1	0	0
rs3748575	1	10342352	C	T	0.4821	0.00253569	-8.63375	2.85949	-3.01904961674	rs4846209	1	KIF1B	0	intronic	15.35	6	4	4	1	0	0
rs10492971	1	10342975	G	A	0.3569	7.95291e-10	-18.348	2.98434	-6.14586460984	rs4846209	1	KIF1B	0	intronic	2.413	6	4	4	1	0	0
rs12120191	1	10345772	T	C	0.3569	6.64353e-10	-18.4349	2.98465	-6.17435219048	rs4846209	1	KIF1B	0	intronic	11.3	1f	4	5	1	0	0
rs4845932	1	10346203	C	T	0.3569	7.04462e-10	-18.4041	2.98413	-6.16508295378	rs4846209	1	KIF1B	0	intronic	0.226	7	4	5	1	0	0
rs4845933	1	10346211	C	A	0.3052	3.37646e-09	-18.745	3.16949	-5.91216210098	rs4846209	1	KIF1B	0	intronic	0.448	7	4	5	1	1	0
rs746881	1	10346810	A	G	0.334	5.06613e-10	-18.9995	3.05492	-6.21704237048	rs4846209	1	KIF1B	0	intronic	7.296	1f	4	5	1	0	0
rs912963	1	10348042	C	T	0.3579	9.19039e-10	-18.2831	2.98497	-6.12287134748	rs4846209	1	KIF1B	0	intronic	4.744	7	4	5	1	0	0
rs912962	1	10348712	A	C	0.4831	0.00153858	-9.07866	2.86607	-3.16730662058	rs4846209	1	KIF1B	0	intronic	0.412	NA	4	5	1	0	0
rs7524693	1	10350581	T	C	0.3569	1.41834e-09	-18.0994	2.98893	-6.05338424764	rs4846209	1	KIF1B	0	intronic	2.907	7	4	5	1	0	1
rs12127604	1	10352800	T	G	0.3569	8.92408e-10	-18.2896	2.98374	-6.12755313799	rs4846209	1	KIF1B	0	intronic	0.638	6	2	4	1	0	1
rs10492972	1	10353112	T	C	0.334	7.28995e-10	-18.8223	3.05463	-6.15966389292	rs4846209	1	KIF1B	0	intronic	8.962	1f	4	5	1	0	1
rs11580788	1	10353473	G	A	0.334	8.2664e-10	-18.8534	3.06961	-6.13972588565	rs4846209	1	KIF1B	0	intronic	4.806	6	4	5	1	0	1
rs11580789	1	10353475	G	A	0.334	1.09203e-09	-18.8385	3.08952	-6.09534306398	rs4846209	1	KIF1B	0	intronic	5.764	6	4	5	1	0	1
rs7520935	1	10354271	G	T	0.3052	3.36548e-09	-18.4398	3.11763	-5.9126984428	rs4846209	1	KIF1B	0	intronic	18.93	7	4	5	1	1	1
rs2039778	1	10354601	A	G	0.3569	8.06783e-10	-18.3494	2.98569	-6.14358729459	rs4846209	1	KIF1B	0	intronic	5.437	7	4	5	1	0	1
rs3753037	1	10355834	C	T	0.3052	1.91085e-09	-18.692	3.11155	-6.00520950634	rs4846209	1	KIF1B	0	intronic	4.171	5	1	4	1	0	1
rs2275424	1	10356562	C	A	0.3052	2.49567e-09	-18.5662	3.11317	-5.96173936123	rs4846209	1	KIF1B	0	intronic	3.254	6	4	4	1	1	1
rs912961	1	10356848	A	G	0.334	6.96975e-10	-18.8575	3.05681	-6.16677345422	rs4846209	1	KIF1B	0	intronic	3.837	NA	3	4	1	0	1
rs3748577	1	10357406	A	G	0.334	9.73272e-10	-18.7164	3.06028	-6.11373282667	rs4846209	1	KIF1B	0	intronic	0.018	6	3	4	1	0	1
rs12130220	1	10359944	T	G	0.3052	1.89881e-09	-18.7903	3.12738	-6.00623493231	rs4846209	1	KIF1B	0	intronic	14.05	3a	1	5	1	0	1
rs11121537	1	10360092	C	T	0.334	4.58385e-10	-19.077	3.05965	-6.23272686531	rs4846209	1	KIF1B	0	intronic	0.059	5	4	5	1	0	1
rs34215045	1	10361679	G	A	0.3052	1.63577e-09	-18.8939	3.13203	-6.0303776228	rs4846209	1	KIF1B	0	intronic	0.295	7	4	5	1	1	1
rs8019	1	10366487	T	G	0.3688	8.0884e-09	-17.2754	2.9948	-5.76660567602	rs4846209	1	KIF1B	0	UTR3	2.208	NA	4	5	1	0	1
rs2004034	1	10367424	G	A	0.3062	7.70547e-10	-19.1407	3.11074	-6.15087898019	rs4846209	1	KIF1B	0	UTR3	3.515	6	4	5	1	1	1
rs1065828	1	10367591	T	C	0.3579	1.08784e-09	-18.2425	2.99149	-6.0959579633	rs4846209	1	KIF1B	0	UTR3	3.81	NA	4	5	1	0	1
rs4846212	1	10370312	T	C	0.3579	7.42033e-10	-18.4315	2.99257	-6.15685591651	rs4846209	1	KIF1B	0	intronic	5.716	7	4	5	1	0	0
rs17410217	1	10371854	A	G	0.331	1.40015e-09	-19.0273	3.14104	-6.05546225942	rs4846209	1	KIF1B	0	intronic	8.884	7	4	5	1	0	0
rs34225619	1	10371987	C	T	0.3022	1.93635e-09	-19.1944	3.19631	-6.00305834189	rs4846209	1	KIF1B	0	intronic	3.554	7	4	5	1	0	0
rs12753426	1	10372110	T	C	0.3539	1.75269e-09	-18.4373	3.06198	-6.01921125815	rs4846209	1	KIF1B	0	intronic	0.253	7	4	5	1	0	0
rs7553935	1	10375179	G	A	0.3588	7.50244e-09	-17.6255	3.04877	-5.7792723358	rs4846209	1	KIF1B	0	intronic	0.884	7	5	5	1	0	0
rs12734068	1	10376803	G	A	0.3052	8.30612e-09	-18.3332	3.18063	-5.76212549391	rs4846209	1	KIF1B	0	intronic	4.296	7	4	5	1	0	0
rs12132134	1	10378428	A	G	0.3588	7.84598e-09	-17.6001	3.04836	-5.77173422544	rs4846209	1	KIF1B	0	intronic	5.337	4	5	5	1	0	0
rs1536263	1	10378914	T	C	0.3052	9.60832e-09	-18.2505	3.17989	-5.73750190393	rs4846209	1	KIF1B	0	intronic	3.164	NA	5	5	1	0	0
rs17401924	1	10384439	A	G	0.3091	3.49994e-09	-18.2736	3.09292	-5.90624469817	rs4846209	1	KIF1B	0	intronic	1.659	6	1	5	1	1	0
rs17401966	1	10385471	A	G	0.3091	3.76901e-09	-18.2213	3.09047	-5.89402460982	rs4846209	1	KIF1B	0	intronic	9.179	6	4	5	1	1	0
rs2182326	1	10385664	G	A	0.3628	3.68659e-09	-17.5704	2.97821	-5.89767508597	rs4846209	1	KIF1B	0	intronic	6.174	NA	4	4	1	1	0
rs11121539	1	10387486	A	G	0.3628	2.15484e-09	-17.8114	2.97465	-5.98568276593	rs4846209	1	KIF1B	0	intronic	2.889	6	4	5	1	1	0
rs4475756	1	10387788	A	G	0.3628	2.15484e-09	-17.8114	2.97465	-5.98568276593	rs4846209	1	KIF1B	0	intronic	1.329	6	4	5	1	1	0
rs12137880	1	10388620	T	C	0.338	2.76806e-09	-18.1157	3.04629	-5.94479325349	rs4846209	1	KIF1B	0	intronic	3.081	7	4	5	1	0	0
rs12139981	1	10390696	T	C	0.3628	2.15484e-09	-17.8114	2.97465	-5.98568276593	rs4846209	1	KIF1B	0	intronic	3.734	7	4	5	1	1	1
rs12734551	1	10391536	T	G	0.3091	3.16177e-09	-18.3111	3.09051	-5.92297080145	rs4846209	1	KIF1B	0	intronic	7.015	1f	4	5	1	1	1
rs17410793	1	10391886	A	G	0.3091	3.67517e-09	-18.2359	3.09076	-5.89818714625	rs4846209	1	KIF1B	0	intronic	4.091	6	4	5	1	1	1
rs35388505	1	10393614	G	A	0.338	3.27503e-09	-18.0914	3.05641	-5.91718261988	rs4846209	1	KIF1B	0	intronic	1.044	7	4	5	1	0	1
rs11121541	1	10393626	G	T	0.4861	0.00329911	-8.39642	2.85722	-2.9384000645	rs4846209	1	KIF1B	0	intronic	0.755	7	4	5	1	0	1
rs61778376	1	10393730	A	G	0.338	2.47892e-09	-18.1608	3.04463	-5.96283942642	rs4846209	1	KIF1B	0	intronic	11.2	7	4	5	1	0	1
rs12722830	1	10395134	A	G	0.338	2.47892e-09	-18.1608	3.04463	-5.96283942642	rs4846209	1	KIF1B	0	intronic	0.507	7	4	4	1	0	1
rs10492973	1	10398985	T	C	0.3628	2.35066e-09	-17.764	2.97379	-5.97151114492	rs4846209	1	KIF1B	0	intronic	1.052	4	4	5	1	1	1
rs4846213	1	10399178	A	G	0.338	2.45114e-09	-18.1545	3.04264	-5.96467995314	rs4846209	1	KIF1B	0	intronic	2.084	5	4	5	1	0	1
rs1555849	1	10400602	A	C	0.338	2.32276e-09	-18.184	3.04311	-5.9734584258	rs4846209	1	KIF1B	0	intronic	3.824	NA	4	4	1	0	0
rs1556917	1	10400990	C	A	0.3628	6.06438e-09	-17.4138	2.99368	-5.81497265131	rs4846209	1	KIF1B	0	intronic	0.118	1f	4	4	1	1	0
rs6541089	1	10402785	A	G	0.3628	2.98917e-09	-17.6515	2.97454	-5.93219187644	rs4846209	1	KIF1B	0	intronic	0.432	6	4	4	1	1	0
rs6541090	1	10402842	A	G	0.4861	0.00306281	-8.48715	2.8657	-2.96136271882	rs4846209	1	KIF1B	0	intronic	7.06	7	4	4	1	0	0
rs1556916	1	10403482	G	A	0.3628	2.78841e-09	-17.697	2.97648	-5.94359325406	rs4846209	1	KIF1B	0	intronic	0.673	5	4	4	1	1	0
rs11121544	1	10406643	G	A	0.3091	3.64658e-09	-18.2529	3.09295	-5.89947591447	rs4846209	1	KIF1B	0	intronic	0.39	7	4	5	1	1	0
rs10864453	1	10407169	T	G	0.4861	0.00452647	-8.08347	2.84712	-2.83893271831	rs4846209	1	KIF1B	0	intronic	7.091	6	4	5	1	0	0
rs12119477	1	10410916	A	G	0.3091	5.72805e-09	-18.0078	3.09074	-5.82450973306	rs4846209	1	KIF1B	0	intronic	0.918	6	4	5	1	0	0
rs11121545	1	10411211	A	G	0.338	2.9634e-09	-18.068	3.044	-5.93361293083	rs4846209	1	KIF1B	0	intronic	0.599	6	4	5	1	0	0
rs1467653	1	10413123	G	A	0.4851	0.00357342	-8.33256	2.85968	-2.91355227739	rs4846209	1	KIF1B	0	intronic	5.933	6	4	5	1	0	0
rs11576866	1	10414432	A	G	0.3091	4.95518e-09	-18.0889	3.09181	-5.84867035102	rs4846209	1	KIF1B	0	intronic	0.047	7	4	5	1	1	0
rs17402762	1	10414470	T	C	0.4851	0.00322309	-8.39861	2.85096	-2.94561913464	rs4846209	1	KIF1B	0	intronic	1.896	7	4	5	1	0	0
rs17034821	1	10414645	A	G	0.338	2.92744e-09	-18.075	3.04415	-5.93561614276	rs4846209	1	KIF1B	0	intronic	9.601	7	4	5	1	0	0
rs2185252	1	10415912	T	C	0.338	3.65112e-09	-17.9788	3.04661	-5.8992706067	rs4846209	1	KIF1B	0	intronic	7.293	7	4	5	1	0	0
rs12725210	1	10416993	G	A	0.3628	2.858e-09	-17.7194	2.98228	-5.93955315529	rs4846209	1	KIF1B	0	intronic	4.095	7	4	5	1	1	0
rs12403465	1	10418054	T	C	0.3628	2.86555e-09	-17.6819	2.97618	-5.93912060898	rs4846209	1	KIF1B	0	intronic	0.1	7	4	5	1	1	0
rs7546364	1	10418815	G	A	0.3628	2.71086e-09	-17.7193	2.97792	-5.94821281332	rs4846209	1	KIF1B	0	intronic	0.446	6	4	5	1	1	0
rs7546368	1	10418826	G	A	0.4851	0.0029703	-8.46962	2.8507	-2.97079497935	rs4846209	1	KIF1B	0	intronic	0.115	6	4	5	1	0	0
rs12738317	1	10419663	C	T	0.3628	2.42278e-09	-17.7533	2.97446	-5.96657998466	rs4846209	1	KIF1B	0	intronic	3.526	6	4	5	1	1	0
rs11585760	1	10420047	C	T	0.3091	5.49693e-09	-18.0679	3.09738	-5.83138466631	rs4846209	1	KIF1B	0	intronic	0.403	6	4	5	1	1	0
rs3748578	1	10420918	G	A	0.3091	5.3084e-09	-18.0802	3.09641	-5.83720426908	rs4846209	1	KIF1B	0	intronic	2.176	6	4	5	1	0	0
rs3748579	1	10420937	C	T	0.338	3.11839e-09	-18.0999	3.05369	-5.92524137662	rs4846209	1	KIF1B	0	intronic	2.185	7	4	5	1	0	0
rs11578788	1	10422958	A	G	0.3091	4.08643e-09	-18.1932	3.09271	-5.88065626724	rs4846209	1	KIF1B	0	intronic	0.47	6	4	5	1	1	0
rs12403443	1	10423988	A	G	0.331	7.1082e-09	-17.883	3.08847	-5.78834806955	rs4846209	1	KIF1B	0	intronic	5.105	7	4	5	1	0	0
rs61326491	1	10424836	A	G	0.3847	1.61277e-09	-17.9456	2.97368	-6.03266553176	rs4846209	1	KIF1B	0	intronic	0.609	6	4	5	1	0	0
rs12128374	1	10426417	G	A	0.4861	0.00188916	-8.86362	2.85239	-3.10712578058	rs4846209	1	KIF1B	0	intronic	0.635	5	4	4	1	0	0
rs61778401	1	10426474	G	A	0.338	2.36507e-09	-18.1833	3.04448	-5.9705141976	rs4846209	1	KIF1B	0	intronic	3.518	5	4	4	1	0	0
rs34636442	1	10427459	T	G	0.3628	2.09249e-09	-17.8302	2.97542	-5.99045948513	rs4846209	1	KIF1B	0	intronic	3.177	7	4	5	1	1	0
rs61778402	1	10427496	A	G	0.3628	2.09249e-09	-17.8302	2.97542	-5.99045948513	rs4846209	1	KIF1B	0	intronic	0.894	7	4	5	1	1	0
rs61778403	1	10427659	C	T	0.338	2.03003e-09	-18.26	3.04464	-5.99538573122	rs4846209	1	KIF1B	0	intronic	0.516	7	4	5	1	0	0
rs12130563	1	10428452	G	A	0.338	2.02692e-09	-18.2602	3.04455	-5.99563486133	rs4846209	1	KIF1B	0	intronic	1.405	6	4	4	1	0	0
rs12131441	1	10428952	G	A	0.338	1.90116e-09	-18.3106	3.04765	-6.00603429024	rs4846209	1	KIF1B	0	intronic	2.328	6	4	4	1	0	0
rs2148152	1	10430147	G	A	0.3628	2.12755e-09	-17.8426	2.97883	-5.98775669763	rs4846209	1	KIF1B	0	intronic	1.988	6	4	5	1	1	0
rs12132635	1	10430479	G	A	0.3091	3.95989e-09	-18.213	3.09335	-5.88586017429	rs4846209	1	KIF1B	0	intronic	3.088	6	4	5	1	1	0
rs17411502	1	10431158	T	C	0.3091	4.08275e-09	-18.199	3.09362	-5.88080537824	rs4846209	1	KIF1B	0	intronic	11.51	7	4	4	1	1	0
rs61778404	1	10432879	A	G	0.338	2.16587e-09	-18.23	3.04498	-5.98485178171	rs4846209	1	KIF1B	0	intronic	5.662	6	4	5	1	0	0
rs11121551	1	10435170	T	C	0.3628	2.20535e-09	-17.8078	2.97593	-5.98191083037	rs4846209	1	KIF1B	0	intronic	1.098	5	4	4	1	1	0
rs11121552	1	10435324	C	A	0.3091	4.95946e-09	-18.1194	3.09709	-5.84852671447	rs4846209	1	KIF1B	0	exonic	8.345	7	4	4	1	1	0
rs1536262	1	10438687	C	T	0.4851	0.00322903	-8.37742	2.84432	-2.94504949868	rs4846209	1	KIF1B	0	UTR3	0.956	4	2	4	1	0	0
rs1002076	1	10438892	G	A	0.338	1.73513e-09	-18.3402	3.04507	-6.02084113245	rs4846209	1	KIF1B	0	UTR3	1.456	NA	2	4	1	0	0
rs1138791	1	10440556	A	G	0.3628	3.01313e-09	-17.6788	2.9798	-5.93088129358	rs4846209	1	KIF1B	0	UTR3	9.181	5	4	5	1	1	1
rs3748581	1	10441664	T	C	0.4851	0.00434994	-8.26431	2.89787	-2.8516029331	rs4846209	1	KIF1B	2	downstream	13.63	1f	4	5	1	0	1
rs58053556	1	10442903	A	G	0.3111	3.17584e-08	-17.686	3.19638	-5.53145574125	rs4846209	1	KIF1B	1241	intergenic	5.231	7	4	5	1	1	1
rs11585794	1	10443867	G	A	0.338	2.46005e-09	-18.1897	3.04883	-5.9640874294	rs4846209	1	KIF1B	2205	intergenic	0.561	7	4	5	1	0	1
rs35811280	1	10444202	A	G	0.4851	0.005939	-7.99589	2.90616	-2.75113038178	rs4846209	1	KIF1B	2540	intergenic	2.336	5	4	5	1	0	1
rs11587854	1	10447622	G	A	0.338	2.19244e-09	-18.2251	3.04517	-5.9828668417	rs4846209	1	RN7SL721P	2436	intergenic	0.433	3a	1	7	1	0	1
rs11121557	1	10448260	T	G	0.4861	0.00619675	-7.9637	2.90921	-2.73718464974	rs4846209	1	RN7SL721P	1798	intergenic	16.19	1d	1	7	1	0	1
rs11587495	1	10448999	T	C	0.339	7.4949e-09	-17.7319	3.06709	-5.77944151968	rs4846209	1	RN7SL721P	1059	intergenic	2.281	3a	2	7	1	0	1
rs7530167	1	10453374	A	G	0.3091	2.54823e-09	-18.4298	3.09206	-5.95833355565	rs4846209	1	RN7SL721P	3020	intergenic	8.536	7	4	15	1	0	0
rs12141201	1	10454714	G	A	0.338	1.40575e-09	-18.4185	3.04089	-6.05481972974	rs4846209	1	PGD	3934	intergenic	1.072	5	5	15	1	0	0
rs12409754	1	10457540	T	C	0.338	1.42102e-09	-18.4141	3.04105	-6.05308028406	rs4846209	1	PGD	1108	intergenic	5.553	5	1	15	1	1	0
rs3737155	1	10459779	G	A	0.338	1.54737e-09	-18.3792	3.04219	-6.03934924985	rs4846209	1	PGD	0	intronic	5.496	1b	1	1	1	1	0
rs1049887	1	10460485	T	C	0.3111	4.32846e-09	-18.1058	3.08287	-5.87112566748	rs4846209	1	PGD	0	exonic	12.86	4	1	2	1	1	1
rs11121560	1	10461107	T	C	0.338	2.07915e-09	-18.2448	3.04408	-5.99149947247	rs4846209	1	PGD	0	intronic	0.893	6	1	5	1	1	1
rs35716098	1	10465299	G	A	0.338	2.13387e-09	-18.6412	3.11237	-5.98727410639	rs4846209	1	PGD	0	intronic	5.542	7	4	4	1	1	1
rs783628	1	42361102	A	G	0.3688	1.30012e-08	16.6851	2.93349	5.68604913905	rs2764839	2	HIVEP3	0	intronic	1.189	4	2	5	1	1	0
rs783629	1	42363275	T	C	0.4583	4.9906e-07	14.3478	2.85362	5.02667387227	rs2764839	2	HIVEP3	0	intronic	5.467	5	5	5	1	1	0
rs809173	1	42363381	A	G	0.3688	1.8912e-08	16.5912	2.95039	5.62167024361	rs2764839	2	HIVEP3	0	intronic	2.584	4	5	5	1	1	0
rs1886729	1	42363966	A	G	0.4583	5.68894e-07	14.2576	2.84997	5.0014883681	rs2764839	2	HIVEP3	0	intronic	5.608	NA	2	7	1	1	0
rs1408947	1	42364198	T	C	0.4583	6.66783e-07	14.1694	2.84985	4.97079681054	rs2764839	2	HIVEP3	0	intronic	4.888	NA	2	7	1	1	0
rs783625	1	42365548	T	C	0.4583	9.3208e-07	13.8993	2.83277	4.90546133734	rs2764839	2	HIVEP3	0	intronic	1.213	NA	5	5	1	1	0
rs812487	1	42366198	A	G	0.4583	3.33489e-07	14.5398	2.84829	5.10346568843	rs2764839	2	HIVEP3	0	intronic	7.443	NA	2	15	1	1	0
rs783624	1	42366343	A	G	0.3688	3.37002e-09	17.5265	2.96332	5.91247647042	rs2764839	2	HIVEP3	0	intronic	0.618	NA	2	15	1	1	0
rs783622	1	42366988	G	A	0.4573	4.87867e-07	14.3731	2.85618	5.03102402563	rs2764839	2	HIVEP3	0	intronic	3.319	NA	2	7	1	1	0
rs783621	1	42368035	G	A	0.4583	4.78304e-07	14.425	2.86434	5.03481761902	rs2764839	2	HIVEP3	0	intronic	9.934	NA	2	7	1	1	0
rs2764839	1	42368704	G	A	0.3708	2.40703e-09	17.735	2.97082	5.96764456289	rs2764839	2	HIVEP3	0	intronic	5.111	NA	5	15	1	1	0
rs1004870	1	42370787	T	C	0.4314	1.85198e-05	12.5237	2.92418	4.28202760486	rs2764839	2	HIVEP3	0	intronic	5.38	NA	5	15	1	1	0
rs2147904	1	42371414	C	T	0.4583	3.65084e-06	13.418	2.89723	4.63032966931	rs2764839	2	HIVEP3	0	intronic	0.065	NA	5	15	1	1	0
rs702225	1	42373900	C	T	0.2674	1.24134e-08	18.2816	3.20972	5.69394924427	rs702225	2	HIVEP3	0	intronic	0.85	NA	5	15	1	1	0
rs4660585	1	42393001	A	G	0.2664	1.76032e-08	18.485	3.27993	5.63404407553	rs702225	2	HIVEP3	0	intergenic	0.607	2b	5	15	1	1	0
rs10890170	1	42409522	C	A	0.2724	1.27838e-07	17.3303	3.28016	5.28191859884	rs702225	2	HIVEP3	0	NA	4.076	6	5	15	1	1	0
rs1408948	1	42417706	G	A	0.2724	1.58739e-07	16.9984	3.24179	5.24212357079	rs702225	2	HIVEP3	0	NA	0.556	NA	5	15	1	1	0
rs639559	1	42425496	T	C	0.2744	1.77856e-07	16.8314	3.22288	5.22110776487	rs702225	2	HIVEP3	0	NA	0.348	NA	5	15	1	1	0
rs685229	1	42428844	G	A	0.2744	1.41595e-07	16.9685	3.22314	5.26316680819	rs702225	2	HIVEP3	0	NA	3.829	NA	5	15	1	1	0
rs642579	1	42431397	T	C	0.2724	1.63373e-07	16.8962	3.22558	5.23681307975	rs702225	2	HIVEP3	0	NA	1.832	NA	5	15	1	1	0
rs604145	1	42445113	C	T	0.2753	1.43447e-07	16.9232	3.216	5.26077818325	rs702225	2	HIVEP3	0	NA	3.623	NA	5	15	1	1	0
rs689277	1	42450371	G	A	0.2753	1.10893e-07	17.0655	3.21424	5.30790402864	rs702225	2	HIVEP3	0	NA	1.026	NA	5	15	1	1	0
rs661428	1	42451518	C	A	0.2734	1.22332e-07	16.9928	3.21141	5.28997661478	rs702225	2	HIVEP3	0	NA	6.192	NA	5	15	1	1	0
rs627502	1	42452358	G	A	0.2753	1.21662e-07	16.9955	3.2113	5.29098100953	rs702225	2	HIVEP3	0	NA	2.505	NA	5	15	1	1	0
rs642112	1	42453317	T	C	0.2893	4.66238e-07	16.3841	3.25017	5.03970991241	rs702225	2	HIVEP3	0	NA	0.729	1f	5	15	1	1	0
rs348133	1	42457598	G	A	0.2734	3.01148e-07	16.5698	3.23374	5.12272713237	rs702225	2	HIVEP3	0	NA	3.249	NA	5	15	1	0	0
rs638734	1	42460581	A	G	0.2734	1.08505e-07	17.1522	3.22815	5.31187167737	rs702225	2	HIVEP3	0	NA	1.222	7	5	15	1	1	0
rs238675	1	42470274	A	G	0.2714	1.70992e-07	16.9107	3.23354	5.22839056156	rs702225	2	HIVEP3	0	NA	3.431	NA	5	15	1	1	0
rs348139	1	42470901	T	C	0.2714	1.6284e-07	16.9376	3.2331	5.23741642361	rs702225	2	HIVEP3	0	NA	3.211	NA	5	15	1	1	0
rs6600394	1	42472453	C	T	0.2942	8.87587e-08	16.7624	3.13326	5.3483520275	rs702225	2	HIVEP3	0	NA	2.259	6	2	15	1	1	0
rs3856258	1	42473397	C	T	0.2714	1.64645e-07	16.9058	3.22828	5.23538086111	rs702225	2	HIVEP3	0	NA	1.669	6	5	15	1	1	0
rs7546128	1	42473659	A	C	0.2942	8.39432e-08	16.792	3.13288	5.35844087038	rs702225	2	HIVEP3	0	NA	2.159	6	2	15	1	1	0
rs3856259	1	42475503	C	T	0.2942	8.39432e-08	16.792	3.13288	5.35844087038	rs702225	2	HIVEP3	0	NA	8.517	6	5	15	1	1	0
rs3845574	1	42476574	A	C	0.2942	8.39432e-08	16.792	3.13288	5.35844087038	rs702225	2	HIVEP3	0	NA	2.739	7	5	15	1	1	0
rs4660210	1	42476676	T	C	0.2714	1.78585e-07	16.8574	3.22832	5.22035031319	rs702225	2	HIVEP3	0	NA	1.613	6	5	15	1	1	0
rs4083557	1	42478177	T	C	0.2942	8.39432e-08	16.792	3.13288	5.35844087038	rs702225	2	HIVEP3	0	NA	0.054	5	5	15	1	1	0
rs7541929	1	42479393	A	G	0.2942	8.31079e-08	16.7995	3.13323	5.36024774458	rs702225	2	HIVEP3	0	NA	4.316	5	5	15	1	1	0
rs10736422	1	42480320	T	C	0.2942	1.13596e-07	16.6238	3.13364	5.30351157115	rs702225	2	HIVEP3	0	NA	4.716	7	2	15	1	1	0
rs6695748	1	42481707	T	G	0.2932	8.39432e-08	16.792	3.13288	5.35844087038	rs702225	2	HIVEP3	0	NA	0.115	6	2	15	1	1	0
rs4660211	1	42484294	C	T	0.2942	9.80857e-08	16.7097	3.13404	5.33023511369	rs702225	2	HIVEP3	0	NA	9.849	7	5	15	1	1	0
rs768613	1	42485263	C	T	0.2942	8.63611e-08	16.7766	3.13302	5.35330708732	rs702225	2	HIVEP3	0	NA	4.819	NA	5	15	1	1	0
rs784103	1	42487059	C	T	0.2714	1.89229e-07	16.8445	3.2325	5.2096188121	rs702225	2	HIVEP3	0	NA	1.939	NA	5	15	1	1	0
rs6689536	1	42487523	C	T	0.2942	1.17788e-07	16.5845	3.13014	5.29689558856	rs702225	2	HIVEP3	0	NA	10.31	7	5	15	1	1	0
rs348128	1	42488361	C	T	0.2714	1.39504e-07	17.0373	3.23454	5.26590027749	rs702225	2	HIVEP3	0	NA	3.656	NA	5	15	1	1	0
rs6600396	1	42489534	A	G	0.2942	1.24449e-07	16.5509	3.12976	5.28683764484	rs702225	2	HIVEP3	0	NA	3.478	5	5	15	1	1	0
rs7535305	1	42489602	A	C	0.2932	1.24038e-07	16.5527	3.12973	5.2874429907	rs702225	2	HIVEP3	0	NA	0.723	5	5	15	1	1	0
rs2042064	1	42491429	T	C	0.2942	1.20061e-07	16.5701	3.12949	5.293402905	rs702225	2	HIVEP3	0	intergenic	1.519	NA	5	15	1	1	0
rs7529102	1	42493322	C	T	0.2942	1.22842e-07	16.5906	3.13584	5.28921563677	rs702225	2	HIVEP3	0	intergenic	0.167	6	5	15	1	1	0
rs7515102	1	42493443	T	C	0.2942	8.60761e-08	16.7812	3.13353	5.35390492436	rs702225	2	HIVEP3	0	intergenic	0.006	6	5	15	1	1	0
rs11210563	1	42494633	T	G	0.2942	1.15747e-07	16.5834	3.12805	5.30008780767	rs702225	2	HIVEP3	0	intergenic	3.844	7	5	15	1	1	0
rs1327711	1	42495949	G	A	0.2942	1.12329e-07	16.612	3.13021	5.30555774561	rs702225	2	HIVEP3	0	intergenic	1.975	7	5	15	1	1	0
rs4660212	1	42496399	G	A	0.2942	1.16303e-07	16.5883	3.12949	5.29921283296	rs702225	2	HIVEP3	0	intergenic	3.888	6	5	15	1	1	0
rs2886564	1	42496924	A	G	0.2942	3.42546e-07	16.0849	3.15409	5.09839469702	rs702225	2	HIVEP3	0	intergenic	12.18	5	2	15	1	1	0
rs12042133	1	42499365	A	C	0.2942	1.35203e-07	16.8145	3.18872	5.27164962421	rs702225	2	HIVEP3	0	intergenic	1.897	1f	2	15	1	1	0
rs1642645	1	42502281	C	A	0.2704	5.34349e-07	16.6316	3.31649	5.0135499052	rs702225	2	HIVEP3	684	intergenic	8.054	2b	1	7	1	1	0
rs10890176	1	42503950	C	A	0.2704	7.40837e-07	16.4111	3.31433	4.95034063511	rs702225	2	HNRNPFP1	2317	intergenic	0.969	1f	5	15	1	1	0
rs4951163	1	205023764	C	T	0.08847	3.61647e-08	-30.2711	5.49357	-5.50862519122	rs3851294	3	CNTN2	0	intronic	0.779	5	4	14	1	1	1
rs6593920	1	205037676	T	G	0.4682	1.22712e-10	18.36	2.85161	6.43593938586	rs6593920	3	CNTN2	0	intronic	1.19	1f	4	15	1	1	1
rs2305275	1	205038731	T	C	0.2903	1.37489e-08	-18.308	3.22422	-5.67648699836	rs2305275	3	CNTN2	0	intronic	1.449	NA	4	15	1	1	1
rs4951166	1	205040228	G	A	0.1441	3.45101e-08	-23.6252	4.28111	-5.51686465478	rs3851294	3	CNTN2	0	intronic	4.467	5	4	15	1	1	1
rs10900444	1	205044416	A	C	0.1441	3.10338e-08	-23.5567	4.25431	-5.53550210886	rs3851294	3	CNTN2	0	UTR3	0.655	5	4	15	1	1	1
rs9651228	1	205049383	A	G	0.4781	3.45238e-08	15.7866	2.86071	5.51679487237	rs6593920	3	CNTN2	1755	intergenic	0.097	1f	5	15	1	1	1
rs9651227	1	205050775	G	A	0.1441	3.99039e-08	-23.3351	4.24825	-5.49127652837	rs3851294	3	TMEM81	1482	intergenic	0.272	7	5	5	1	1	1
rs6664397	1	205051871	C	T	0.4771	4.85349e-08	15.6119	2.86029	5.45659597163	rs6593920	3	TMEM81	386	downstream	16.16	1f	4	5	1	1	1
rs2369526	1	205054406	C	T	0.4761	2.68102e-08	15.9234	2.86251	5.56108537016	rs6593920	3	TMEM81	760	upstream:downstream	3.356	6	4	4	1	1	1
rs7546850	1	205059066	G	A	0.4781	7.86959e-08	15.384	2.86395	5.37009333959	rs6593920	3	RBBP5	0	intronic	0.394	7	4	5	1	1	1
rs6593921	1	205062861	A	G	0.4781	1.54238e-07	15.0306	2.86361	5.24742715913	rs6593920	3	RBBP5	0	intronic	5.455	5	4	4	1	1	1
rs11578293	1	205070178	T	C	0.4742	6.65192e-08	15.4432	2.85888	5.40032789719	rs6593920	3	RBBP5	0	intronic	0.91	6	4	4	1	1	1
rs12143085	1	205073842	A	G	0.4742	6.00671e-08	15.4888	2.85765	5.41860130556	rs6593920	3	RBBP5	0	intronic	3.791	6	4	4	1	1	1
rs6692170	1	205074019	G	A	0.4742	3.37583e-07	14.7389	2.88857	5.10115720962	rs6593920	3	RBBP5	0	intronic	1.595	7	4	4	1	1	1
rs61822566	1	205078660	T	C	0.4742	3.77828e-08	15.7548	2.8632	5.50091375621	rs6593920	3	RBBP5	0	intronic	4.92	7	4	5	1	1	1
rs7553876	1	205079915	A	G	0.4742	5.2332e-08	15.5589	2.8576	5.44319943402	rs6593920	3	RBBP5	0	intronic	0.593	7	4	5	1	1	1
rs7515178	1	205084120	G	A	0.4742	6.79192e-08	15.4869	2.86894	5.3965903961	rs6593920	3	RBBP5	0	intronic	10.13	6	4	4	1	1	1
rs12728202	1	205124544	C	T	0.1322	1.22423e-08	-24.6165	4.32014	-5.69631722513	rs3851294	3	DSTYK	0	intronic	2.765	7	4	5	1	1	0
rs3851294	1	205130413	G	A	0.1054	1.23823e-09	-30.1036	4.95342	-6.07521332685	rs3851294	3	DSTYK	0	exonic	22.9	5	4	4	1	1	0
rs6684220	1	205132378	G	A	0.1292	2.1516e-08	-24.2525	4.33	-5.59934759102	rs3851294	3	DSTYK	0	intronic	0.521	NA	4	4	1	1	0
rs12023022	1	205143370	C	A	0.1272	3.8145e-08	-23.9045	4.34563	-5.49923152982	rs3851294	3	DSTYK	0	intronic	0.359	7	4	5	1	1	0
rs3851286	1	205153517	T	C	0.1272	2.39068e-08	-24.2413	4.34219	-5.58105210875	rs3851294	3	DSTYK	0	intronic	1.948	7	4	5	1	1	1
rs2369634	1	205157903	A	G	0.1272	3.24796e-08	-24.08	4.35511	-5.52751633191	rs3851294	3	DSTYK	0	intronic	2.643	7	5	5	1	1	1
rs12078075	1	205163798	A	G	0.09742	8.47111e-10	-32.3162	5.26488	-6.13583865389	rs3851294	3	DSTYK	0	intronic	1.781	5	5	5	1	1	1
rs2369633	1	205181062	C	T	0.1044	5.38952e-09	-29.2341	5.00877	-5.83467597498	rs3851294	3	DSTYK	334	upstream	5.491	NA	1	2	1	1	0
rs10793727	1	205199200	G	A	0.1262	2.63253e-08	-24.2399	4.35505	-5.56426939279	rs3851294	3	TMCC2	0	intronic	22.1	5	1	7	1	1	1
rs896319	1	205205651	T	G	0.09543	1.47352e-09	-31.123	5.14483	-6.04723582379	rs3851294	3	TMCC2:RP11-383G10.5	00:00:00	ncRNA_exonic	3.821	NA	2	15	1	1	1
rs896322	1	205209745	G	A	0.1262	4.59843e-08	-23.8512	4.36216	-5.46617784012	rs3851294	3	TMCC2	0	intronic	0.834	NA	2	15	1	1	1
rs1172112	1	205232814	A	G	0.1332	3.6736e-08	-23.7587	4.31389	-5.50586498635	rs3851294	3	TMCC2	0	intronic	1.939	NA	5	5	1	1	1
rs1668874	1	205235781	G	A	0.1262	5.81345e-08	-23.7065	4.36907	-5.42444618807	rs3851294	3	TMCC2	0	intronic	2.609	NA	5	5	1	1	1
rs9659978	1	205240913	G	A	0.1024	8.03734e-09	-28.9154	5.01176	-5.76767334148	rs3851294	3	TMCC2	0	intronic	5.926	4	3	5	1	1	1
rs17728	1	205241659	C	T	0.1014	8.53673e-09	-28.8666	5.01214	-5.75750290624	rs3851294	3	TMCC2	0	UTR3	6.969	5	4	5	1	1	1
rs1172128	1	205245233	G	A	0.08449	6.94549e-10	-31.7978	5.15399	-6.16732502617	rs3851294	3	TMCC2	2761	intergenic	7.286	NA	5	7	1	1	1
rs1172134	1	205248032	G	A	0.1014	1.23793e-08	-28.7193	5.04184	-5.69441863864	rs3851294	3	TMCC2	5560	intergenic	6.35	NA	5	5	1	1	1
rs1172122	1	205261174	T	C	0.1262	6.59712e-09	-25.6826	4.42591	-5.80087135354	rs3851294	3	NUAK2	10012	intergenic	3.999	5	5	5	0	1	0
rs56323810	1	205295739	G	A	0.07555	9.19991e-10	-34.0263	5.55541	-6.12270644365	rs55966786	3	NUAK2	4855	intergenic	0.134	7	5	14	1	0	1
rs55966786	1	205297880	G	A	0.07356	2.60905e-10	-35.5834	5.62777	-6.32038940526	rs55966786	3	NUAK2	6996	intergenic	3.48	3a	2	14	1	0	1
rs1033200	2	16422981	T	C	0.07356	8.29636e-10	36.5103	5.94498	6.13915114953	rs76194549	4	AC010745.2	12572	intergenic	18.35	5	5	15	0	0	0
rs76542316	2	16425179	C	T	0.06958	4.99086e-09	34.9623	5.97709	5.84747660586	rs76194549	4	AC010745.2	14770	intergenic	0.25	7	5	15	0	0	0
rs79589339	2	16425195	G	A	0.07356	1.04335e-09	35.568	5.82624	6.10263334568	rs76194549	4	AC010745.2	14786	intergenic	0.367	6	5	15	0	0	0
rs59259030	2	16425286	T	C	0.07356	1.73422e-09	34.8542	5.78686	6.02092603377	rs76194549	4	AC010745.2	14877	intergenic	2.684	6	5	15	0	0	0
rs76100108	2	16425361	C	T	0.06958	1.2943e-09	36.8	6.06237	6.06810286715	rs76194549	4	AC010745.2	14952	intergenic	0.218	6	5	15	0	0	0
rs77739410	2	16425741	C	T	0.06958	3.11538e-09	35.4421	5.97938	5.92540006361	rs76194549	4	AC010745.2	15332	intergenic	3.547	3a	5	15	0	0	0
rs112301787	2	16426142	T	G	0.07356	8.51553e-10	35.8134	5.83546	6.13500726978	rs76194549	4	AC010745.2	15733	intergenic	2.041	5	5	15	0	0	0
rs78414869	2	16426276	A	G	0.06958	3.29109e-09	35.4606	5.99163	5.91637768991	rs76194549	4	AC010745.2	15867	intergenic	0.409	4	5	15	0	0	0
rs76122973	2	16426951	G	A	0.07256	1.08111e-09	36.3052	5.9525	6.09695046771	rs76194549	4	AC010745.2	16542	intergenic	0.107	5	5	15	0	0	0
rs1429407	2	16427467	G	A	0.06958	1.79741e-09	36.1599	6.00942	6.0151312585	rs76194549	4	AC010745.2	17058	intergenic	0.109	NA	5	15	0	0	0
rs78324573	2	16428895	T	G	0.06958	1.09343e-09	37.0641	6.07878	6.09513812098	rs76194549	4	AC010745.2	18486	intergenic	3.878	5	5	15	0	0	0
rs2015267	2	16429140	T	C	0.06958	1.73733e-09	36.1588	6.00374	6.02063605562	rs76194549	4	AC010745.2	18731	intergenic	3.07	3a	5	15	0	0	0
rs2163063	2	16430070	G	A	0.06958	2.17616e-09	35.9525	6.00597	5.98408025658	rs76194549	4	AC010745.2	19661	intergenic	1.749	NA	5	15	0	0	0
rs17383568	2	16432504	G	A	0.06958	2.03894e-09	36.084	6.01727	5.99467403871	rs76194549	4	AC010745.2	22095	intergenic	0.485	5	5	15	0	0	0
rs78326980	2	16432798	G	A	0.06958	2.3676e-09	35.9091	6.01253	5.97033977183	rs76194549	4	AC010745.2	22389	intergenic	3.101	5	5	15	0	0	0
rs79583309	2	16433653	G	A	0.07157	1.89265e-09	36.1839	6.02177	6.00676202116	rs76194549	4	AC010745.2	23244	intergenic	1.9	5	5	15	0	0	0
rs79748939	2	16434087	G	A	0.07157	1.32406e-09	36.5429	6.02364	6.06444995186	rs76194549	4	AC010745.2	23678	intergenic	0.597	5	5	15	0	0	0
rs17383609	2	16434543	C	T	0.07157	6.42646e-10	37.1561	6.01051	6.17959906004	rs76194549	4	AC010745.2	24134	intergenic	8.365	5	5	15	0	0	0
rs75619419	2	16434813	C	T	0.07256	2.49566e-09	35.7463	5.99391	5.96174001584	rs76194549	4	AC010745.2	24404	intergenic	3.18	5	5	15	0	0	0
rs74896094	2	16435947	C	T	0.07157	4.92924e-10	37.9125	6.09168	6.22134084948	rs76194549	4	AC010745.2	25538	intergenic	0.887	5	5	15	0	0	0
rs76194549	2	16438040	C	T	0.07157	3.60851e-10	38.6324	6.15907	6.27008502803	rs76194549	4	AC010745.2	27631	intergenic	4.914	5	5	15	0	0	0
rs80261201	2	16447693	A	G	0.08648	7.97965e-07	28.1748	5.70682	4.9358644915	rs76194549	4	AC010745.2	37284	intergenic	1.627	6	5	15	0	0	0
rs1430038	2	16611452	A	C	0.2028	3.17892e-08	-19.9225	3.60068	-5.53128573646	rs12475167	4	AC010880.1	0	ncRNA_intronic	1.027	5	5	15	0	1	0
rs6752090	2	16612526	G	T	0.2018	2.08656e-07	-18.7554	3.61177	-5.19145591134	rs12475167	4	AC010880.1	0	ncRNA_intronic	0.229	7	5	15	0	1	0
rs10776478	2	16612819	C	T	0.2018	2.48634e-07	-18.606	3.60576	-5.15872740081	rs12475167	4	AC010880.1	0	ncRNA_intronic	2.407	5	5	15	0	1	0
rs12475167	2	16613317	A	C	0.2018	1.48065e-08	-20.0522	3.53932	-5.66379069296	rs12475167	4	AC010880.1	0	ncRNA_intronic	0.968	7	5	15	0	1	0
rs11685676	2	16613507	A	G	0.2018	7.2184e-08	-18.9251	3.51301	-5.38564827221	rs12475167	4	AC010880.1	0	ncRNA_intronic	0.454	5	5	15	0	1	0
rs11693852	2	16613558	G	T	0.2018	5.38264e-08	-19.0184	3.4962	-5.43818390687	rs12475167	4	AC010880.1	0	ncRNA_intronic	6.22	5	5	15	0	1	0
rs11693903	2	16613690	C	T	0.2018	4.39534e-08	-19.1527	3.49773	-5.47418327175	rs12475167	4	AC010880.1	0	ncRNA_intronic	5.665	5	5	15	0	1	0
rs11690218	2	16613692	T	C	0.2018	4.39534e-08	-19.1527	3.49773	-5.47418327175	rs12475167	4	AC010880.1	0	ncRNA_intronic	3.138	5	5	15	0	1	0
rs11096558	2	16613740	T	C	0.2018	4.08354e-08	-19.2052	3.49898	-5.48720030572	rs12475167	4	AC010880.1	0	ncRNA_intronic	6.631	5	5	15	0	1	0
rs934225	2	16613947	C	T	0.2018	2.02087e-07	-18.2631	3.51297	-5.19740753777	rs12475167	4	AC010880.1	0	ncRNA_exonic	0.729	6	4	15	0	1	0
rs1346748	2	16614171	A	G	0.2018	1.67379e-07	-18.4786	3.53068	-5.23233836104	rs12475167	4	AC010880.1	200	downstream	0.327	7	5	15	0	1	0
rs2046869	3	72701660	T	C	0.338	4.27139e-08	-16.869	3.07782	-5.47924730403	rs2046869	5	RNA5SP136	39195	intergenic	0.251	NA	5	15	0	0	0
rs2367856	3	193536382	T	C	0.4185	2.20181e-09	17.5219	2.92799	5.98217243085	rs2030580	6	RP11-528A4.2	23966	intergenic	0.931	5	5	15	0	0	0
rs2651161	3	193541575	A	G	0.4175	2.24484e-11	19.4406	2.90504	6.68914123668	rs2030580	6	RP11-528A4.2	18773	intergenic	0.335	7	5	15	0	0	0
rs1797852	3	193542082	C	T	0.4175	2.25918e-11	19.4137	2.90143	6.68820922065	rs2030580	6	RP11-528A4.2	18266	intergenic	2.276	4	5	15	0	0	0
rs579813	3	193542616	C	T	0.4185	5.12947e-11	19.0958	2.90657	6.56712873231	rs2030580	6	RP11-528A4.2	17732	intergenic	0.548	4	5	15	0	0	0
rs580606	3	193542675	A	G	0.4185	3.43487e-11	19.2679	2.90642	6.62660851164	rs2030580	6	RP11-528A4.2	17673	intergenic	0.199	3a	5	15	0	0	0
rs1797853	3	193543717	C	T	0.4175	6.36299e-11	18.9448	2.89781	6.53495210607	rs2030580	6	RP11-528A4.2	16631	intergenic	0.131	4	5	15	0	0	0
rs555925	3	193544359	G	T	0.4175	6.77286e-11	18.9107	2.89674	6.52560276932	rs2030580	6	RP11-528A4.2	15989	intergenic	3.715	NA	2	7	0	0	0
rs6444749	3	193546238	T	C	0.4175	3.43775e-11	19.17	2.89173	6.62648473719	rs2030580	6	RP11-528A4.2	14110	intergenic	4.423	4	5	15	0	0	0
rs2030581	3	193546594	A	G	0.4175	2.49709e-11	19.3252	2.89456	6.67353793313	rs2030580	6	RP11-528A4.2	13754	intergenic	3.442	4	5	15	0	0	0
rs2030580	3	193546874	G	A	0.4175	2.0273e-11	19.3114	2.87933	6.70404340564	rs2030580	6	RP11-528A4.2	13474	intergenic	2.797	5	5	15	0	0	0
rs2630246	3	193547631	G	A	0.4175	3.17339e-11	19.2785	2.90291	6.6382918814	rs2030580	6	RP11-528A4.2	12717	intergenic	6.291	NA	2	15	0	0	0
rs640265	3	193548465	C	T	0.4175	2.32604e-11	19.4637	2.91075	6.68393878525	rs2030580	6	RP11-528A4.2	11883	intergenic	10.33	4	2	15	0	0	0
rs1146045	3	193549408	T	C	0.4155	2.99748e-11	19.4175	2.92013	6.64669463372	rs2030580	6	RP11-528A4.2	10940	intergenic	15.62	4	5	15	0	0	0
rs655045	3	193549449	C	T	0.4165	5.78482e-11	19.1524	2.92317	6.5491946279	rs2030580	6	RP11-528A4.2	10899	intergenic	7.843	2b	5	15	0	0	0
rs10027331	4	15149569	G	A	0.2157	4.19316e-13	-23.7139	3.26963	-7.24917558994	rs10027331	7	RP11-665G4.1	0	ncRNA_intronic	5.293	4	2	15	0	0	1
rs116818968	5	2538791	A	C	0.01889	2.14071e-11	71.6912	10.7019	6.6960892571	rs116818968	8	RP11-129I19.2	197984	intergenic	5.988	5	2	15	0	0	0
rs74999282	5	2547393	T	C	0.01988	6.92113e-07	65.4512	13.1831	4.96356377582	rs116818968	8	RP11-129I19.2	189382	intergenic	10.98	7	7	15	0	0	0
rs185457696	5	2561466	G	A	0.01193	0.000238831	68.5154	18.6464	3.67394838248	rs116818968	8	RP11-129I19.2	175309	intergenic	0.04	7	5	15	0	0	0
rs2935618	5	2683885	C	T	0.327	1.52946e-10	19.2247	3.00155	6.40240729262	rs2935618	8	RP11-129I19.2	52890	intergenic	0.021	5	5	15	0	0	0
rs2935620	5	2685567	G	A	0.326	4.18492e-10	18.8136	3.0105	6.24696977603	rs2935618	8	RP11-129I19.2	51208	intergenic	0.011	6	5	15	0	0	0
rs146112589	6	7839124	G	A	0.04374	1.07613e-07	42.2578	7.95091	5.31337544488	rs61733611	9	BMP6	0	intronic	1.079	7	5	15	1	0	0
rs17674245	6	7840518	A	G	0.04473	6.69362e-07	39.2866	7.90277	4.9700483731	rs61733611	9	BMP6	0	intronic	3.613	6	5	15	1	0	0
rs79559742	6	7848537	G	A	0.04473	9.6647e-08	41.3662	7.75465	5.33291792864	rs61733611	9	BMP6	0	intronic	0.276	7	5	15	1	0	0
rs4495305	6	7848781	T	C	0.04473	1.03376e-07	41.2148	7.74404	5.32068722399	rs61733611	9	BMP6	0	intronic	0.86	7	5	15	1	0	0
rs6910239	6	7849233	A	G	0.04473	5.55261e-08	42.0076	7.73025	5.43264082953	rs61733611	9	BMP6	0	intronic	1.028	7	4	15	1	0	0
rs112839225	6	7851205	C	A	0.04473	1.83974e-07	40.4041	7.74588	5.21484197899	rs61733611	9	BMP6	0	intronic	3	7	4	15	1	0	0
rs6597285	6	7852041	T	C	0.04473	1.35082e-07	40.7655	7.73066	5.27181391685	rs61733611	9	BMP6	0	intronic	1.062	5	5	15	1	0	0
rs6597286	6	7852043	T	G	0.04473	1.35082e-07	40.7655	7.73066	5.27181391685	rs61733611	9	BMP6	0	intronic	0.862	5	5	15	1	0	0
rs113096375	6	7853187	T	G	0.04473	2.25849e-07	39.8726	7.70034	5.1766966365	rs61733611	9	BMP6	0	intronic	3.752	7	4	15	1	0	0
rs112776851	6	7853317	C	T	0.04473	2.25849e-07	39.8726	7.70034	5.1766966365	rs61733611	9	BMP6	0	intronic	6.114	5	4	15	1	0	0
rs113403812	6	7853794	A	C	0.04175	5.75463e-07	38.3817	7.6756	4.9992749326	rs61733611	9	BMP6	0	intronic	16.89	7	4	15	1	0	0
rs58106097	6	7854284	A	G	0.04175	1.95461e-07	40.1541	7.7146	5.20360332014	rs61733611	9	BMP6	0	intronic	1.544	7	4	15	1	0	0
rs112762524	6	7854457	C	T	0.04175	1.86243e-07	40.4713	7.76215	5.21256925865	rs61733611	9	BMP6	0	intronic	0.866	5	4	15	1	0	0
rs61733611	6	7862556	C	T	0.04175	1.57063e-08	44.2401	7.82263	5.65366411544	rs61733611	9	BMP6	0	exonic	0.294	5	4	15	1	0	0
rs72829213	6	7864764	C	T	0.1074	8.07634e-17	42.3749	5.0835	8.3301156794	rs72829218	9	BMP6	0	intronic	0.181	5	4	15	1	0	0
rs3799534	6	7868368	T	C	0.1074	2.86488e-16	41.9052	5.12023	8.17888262472	rs72829218	9	BMP6	0	intronic	11.54	7	4	15	1	0	0
rs55706319	6	7871058	C	T	0.1074	7.36196e-17	42.4371	5.08427	8.34107272417	rs72829218	9	BMP6	0	intronic	2.305	7	4	15	1	0	0
rs3799537	6	7871527	C	T	0.1083	7.00673e-17	42.4023	5.07653	8.3469180483	rs72829218	9	BMP6	0	intronic	0.265	7	4	15	1	0	0
rs72829218	6	7872100	C	T	0.1083	6.51361e-17	42.538	5.08752	8.35553630003	rs72829218	9	BMP6	0	intronic	1.316	4	4	15	1	0	0
rs3778347	6	7872553	A	G	0.1272	3.35056e-14	35.7669	4.71344	7.58400199616	rs72829218	9	BMP6	0	intronic	6.088	7	4	15	1	0	0
rs55855929	6	7873153	C	T	0.06362	9.89736e-09	37.1537	6.47919	5.73247847226	rs55855929	9	BMP6	0	intronic	2.16	7	4	15	1	0	0
rs56170617	6	7874598	G	A	0.1074	4.97747e-16	41.6063	5.12568	8.11204538885	rs72829218	9	BMP6	0	intronic	1.852	5	4	15	1	0	0
rs72829223	6	7875037	A	G	0.1074	2.24158e-16	41.9659	5.10922	8.20839859827	rs72829218	9	BMP6	0	intronic	0.791	6	4	15	1	0	0
rs2326992	6	7875630	G	A	0.1262	9.764e-14	35.1699	4.72199	7.44405610525	rs72829218	9	BMP6	0	intronic	2.032	5	4	15	1	0	0
rs72829225	6	7876391	G	T	0.1074	6.84892e-17	42.6891	5.10924	8.34960919822	rs72829218	9	BMP6	0	intronic	1.63	3a	5	15	1	0	0
rs8643	6	7883073	C	T	0.1064	5.81167e-15	39.5762	5.06572	7.80796937926	rs72829218	9	TXNDC5:BLOC1S5-TXNDC5	00:00:00	UTR3	13.75	NA	4	4	1	0	0
rs17696707	6	7884242	G	A	0.1054	2.35298e-15	40.1949	5.07132	7.92116365323	rs72829218	9	TXNDC5:BLOC1S5-TXNDC5	00:00:00	intronic	0.024	4	4	4	1	1	0
rs3734589	6	7891775	G	A	0.1054	5.65257e-15	38.9249	4.98017	7.81146800527	rs72829218	9	TXNDC5:BLOC1S5-TXNDC5	00:00:00	intronic	13.34	3a	4	4	1	0	0
rs72829238	6	7892575	G	A	0.1044	6.02429e-15	38.9017	4.98233	7.8034382275	rs72829218	9	TXNDC5:BLOC1S5-TXNDC5	00:00:00	intronic	2.739	4	4	4	1	0	0
rs73719371	6	7898147	A	G	0.1064	1.57535e-14	37.9903	4.9431	7.68125706125	rs72829218	9	TXNDC5:BLOC1S5-TXNDC5	00:00:00	intronic	7.121	1b	4	4	1	0	0
rs55767631	6	7901947	C	T	0.07256	2.05624e-08	34.4894	6.14905	5.60720168579	rs55855929	9	TXNDC5:BLOC1S5-TXNDC5	00:00:00	intronic	3.262	5	4	4	1	0	0
rs72829244	6	7906152	T	C	0.07256	2.39215e-08	34.6894	6.2138	5.58094520795	rs55855929	9	TXNDC5:BLOC1S5-TXNDC5	00:00:00	intronic	1.784	7	1	5	1	0	0
rs6910015	6	7906657	T	C	0.09145	3.63493e-06	25.9861	5.60984	4.63123387161	rs55855929	9	TXNDC5:BLOC1S5-TXNDC5	00:00:00	intronic	3.355	7	1	5	1	0	0
rs6905413	6	7906658	A	G	0.09145	5.0612e-06	25.6131	5.61298	4.5622348043	rs55855929	9	TXNDC5:BLOC1S5-TXNDC5	00:00:00	intronic	3.433	7	1	5	1	0	0
rs137933010	6	7906748	G	A	0.07058	6.80449e-08	33.393	6.18642	5.39625848169	rs55855929	9	TXNDC5:BLOC1S5-TXNDC5	00:00:00	intronic	0.614	7	1	5	1	0	0
rs56213866	6	7907785	T	C	0.0825	7.97919e-07	29.1462	5.90352	4.93587574106	rs55855929	9	TXNDC5:BLOC1S5-TXNDC5	00:00:00	intronic	7.247	4	1	5	1	0	0
rs76905518	6	55306727	G	T	0.07555	1.45779e-06	-27.9011	5.79098	-4.81693657558	rs9475313	10	HMGCLL1	0	intronic	0.802	6	5	15	1	0	0
rs62417204	6	55309490	A	G	0.07654	3.10145e-06	-26.8746	5.76094	-4.66398433569	rs9475313	10	HMGCLL1	0	intronic	0.19	6	5	15	1	0	0
rs4389754	6	55318564	G	A	0.07555	4.27699e-06	-27.0495	5.88236	-4.59744718395	rs9475313	10	HMGCLL1	0	intronic	0.45	6	5	15	1	0	0
rs62407066	6	55324134	T	C	0.07555	9.71965e-07	-28.3777	5.79328	-4.89723111085	rs9475313	10	HMGCLL1	0	intronic	3.325	6	14	15	1	0	0
rs62407067	6	55332022	C	T	0.07555	8.41413e-07	-28.4799	5.78075	-4.92550839029	rs9475313	10	HMGCLL1	0	intronic	1.413	6	14	15	1	0	0
rs6907039	6	55348968	T	C	0.07753	7.26972e-07	-28.7897	5.80999	-4.95401606624	rs9475313	10	HMGCLL1	0	intronic	1.228	7	14	15	1	0	0
rs9475313	6	55353069	C	T	0.1044	2.56036e-08	-26.8676	4.82294	-5.56911531513	rs9475313	10	HMGCLL1	0	intronic	0.006	7	5	15	1	0	0
rs9475315	6	55353754	C	T	0.1044	3.09373e-08	-26.6956	4.82071	-5.53604789427	rs9475313	10	HMGCLL1	0	intronic	1.42	6	5	15	1	0	0
rs28549764	6	55355453	A	C	0.1044	3.11155e-08	-26.6962	4.8217	-5.53504131491	rs9475313	10	HMGCLL1	0	intronic	4.033	6	14	15	1	0	0
rs11752331	6	55364402	A	G	0.1064	6.01585e-08	-25.9991	4.79701	-5.41832941228	rs9475313	10	HMGCLL1	0	intronic	4.623	7	14	15	1	0	0
rs60854541	6	55368129	T	C	0.07555	2.11794e-06	-27.2598	5.74753	-4.74183221529	rs9475313	10	HMGCLL1	0	intronic	5.181	6	14	15	1	0	0
rs6936870	6	55368815	A	G	0.1064	3.7863e-08	-26.4309	4.80375	-5.50053992589	rs9475313	10	HMGCLL1	0	intronic	1.314	7	14	15	1	0	0
rs62407081	6	55370669	C	T	0.07555	2.11794e-06	-27.2598	5.74753	-4.74183221529	rs9475313	10	HMGCLL1	0	intronic	3.325	6	14	15	1	0	0
rs28655532	6	55376932	A	G	0.1064	3.36598e-08	-26.521	4.80202	-5.52124919966	rs9475313	10	HMGCLL1	0	UTR3	6.203	5	5	15	1	0	0
rs9370437	6	55399640	C	T	0.08648	9.22053e-08	-27.3836	5.12521	-5.34145147351	rs9475313	10	HMGCLL1	0	intronic	1.859	7	4	15	1	0	0
rs9357866	6	55399744	G	T	0.08648	9.93526e-08	-27.3166	5.12568	-5.32790401714	rs9475313	10	HMGCLL1	0	intronic	0.1	6	4	15	1	0	0
rs9382505	6	55410345	A	G	0.08847	2.79338e-07	-26.2127	5.10155	-5.13687945921	rs9475313	10	HMGCLL1	0	intronic	9.015	6	5	15	1	0	0
rs62407365	6	55414785	C	T	0.08847	4.18073e-07	-26.1911	5.17428	-5.06053896843	rs9475313	10	HMGCLL1	0	intronic	4.167	6	5	15	1	0	0
rs75815269	6	55417699	G	A	0.08748	5.4249e-07	-25.993	5.18629	-5.01064111858	rs9475313	10	HMGCLL1	0	intronic	2.746	6	5	15	1	0	0
rs4398738	6	55428724	A	C	0.09046	4.74053e-07	-25.8131	5.12389	-5.03652751266	rs9475313	10	HMGCLL1	0	intronic	4.856	7	5	15	1	0	0
rs4398739	6	55428780	A	G	0.1083	2.65485e-05	-19.3995	4.61677	-4.20121611904	rs9475313	10	HMGCLL1	0	intronic	0.908	6	5	15	1	0	0
rs62404290	6	55432850	A	C	0.08847	6.96929e-07	-25.6533	5.16847	-4.96221747003	rs9475313	10	HMGCLL1	0	intronic	10.1	6	5	15	1	0	0
rs1447129	6	55703942	T	C	0.4145	9.04736e-06	-13.1561	2.96332	-4.43877198883	rs9475432	10	BMP5	0	intronic	0.218	3b	5	15	1	0	0
rs9367667	6	55705374	G	A	0.4145	1.27299e-05	-12.8578	2.94529	-4.36469714404	rs9475432	10	BMP5	0	intronic	1.272	7	5	15	1	0	0
rs7752801	6	55706004	A	G	0.4145	9.45819e-06	-13.0399	2.9435	-4.42920314881	rs9475432	10	BMP5	0	intronic	2.993	7	5	15	1	0	0
rs3798830	6	55707617	C	T	0.4145	5.02174e-06	-13.2753	2.90818	-4.56387744753	rs9475432	10	BMP5	0	intronic	0.093	NA	5	15	1	0	0
rs2023523	6	55708497	A	G	0.4145	7.33316e-06	-12.9964	2.89797	-4.48378194382	rs9475432	10	BMP5	0	intronic	2.156	NA	5	15	1	0	0
rs2023522	6	55708684	C	A	0.4145	3.20801e-06	-13.5289	2.90444	-4.65703174148	rs9475432	10	BMP5	0	intronic	5.153	NA	5	15	1	0	0
rs10485076	6	55709132	C	A	0.4145	4.09201e-06	-13.3968	2.90753	-4.60665351076	rs9475432	10	BMP5	0	intronic	0.328	5	1	15	1	0	0
rs1073472	6	55709266	T	C	0.4155	4.35209e-06	-13.375	2.91091	-4.59381799296	rs9475432	10	BMP5	0	intronic	5.944	NA	1	15	1	0	0
rs1470527	6	55711211	G	A	0.4145	2.73092e-06	-13.7355	2.92799	-4.69008468471	rs9475432	10	BMP5	0	intronic	6.487	NA	5	15	1	0	0
rs16887283	6	55712608	G	A	0.4085	3.44914e-06	-13.6136	2.93203	-4.64208314744	rs9475432	10	BMP5	0	intronic	1.686	6	5	15	1	0	0
rs56191021	6	55713366	C	T	0.4085	2.78479e-06	-13.7735	2.93859	-4.68608620933	rs9475432	10	BMP5	0	intronic	0.781	7	5	15	1	0	0
rs7767441	6	55714030	A	G	0.4076	4.53358e-06	-13.4618	2.93526	-4.58528941912	rs9475432	10	BMP5	0	intronic	4.584	7	5	15	1	0	0
rs7750450	6	55714563	T	C	0.4076	3.03145e-06	-13.7238	2.93892	-4.66867736734	rs9475432	10	BMP5	0	intronic	2.53	7	5	15	1	0	0
rs9475432	6	55715504	C	A	0.4801	4.44631e-08	-15.7018	2.86858	-5.47214093523	rs9475432	10	BMP5	0	intronic	0.968	6	2	15	1	0	0
rs12215796	6	55715715	G	A	0.4791	4.70145e-08	-15.5392	2.84403	-5.462247114	rs9475432	10	BMP5	0	intronic	4.161	5	2	15	1	0	0
rs3857614	6	56111822	G	A	0.4026	3.56238e-09	16.9665	2.87311	5.90332939259	rs3857614	11	COL21A1	0	intronic	13.9	3a	1	1	1	1	0
rs3857615	6	56111970	T	C	0.4026	4.5575e-09	17.0833	2.91298	5.86257268591	rs3857614	11	COL21A1	0	intronic	13.1	2b	1	1	1	1	0
rs62411895	6	56121162	T	C	0.2256	3.81496e-07	16.6854	3.28499	5.0779664693	rs6917061	11	COL21A1	0	intronic	4.684	6	5	15	1	0	0
rs6917061	6	56125531	A	C	0.2843	3.64847e-09	18.526	3.13924	5.89939041472	rs6917061	11	COL21A1	0	intronic	2.571	3b	5	15	1	0	0
rs10223442	6	56125726	C	T	0.2256	9.63668e-07	15.7014	3.20433	4.89891605851	rs6917061	11	COL21A1	0	intronic	2.042	5	5	15	1	0	0
rs514769	6	100031037	A	G	0.4354	3.66106e-08	16.3513	2.96859	5.50646726588	rs1552855	12	RP1-199J3.5	6704	intergenic	13.52	6	5	14	0	1	0
rs502761	6	100031659	G	A	0.4354	3.63463e-08	16.3561	2.96878	5.50774324331	rs1552855	12	RP1-199J3.5	7326	intergenic	0.12	7	5	14	0	1	0
rs685918	6	100035849	G	A	0.4354	3.4653e-08	16.3969	2.97164	5.51613809632	rs1552855	12	RP1-199J3.5	11516	intergenic	7.185	7	5	13	0	1	0
rs330820	6	100041471	G	A	0.4304	1.4249e-08	16.8858	2.97697	5.67036934509	rs1552855	12	PRDM13	13134	intergenic	13.45	NA	7	13	0	1	1
rs330826	6	100044397	G	A	0.4304	1.78647e-08	16.7126	2.96679	5.6315019074	rs1552855	12	PRDM13	10208	intergenic	3.238	7	13	13	0	1	1
rs532230	6	100045602	A	G	0.4304	1.14643e-08	16.9079	2.96147	5.70750686264	rs1552855	12	PRDM13	9003	intergenic	0.472	NA	13	13	1	1	1
rs1552855	6	100046845	T	C	0.4284	3.36491e-09	17.3956	2.94109	5.91272633217	rs1552855	12	PRDM13	7760	intergenic	0.87	NA	13	13	1	1	1
rs1418637	6	125992553	G	A	0.4085	6.19892e-08	-16.0864	2.97095	-5.41296618558	rs2747723	13	RP11-624M8.1	0	ncRNA_intronic	7.473	5	5	15	0	1	0
rs1343120	6	125992810	G	A	0.4384	2.29414e-07	-15.1928	2.93572	-5.17377260779	rs2747723	13	RP11-624M8.1	0	ncRNA_intronic	0.222	6	5	15	0	1	0
rs4897151	6	125993202	G	T	0.4384	2.54914e-07	-15.1265	2.93409	-5.1540543556	rs2747723	13	RP11-624M8.1	0	ncRNA_intronic	7	7	5	15	0	1	0
rs6940748	6	125994080	T	C	0.4384	1.77334e-07	-15.3184	2.93283	-5.22165198399	rs2747723	13	RP11-624M8.1	0	ncRNA_intronic	5.243	5	5	15	0	1	0
rs1418951	6	125996185	G	A	0.4384	9.51449e-08	-15.5787	2.91885	-5.33576054026	rs2747723	13	RP11-624M8.1:RP1-293L8.2	0	ncRNA_intronic	8.537	5	5	15	0	1	0
rs2326292	6	125999674	A	G	0.4085	2.10004e-08	-16.5821	2.9583	-5.60355123679	rs2747723	13	RP11-624M8.1:RP1-293L8.2	0	ncRNA_intronic	7.503	NA	5	15	0	1	0
rs1418641	6	125999854	T	C	0.4384	8.66131e-08	-15.6322	2.91956	-5.35278006268	rs2747723	13	RP11-624M8.1:RP1-293L8.2	0	ncRNA_intronic	1.125	NA	5	15	0	1	0
rs1418640	6	125999866	A	G	0.4384	1.17087e-07	-15.4589	2.91708	-5.29798590864	rs2747723	13	RP11-624M8.1:RP1-293L8.2	0	ncRNA_intronic	5.763	NA	5	15	0	1	0
rs1418639	6	125999940	T	C	0.4384	1.16314e-07	-15.482	2.92076	-5.29919556317	rs2747723	13	RP11-624M8.1:RP1-293L8.2	0	ncRNA_intronic	12.78	NA	5	15	0	1	0
rs4895798	6	126000162	G	A	0.4384	1.30629e-07	-15.3937	2.9158	-5.27796136084	rs2747723	13	RP11-624M8.1:RP1-293L8.2	0	ncRNA_intronic	6.488	5	5	15	0	1	0
rs1954360	6	126001064	G	A	0.4394	6.45312e-08	-15.7383	2.91055	-5.40576822496	rs2747723	13	RP11-624M8.1:RP1-293L8.2	0	ncRNA_intronic	12.88	5	5	15	0	1	0
rs1935979	6	126002774	G	A	0.4394	8.92423e-08	-15.5241	2.90233	-5.34736830683	rs2747723	13	RP11-624M8.1:RP1-293L8.2	0	ncRNA_intronic	0.797	6	4	15	0	1	0
rs1739367	6	126004720	T	G	0.4394	1.3922e-07	-15.281	2.9009	-5.26627459085	rs2747723	13	RP11-624M8.1:RP1-293L8.2	0	ncRNA_intronic	1.336	3a	5	15	0	1	0
rs2747724	6	126004935	A	G	0.4394	9.14153e-08	-15.4977	2.89975	-5.34301082887	rs2747723	13	RP11-624M8.1:RP1-293L8.2	0	ncRNA_intronic	5.822	7	5	15	0	1	0
rs2797154	6	126005197	G	A	0.4394	1.38846e-07	-15.2814	2.90069	-5.266768653	rs2747723	13	RP11-624M8.1:RP1-293L8.2	0	ncRNA_intronic	6.52	7	4	15	0	1	0
rs1739352	6	126005310	C	T	0.4394	9.99533e-08	-15.4552	2.9006	-5.32680876691	rs2747723	13	RP11-624M8.1:RP1-293L8.2	0	ncRNA_intronic	1.199	7	5	15	0	1	0
rs983543	6	126005767	A	G	0.4394	8.80978e-08	-15.5274	2.90166	-5.34970483021	rs2747723	13	RP11-624M8.1:RP1-293L8.2	0	ncRNA_intronic	9.339	6	5	15	0	1	0
rs1739366	6	126007409	T	C	0.4423	9.90809e-08	-15.4851	2.90534	-5.32840151187	rs2747723	13	RP11-624M8.1:RP1-293L8.2	0	ncRNA_intronic	3.147	6	5	15	0	1	0
rs2747714	6	126007620	A	G	0.4394	1.18571e-07	-15.3823	2.9039	-5.29568512628	rs2747723	13	RP11-624M8.1:RP1-293L8.2	0	ncRNA_intronic	3.14	7	5	15	0	1	0
rs2797156	6	126007996	C	T	0.4394	8.24282e-08	-15.5294	2.89554	-5.36173105769	rs2747723	13	RP11-624M8.1:RP1-293L8.2	0	ncRNA_intronic	2.083	5	5	15	0	1	0
rs2747716	6	126008372	A	G	0.4394	1.38589e-07	-15.3669	2.91673	-5.26710890237	rs2747723	13	RP11-624M8.1:RP1-293L8.2	0	ncRNA_intronic	5.177	6	5	15	0	0	0
rs2747717	6	126008435	A	G	0.4394	5.30724e-08	-15.825	2.9078	-5.44069738532	rs2747723	13	RP11-624M8.1:RP1-293L8.2	0	ncRNA_intronic	2.269	6	5	15	0	1	0
rs2747718	6	126009109	C	A	0.4394	9.58554e-08	-15.4534	2.89613	-5.33441059857	rs2747723	13	RP11-624M8.1:RP1-293L8.2	0	ncRNA_intronic	5.317	6	5	15	0	1	0
rs2747719	6	126009214	C	T	0.4394	7.48795e-08	-15.5914	2.89773	-5.37905099139	rs2747723	13	RP11-624M8.1:RP1-293L8.2	0	ncRNA_intronic	11.62	7	8	15	0	1	0
rs2797158	6	126009398	G	A	0.4394	8.55734e-08	-15.5355	2.90033	-5.35496411206	rs2747723	13	RP11-624M8.1:RP1-293L8.2	0	ncRNA_intronic	1.97	5	8	15	0	1	0
rs2747720	6	126009458	A	G	0.4394	9.25949e-08	-15.4733	2.89645	-5.34068721082	rs2747723	13	RP11-624M8.1:RP1-293L8.2	0	ncRNA_intronic	10.67	3a	8	15	0	1	0
rs2747721	6	126009527	A	G	0.4394	7.1481e-08	-15.6187	2.89831	-5.38740811023	rs2747723	13	RP11-624M8.1:RP1-293L8.2	0	ncRNA_intronic	8.658	4	8	15	0	1	0
rs2797159	6	126009557	G	A	0.4394	9.32339e-08	-15.4702	2.89654	-5.3394404249	rs2747723	13	RP11-624M8.1:RP1-293L8.2	0	ncRNA_intronic	4.559	3a	8	15	0	1	0
rs2747722	6	126009629	A	G	0.4394	9.67326e-08	-15.4597	2.8982	-5.33275722782	rs2747723	13	RP11-624M8.1:RP1-293L8.2	0	ncRNA_intronic	4.843	6	8	15	0	1	0
rs2797160	6	126010116	A	G	0.4394	1.51436e-07	-15.2022	2.89443	-5.25080491384	rs2747723	13	RP11-624M8.1:RP1-293L8.2	0	ncRNA_intronic	3.179	7	8	15	0	1	0
rs2797161	6	126010789	A	G	0.4394	1.04501e-07	-15.4223	2.89883	-5.31871792593	rs2747723	13	RP11-624M8.1:RP1-293L8.2	0	ncRNA_intronic	4.965	7	8	15	0	1	0
rs2747723	6	126010790	C	T	0.4394	2.00444e-08	-16.4259	2.92621	-5.61161759729	rs2747723	13	RP11-624M8.1:RP1-293L8.2	0	ncRNA_intronic	3.891	7	8	15	0	1	0
rs1739370	6	126011231	C	T	0.4095	2.03407e-08	-16.4694	2.93531	-5.60907828878	rs2747723	13	RP11-624M8.1:RP1-293L8.2	0	ncRNA_intronic	10.92	6	5	15	0	1	0
rs1739372	6	126011325	G	A	0.4394	1.02611e-07	-15.4013	2.89308	-5.32203823054	rs2747723	13	RP11-624M8.1:RP1-293L8.2	0	ncRNA_intronic	5.85	7	5	15	0	1	0
rs2797162	6	126011381	G	T	0.4394	7.87498e-08	-15.5375	2.89259	-5.36996986555	rs2747723	13	RP11-624M8.1:RP1-293L8.2	0	ncRNA_intronic	6.71	7	5	15	0	1	0
rs1739374	6	126011825	C	T	0.4473	8.97584e-08	-15.5246	2.90298	-5.34632415271	rs2747723	13	RP11-624M8.1:RP1-293L8.2	0	ncRNA_intronic	0.564	5	5	15	0	1	0
rs1777183	6	126011995	A	C	0.4483	1.85833e-07	-15.2122	2.91736	-5.21297794258	rs2747723	13	RP11-624M8.1:RP1-293L8.2	0	ncRNA_intronic	5.178	NA	5	15	0	1	0
rs1739375	6	126012013	T	C	0.4483	2.79097e-07	-14.9897	2.91719	-5.13704172891	rs2747723	13	RP11-624M8.1:RP1-293L8.2	0	ncRNA_intronic	6.521	5	5	15	0	1	0
rs1739377	6	126012236	T	C	0.4473	1.58398e-07	-15.2341	2.90509	-5.24252025186	rs2747723	13	RP11-624M8.1:RP1-293L8.2	0	ncRNA_intronic	10.03	7	5	15	0	1	0
rs1739378	6	126012262	C	A	0.4404	7.81153e-08	-15.547	2.89357	-5.37142859445	rs2747723	13	RP11-624M8.1:RP1-293L8.2	0	ncRNA_intronic	5.441	7	5	15	0	1	0
rs2747725	6	126012397	T	G	0.4483	1.29449e-07	-15.3374	2.90423	-5.27962435411	rs2747723	13	RP11-624M8.1:RP1-293L8.2	0	ncRNA_intronic	10.63	6	5	15	0	1	0
rs1739379	6	126012593	T	C	0.4473	1.44248e-07	-15.2686	2.90212	-5.2597543171	rs2747723	13	RP11-624M8.1:RP1-293L8.2	0	ncRNA_intronic	0.374	7	5	15	0	1	0
rs1739380	6	126012858	T	C	0.4473	1.33713e-07	-15.3117	2.90262	-5.27368271372	rs2747723	13	RP11-624M8.1:RP1-293L8.2	0	ncRNA_intronic	3.13	5	5	15	0	1	0
rs1630556	6	126013155	A	G	0.4473	1.5429e-07	-15.2301	2.90165	-5.24736503668	rs2747723	13	RP11-624M8.1:RP1-293L8.2	0	ncRNA_intronic	5.329	5	5	15	0	1	0
rs1739347	6	126014157	C	T	0.4394	6.69129e-08	-15.7762	2.92108	-5.39926921426	rs2747723	13	RP11-624M8.1:RP1-293L8.2	0	ncRNA_intronic	4.728	6	7	15	0	1	0
rs1739348	6	126014573	T	C	0.4394	8.22732e-08	-15.5003	2.88993	-5.36207097318	rs2747723	13	RP11-624M8.1:RP1-293L8.2	0	ncRNA_intronic	0.433	5	5	15	0	1	0
rs1612274	6	126014907	C	A	0.4095	2.21725e-08	-16.4092	2.93239	-5.59413452018	rs2747723	13	RP11-624M8.1:RP1-293L8.2	0	ncRNA_intronic	1.974	NA	5	15	0	1	0
rs1612249	6	126014916	C	A	0.4394	7.45188e-08	-15.5721	2.89368	-5.37992035334	rs2747723	13	RP11-624M8.1:RP1-293L8.2	0	ncRNA_intronic	0.233	4	5	15	0	1	0
rs1578793	6	126015057	A	G	0.4394	8.92228e-08	-15.4605	2.89042	-5.34740787302	rs2747723	13	RP11-624M8.1:RP1-293L8.2	0	ncRNA_intronic	0.269	5	5	15	0	1	0
rs1578794	6	126015469	T	C	0.4394	7.90046e-08	-15.5037	2.88662	-5.36938727577	rs2747723	13	RP11-624M8.1:RP1-293L8.2	0	ncRNA_intronic	3.558	5	5	15	0	1	0
rs6927161	6	126015954	T	C	0.4394	9.1461e-08	-15.4159	2.8845	-5.34292026825	rs2747723	13	RP11-624M8.1:RP1-293L8.2	0	ncRNA_intronic	0.252	6	5	15	0	1	0
rs6904992	6	126016003	G	A	0.4394	6.2619e-08	-15.6036	2.88279	-5.41115654532	rs2747723	13	RP11-624M8.1:RP1-293L8.2	0	ncRNA_intronic	0.255	7	5	15	0	1	0
rs12717178	6	126016499	G	A	0.4394	9.47383e-08	-15.3619	2.87785	-5.33653747248	rs2747723	13	RP11-624M8.1:RP1-293L8.2	0	ncRNA_intronic	4.802	7	5	15	0	1	0
rs13328298	6	126016580	G	A	0.4394	7.07112e-08	-15.5235	2.8796	-5.38935450414	rs2747723	13	RP11-624M8.1:RP1-293L8.2	0	ncRNA_intronic	3.155	7	5	15	0	1	0
rs6933302	6	126016951	T	C	0.4394	8.05523e-08	-15.4605	2.88047	-5.3658871421	rs2747723	13	RP11-624M8.1:RP1-293L8.2	0	ncRNA_intronic	9.043	7	5	15	0	1	0
rs6933471	6	126017029	T	G	0.4394	7.25814e-08	-15.5122	2.88001	-5.38466078097	rs2747723	13	RP11-624M8.1:RP1-293L8.2	0	ncRNA_intronic	10.25	6	5	15	0	1	0
rs1935983	6	126068914	T	C	0.4006	5.08906e-10	-18.2583	2.93605	-6.21633344863	rs7748729	13	RP11-624M8.1:HEY2	0	ncRNA_intronic	8.545	NA	1	10	1	1	0
rs1343116	6	126069702	A	C	0.4006	5.81929e-10	-18.09	2.91892	-6.19524916056	rs7748729	13	RP11-624M8.1:HEY2	0	ncRNA_intronic	9.02	3a	1	11	1	1	0
rs3799712	6	126075103	G	A	0.4006	4.05321e-10	-18.3114	2.92781	-6.25196470805	rs7748729	13	HEY2	0	intronic	0.68	NA	1	14	1	1	0
rs7748729	6	126077381	T	C	0.4006	3.43587e-10	-18.4597	2.93941	-6.2777140809	rs7748729	13	HEY2	0	intronic	3.856	5	3	14	1	1	0
rs3799708	6	126078530	A	G	0.3996	9.10344e-10	-17.9954	2.93725	-6.12438523659	rs7748729	13	HEY2	0	intronic	0.815	NA	1	14	1	1	0
rs6902519	6	126079087	C	T	0.3996	1.14911e-09	-17.8908	2.93805	-6.08718801531	rs7748729	13	HEY2	0	intronic	0.961	7	4	14	1	1	0
rs3734637	6	126081319	T	G	0.4026	3.38356e-09	-17.5844	2.97342	-5.91181618938	rs7748729	13	HEY2	0	UTR3	2.541	NA	2	14	1	1	1
rs9385383	6	126086290	A	C	0.4026	5.54781e-10	-18.2898	2.94756	-6.20276940579	rs7748729	13	HEY2	3874	intergenic	1.513	7	5	14	1	1	1
rs1323341	9	14453010	G	A	0.2535	5.16673e-08	-19.1261	3.51128	-5.44547506918	rs4740573	14	NFIB	54027	intergenic	5.358	5	7	15	0	0	0
rs1323342	9	14454393	G	T	0.2535	2.84605e-08	-19.3886	3.49199	-5.55065269431	rs4740573	14	NFIB	55410	intergenic	1.431	7	5	15	0	0	0
rs7043476	9	14463450	T	C	0.2982	5.05613e-08	-17.1878	3.1532	-5.44932516098	rs4740573	14	NFIB	64467	intergenic	3.302	6	14	15	0	0	0
rs4741380	9	14463786	A	G	0.2992	3.69629e-07	-16.3885	3.22273	-5.08396863659	rs4740573	14	NFIB	64803	intergenic	0.749	6	14	15	0	0	0
rs4740572	9	14463849	G	A	0.2992	9.68084e-08	-17.2082	3.22606	-5.33261503987	rs4740573	14	NFIB	64866	intergenic	3.05	7	14	15	0	0	0
rs4740573	9	14464090	A	C	0.3559	3.48172e-09	-18.2999	3.09688	-5.9071049312	rs4740573	14	NFIB	65107	intergenic	3.242	7	14	15	0	0	0
rs4741383	9	14464112	A	C	0.2982	1.80265e-08	-17.9815	3.19292	-5.62994700562	rs4740573	14	NFIB	65129	intergenic	1.627	7	14	15	0	0	0
rs6474839	9	14464319	G	A	0.2982	1.15708e-08	-17.9479	3.14449	-5.70593227823	rs4740573	14	NFIB	65336	intergenic	2.44	5	14	15	0	0	0
rs192769	9	14466057	C	T	0.2425	2.72305e-08	-19.524	3.5115	-5.55837042374	rs4740573	14	RP11-408A13.2	65856	intergenic	0.08	NA	2	15	0	0	0
rs503162	9	14466376	A	C	0.2584	8.34564e-08	-18.7757	3.50227	-5.35949176055	rs4740573	14	RP11-408A13.2	65537	intergenic	8.072	4	2	15	0	0	0
rs7870079	9	96161300	C	T	0.4284	0.00939823	-7.60517	2.92798	-2.59721783837	rs10821129	15	Y_RNA	18836	intergenic	0.057	7	6	15	0	0	0
rs10992726	9	96173044	G	T	0.4304	0.00331902	-8.52733	2.90361	-2.9365344062	rs10821129	15	Y_RNA	7092	intergenic	0.584	6	13	15	0	0	0
rs4481672	9	96177221	G	A	0.4314	0.00387843	-8.38148	2.90203	-2.88788389888	rs10821129	15	Y_RNA	2915	intergenic	0.957	7	7	15	0	0	0
rs13287066	9	96178967	G	A	0.4304	0.00408082	-8.32295	2.89786	-2.87184582916	rs10821129	15	Y_RNA	1169	intergenic	4.144	5	7	15	0	0	0
rs1351117	9	96179785	G	A	0.4225	0.00412417	-8.32337	2.90138	-2.86850475449	rs10821129	15	Y_RNA	351	upstream	2.623	NA	5	9	0	0	0
rs10992729	9	96181075	C	T	0.339	2.69019e-09	-18.2248	3.06219	-5.94946582659	rs10821129	15	Y_RNA	826	downstream	1.506	6	5	9	0	0	0
rs12379660	9	96182487	G	A	0.339	1.19232e-09	-18.5729	3.05301	-6.0812731086	rs10821129	15	Y_RNA	2238	intergenic	10.09	6	7	15	0	0	0
rs10821125	9	96183521	G	A	0.2763	8.54822e-09	-18.6461	3.23766	-5.75727577595	rs10821129	15	Y_RNA	3272	intergenic	1.624	7	5	15	0	0	0
rs5019496	9	96184414	C	T	0.2763	1.58835e-09	-19.675	3.25891	-6.03512976187	rs10821129	15	Y_RNA	4165	intergenic	0.761	7	5	15	0	0	0
rs11790060	9	96202932	T	C	0.3479	2.54144e-10	-19.1855	3.03239	-6.32444521326	rs10821129	15	RP11-165J3.6	3528	intergenic	5.488	7	5	15	1	0	0
rs10992733	9	96203250	C	T	0.2783	1.9833e-09	-19.3122	3.21803	-5.99916888722	rs10821129	15	RP11-165J3.6	3846	intergenic	3.521	7	5	15	1	0	0
rs1055710	9	96214928	G	A	0.3509	1.78554e-10	-19.2048	3.00959	-6.37873731075	rs10821129	15	FAM120AOS:FAM120A	0	exonic	8.712	NA	1	1	1	0	0
rs7869969	9	96217447	A	G	0.3479	1.45068e-10	-19.3436	3.01633	-6.41047388825	rs10821129	15	FAM120A	0	intronic	0.166	7	1	5	1	0	0
rs10821129	9	96222617	G	A	0.3479	1.25647e-10	-19.3963	3.01425	-6.43234879648	rs10821129	15	FAM120A	0	intronic	0.079	6	4	5	1	0	0
rs10821130	9	96223572	C	T	0.3489	1.5471e-10	-19.2982	3.01386	-6.40065677669	rs10821129	15	FAM120A	0	intronic	3.487	5	5	5	1	0	0
rs10512225	9	96227100	G	A	0.4185	2.73596e-06	13.4967	2.87732	4.68970739836	rs10992795	15	FAM120A	0	intronic	3.217	NA	2	7	1	0	0
rs10992744	9	96230194	G	A	0.2783	8.73469e-10	-19.7039	3.21267	-6.13096631472	rs10821129	15	FAM120A	0	intronic	0.099	6	1	7	1	0	1
rs10992746	9	96231171	T	C	0.3479	1.70101e-10	-19.2752	3.0171	-6.38616182227	rs10821129	15	FAM120A	0	intronic	6.559	4	2	7	1	0	1
rs10992748	9	96232742	T	C	0.3479	1.46623e-10	-19.3336	3.01553	-6.40884829261	rs10821129	15	FAM120A	0	intronic	4.941	5	4	5	1	0	1
rs10992749	9	96232874	G	T	0.3479	1.47678e-10	-19.3313	3.01569	-6.40775496143	rs10821129	15	FAM120A	0	intronic	0.527	6	4	5	1	0	1
rs4743922	9	96234692	A	G	0.3479	1.76333e-10	-19.2719	3.0192	-6.38065426221	rs10821129	15	FAM120A	0	intronic	9.292	5	4	5	1	0	1
rs10761228	9	96235585	G	A	0.3479	1.70743e-10	-19.2855	3.01898	-6.38558542091	rs10821129	15	FAM120A	0	intronic	0.102	7	4	5	1	0	1
rs4744242	9	96236711	G	T	0.3479	1.8164e-10	-19.2593	3.01936	-6.37611209574	rs10821129	15	FAM120A	0	intronic	2.858	6	4	5	1	0	1
rs10761229	9	96237376	A	G	0.3479	1.48222e-10	-19.3554	3.0197	-6.40719417541	rs10821129	15	FAM120A	0	intronic	4.698	6	4	5	1	0	1
rs10821134	9	96238218	T	C	0.3479	1.33287e-10	-19.3811	3.01609	-6.42337340144	rs10821129	15	FAM120A	0	intronic	6.82	5	4	5	1	0	1
rs10821136	9	96238731	C	T	0.3479	1.45074e-10	-19.3413	3.01596	-6.41046758319	rs10821129	15	FAM120A	0	intronic	6.477	7	3	5	1	0	1
rs10992751	9	96239090	C	T	0.3479	1.52479e-10	-19.3192	3.01609	-6.40287402598	rs10821129	15	FAM120A	0	intronic	0.629	6	4	5	1	0	1
rs10821137	9	96241033	T	C	0.3479	1.59645e-10	-19.2999	3.01639	-6.39586117643	rs10821129	15	FAM120A	0	intronic	0.926	6	4	5	1	0	1
rs12377399	9	96243520	C	T	0.3479	1.59967e-10	-19.296	3.01592	-6.39555332647	rs10821129	15	FAM120A	0	intronic	3.403	4	4	5	1	0	1
rs11791374	9	96245287	C	T	0.3479	1.61545e-10	-19.291	3.01585	-6.39405337173	rs10821129	15	FAM120A	0	intronic	4.456	5	4	5	1	0	1
rs10992754	9	96245687	T	C	0.3479	1.69236e-10	-19.2686	3.01571	-6.38694180834	rs10821129	15	FAM120A	0	intronic	3.591	7	4	5	1	0	1
rs10761230	9	96246558	A	G	0.3479	1.37369e-10	-19.3686	3.0163	-6.41878194861	rs10821129	15	FAM120A	0	intronic	4.83	7	4	4	1	0	1
rs10821138	9	96247761	C	T	0.3479	1.72748e-10	-19.2625	3.01624	-6.38379882686	rs10821129	15	FAM120A	0	intronic	0.629	6	4	4	1	0	1
rs10821139	9	96249133	G	T	0.3489	1.56786e-10	-19.3092	3.01654	-6.39862145883	rs10821129	15	FAM120A	0	intronic	4.399	5	4	5	1	0	1
rs10821140	9	96253169	C	A	0.3628	8.67804e-10	-18.3613	2.99327	-6.13200129004	rs10821129	15	FAM120A	0	intronic	1.518	5	4	5	1	0	0
rs10992756	9	96253439	T	C	0.3628	1.15197e-09	-18.2322	2.99431	-6.08678986907	rs10821129	15	FAM120A	0	intronic	0.429	5	4	5	1	0	0
rs4743924	9	96254760	G	A	0.3628	9.76314e-10	-18.2994	2.99233	-6.11323505645	rs10821129	15	FAM120A	0	intronic	2.372	5	4	5	1	0	0
rs4744247	9	96256487	C	T	0.3628	1.13743e-09	-18.2245	2.99205	-6.08882410386	rs10821129	15	FAM120A	0	intronic	4.479	6	4	4	1	0	0
rs1556416	9	96256583	G	A	0.3628	1.13419e-09	-18.2245	2.99183	-6.08928085279	rs10821129	15	FAM120A	0	intronic	10.24	NA	4	4	1	0	0
rs2150749	9	96256688	G	A	0.3628	1.13419e-09	-18.2245	2.99183	-6.08928085279	rs10821129	15	FAM120A	0	intronic	3.218	NA	4	4	1	0	0
rs4744249	9	96256847	G	A	0.3628	1.08163e-09	-18.2487	2.99207	-6.09687356644	rs10821129	15	FAM120A	0	intronic	1.068	5	4	4	1	0	0
rs10992759	9	96257626	A	G	0.3628	1.13419e-09	-18.2245	2.99183	-6.08928085279	rs10821129	15	FAM120A	0	intronic	3.369	7	4	4	1	0	0
rs10821141	9	96258838	C	T	0.3618	1.14278e-09	-18.2547	2.99738	-6.08807267361	rs10821129	15	FAM120A	0	intronic	0.778	4	4	4	1	0	0
rs2297376	9	96259582	C	T	0.3618	1.13494e-09	-18.2587	2.99749	-6.08917501082	rs10821129	15	FAM120A	0	intronic	0.483	NA	4	4	1	0	0
rs10821142	9	96262106	G	T	0.3628	1.16177e-09	-18.2394	2.99616	-6.08543286292	rs10821129	15	FAM120A	0	intronic	0.926	6	4	4	1	0	1
rs16909199	9	96264656	T	C	0.3628	1.24001e-09	-18.2114	2.99672	-6.07498281498	rs10821129	15	FAM120A	0	intronic	6.578	5	4	5	1	0	1
rs10821145	9	96267271	T	C	0.3628	8.97485e-10	-18.298	2.98556	-6.1266501697	rs10821129	15	FAM120A	0	intronic	9.287	3a	1	5	1	0	1
rs1412050	9	96270756	C	T	0.3628	7.33865e-10	-18.3923	2.98536	-6.15860935811	rs10821129	15	FAM120A	0	intronic	1.573	NA	4	5	1	0	0
rs10821146	9	96271294	A	G	0.3628	8.99821e-10	-18.2957	2.98538	-6.12623637326	rs10821129	15	FAM120A	0	intronic	0.401	5	4	5	1	0	0
rs10821147	9	96271367	T	C	0.3628	9.85637e-10	-18.2781	2.9896	-6.11171887672	rs10821129	15	FAM120A	0	intronic	7.32	5	4	5	1	0	0
rs4744250	9	96271752	G	A	0.3628	1.11898e-09	-18.186	2.98445	-6.09144218177	rs10821129	15	FAM120A	0	intronic	0.5	7	4	5	1	0	0
rs4744251	9	96272624	C	T	0.3628	3.02294e-08	-16.8722	3.04455	-5.54010288147	rs10821129	15	FAM120A	0	intronic	2.629	5	4	5	1	0	0
rs4744252	9	96272625	C	T	0.3628	8.8427e-09	-17.3348	3.01297	-5.75155366839	rs10821129	15	FAM120A	0	intronic	1.944	5	4	5	1	0	0
rs882851	9	96274505	G	A	0.3628	6.77828e-10	-18.4263	2.98479	-6.17117860383	rs10821129	15	FAM120A	0	intronic	9.643	NA	2	5	1	0	0
rs7860765	9	96274830	A	G	0.3628	6.83975e-10	-18.424	2.98511	-6.16975127419	rs10821129	15	FAM120A	0	intronic	3.992	5	2	5	1	0	0
rs10992768	9	96276135	T	C	0.3628	6.48942e-10	-18.4562	2.98629	-6.17805964509	rs10821129	15	FAM120A	0	intronic	0.12	7	4	5	1	0	0
rs4744253	9	96278784	T	G	0.3628	6.43801e-10	-18.4793	2.98943	-6.17931555573	rs10821129	15	FAM120A	0	intronic	3.148	5	4	5	1	0	0
rs2183760	9	96279334	G	A	0.3628	5.3779e-10	-18.5698	2.99033	-6.2076610075	rs10821129	15	FAM120A	0	intronic	1.264	NA	4	5	1	0	0
rs4743928	9	96279447	A	C	0.3628	6.56872e-10	-18.4511	2.9864	-6.17614130935	rs10821129	15	FAM120A	0	intronic	4.147	5	4	4	1	0	0
rs10992770	9	96281648	T	C	0.3628	6.56872e-10	-18.4511	2.9864	-6.17614130935	rs10821129	15	FAM120A	0	intronic	2.978	7	4	5	1	0	0
rs10761231	9	96282297	A	G	0.3628	6.56872e-10	-18.4511	2.9864	-6.17614130935	rs10821129	15	FAM120A	0	intronic	3.951	7	4	4	1	0	0
rs10821148	9	96283304	C	T	0.3628	6.56872e-10	-18.4511	2.9864	-6.17614130935	rs10821129	15	FAM120A	0	intronic	0.004	5	4	5	1	0	0
rs13285064	9	96284850	T	C	0.3628	5.76084e-10	-18.5126	2.98633	-6.19683893013	rs10821129	15	FAM120A	0	intronic	7.027	6	4	5	1	0	0
rs4744254	9	96285363	T	C	0.3628	6.50955e-10	-18.4534	2.98608	-6.17757052591	rs10821129	15	FAM120A	0	intronic	0.828	5	4	5	1	0	0
rs10992772	9	96286334	C	T	0.3628	6.50955e-10	-18.4534	2.98608	-6.17757052591	rs10821129	15	FAM120A	0	intronic	3.015	5	4	4	1	0	0
rs10821151	9	96287633	C	T	0.3628	5.98727e-10	-18.4947	2.98638	-6.19076557008	rs10821129	15	FAM120A	0	intronic	2.581	5	4	4	1	0	0
rs11790449	9	96288986	C	T	0.3628	6.50955e-10	-18.4534	2.98608	-6.17757052591	rs10821129	15	FAM120A	0	intronic	4.317	7	4	4	1	0	0
rs10739950	9	96289269	C	T	0.3628	7.00834e-10	-18.4212	2.98651	-6.16589992482	rs10821129	15	FAM120A	0	intronic	0.615	7	4	4	1	0	0
rs10761233	9	96292166	A	G	0.3628	6.55188e-10	-18.4983	2.99384	-6.17654678684	rs10821129	15	FAM120A	0	UTR3	2.969	7	4	4	1	0	0
rs10821152	9	96297925	T	C	0.3628	4.44201e-10	-18.6619	2.99072	-6.23764721993	rs10821129	15	FAM120A	0	intronic	10.19	6	4	5	1	0	0
rs4307405	9	96298811	C	T	0.3628	5.31306e-10	-18.5712	2.98965	-6.20956757238	rs10821129	15	FAM120A	0	intronic	1.026	5	4	5	1	0	0
rs3813388	9	96300597	A	G	0.3628	5.17758e-10	-18.5841	2.98976	-6.2136256316	rs10821129	15	FAM120A	0	intronic	4.321	NA	4	5	1	0	0
rs3813387	9	96300682	G	A	0.3628	7.31284e-10	-18.4309	2.99136	-6.15916738672	rs10821129	15	FAM120A	0	intronic	0.683	NA	4	5	1	0	0
rs10821153	9	96300885	A	G	0.3628	5.17758e-10	-18.5841	2.98976	-6.2136256316	rs10821129	15	FAM120A	0	intronic	1.077	7	4	5	1	0	0
rs34883241	9	96301243	G	A	0.3628	5.17758e-10	-18.5841	2.98976	-6.2136256316	rs10821129	15	FAM120A	0	intronic	2.054	6	4	5	1	0	0
rs36016074	9	96301470	G	A	0.3628	7.421e-10	-18.4732	2.99935	-6.15684161148	rs10821129	15	FAM120A	0	intronic	4.614	7	4	5	1	0	0
rs12380167	9	96301570	C	T	0.3628	7.421e-10	-18.4732	2.99935	-6.15684161148	rs10821129	15	FAM120A	0	intronic	2.285	7	4	5	1	0	0
rs10821154	9	96302506	A	G	0.3628	7.10865e-10	-18.5001	3.00039	-6.16365105802	rs10821129	15	FAM120A	0	intronic	0.376	7	4	4	1	0	0
rs10992779	9	96304656	A	G	0.3628	4.73551e-10	-18.6266	2.98986	-6.22762760839	rs10821129	15	FAM120A	0	intronic	0.108	7	4	5	1	0	0
rs10992780	9	96304767	T	G	0.3628	4.73551e-10	-18.6266	2.98986	-6.22762760839	rs10821129	15	FAM120A	0	intronic	13.61	3a	4	5	1	0	0
rs10821157	9	96306191	A	C	0.3628	8.85301e-10	-18.5112	3.01926	-6.1288256027	rs10821129	15	FAM120A	0	intronic	4.599	6	4	4	1	0	0
rs10821158	9	96306737	C	T	0.3628	5.48614e-10	-18.7554	3.02172	-6.20452772957	rs10821129	15	FAM120A	0	intronic	0.891	6	4	4	1	0	0
rs10992781	9	96306815	A	G	0.3628	4.1911e-10	-18.8903	3.02288	-6.24673919338	rs10821129	15	FAM120A	0	intronic	2.339	6	4	4	1	0	0
rs10761235	9	96308666	C	T	0.3628	5.87001e-10	-18.8545	3.0429	-6.19388221348	rs10821129	15	FAM120A	0	intronic	0.455	7	4	4	1	0	0
rs10992794	9	96359104	A	C	0.2962	8.93515e-06	14.0874	3.17116	4.44145773145	rs10992795	15	PHF2	0	intronic	0.546	6	4	5	1	0	0
rs10992795	9	96359508	G	A	0.3757	4.83774e-08	16.3276	2.99107	5.45717335182	rs10992795	15	PHF2	0	intronic	0.791	7	4	5	1	0	0
rs10821169	9	96361119	C	T	0.3976	5.3198e-10	-18.4807	2.97513	-6.20936833406	rs10821203	15	PHF2	0	intronic	4.663	4	1	7	1	0	0
rs10739951	9	96361585	T	C	0.3996	3.29531e-10	-18.4189	2.92986	-6.28420718402	rs10821203	15	PHF2	0	intronic	3.615	5	2	7	1	0	0
rs10761240	9	96361922	G	A	0.3986	6.283e-10	-17.9507	2.9021	-6.18316244524	rs10821203	15	PHF2	0	intronic	2.751	5	5	7	1	0	0
rs10821170	9	96362048	C	T	0.3748	2.70539e-07	15.1007	2.93549	5.14289350129	rs10992795	15	PHF2	0	intronic	0.832	5	4	7	1	0	0
rs10992797	9	96362115	G	A	0.3966	6.74828e-10	-18.0679	2.92637	-6.17187979366	rs10821203	15	PHF2	0	intronic	0.834	5	4	7	1	0	0
rs10992798	9	96362205	G	A	0.3996	6.50057e-10	-18.1772	2.94126	-6.17778853957	rs10821203	15	PHF2	0	intronic	1.004	5	4	7	1	0	0
rs10821171	9	96362235	C	T	0.3748	9.03876e-08	15.9208	2.97777	5.34505901358	rs10992795	15	PHF2	0	intronic	1.464	5	4	7	1	0	0
rs10821172	9	96362251	G	A	0.3748	9.40361e-08	15.9069	2.97916	5.33788687049	rs10992795	15	PHF2	0	intronic	2.524	5	4	7	1	0	0
rs10821174	9	96362629	G	A	0.3996	2.39368e-09	-17.6304	2.95285	-5.96855224596	rs10821203	15	PHF2	0	intronic	6.869	5	2	7	1	0	0
rs62574558	9	96362662	T	G	0.3748	7.4396e-08	16.1448	2.99991	5.38021725705	rs10992795	15	PHF2	0	intronic	4.798	5	2	7	1	0	0
rs1412048	9	96362967	G	A	0.3996	5.41939e-09	-17.3139	2.96688	-5.83375432321	rs10821203	15	PHF2	0	intronic	0.604	NA	2	7	1	0	0
rs10821175	9	96363647	C	T	0.3966	5.91885e-09	-17.31	2.97372	-5.81903455047	rs10821203	15	PHF2	0	intronic	0.16	7	4	5	1	0	0
rs2254712	9	96363859	G	A	0.3748	1.93364e-07	15.68	3.01132	5.20560650901	rs10992795	15	PHF2	0	intronic	2.582	5	4	5	1	0	0
rs10992799	9	96363918	T	C	0.3996	2.74308e-09	-17.6572	2.96842	-5.94627807569	rs10821203	15	PHF2	0	intronic	7.568	5	4	5	1	0	0
rs10821176	9	96364456	T	C	0.3996	2.59798e-09	-17.6867	2.96893	-5.95517228423	rs10821203	15	PHF2	0	intronic	2.873	5	4	5	1	0	0
rs11791934	9	96364755	G	A	0.3996	2.39974e-09	-17.7444	2.97213	-5.96813960952	rs10821203	15	PHF2	0	intronic	0.124	7	4	5	1	0	0
rs2398845	9	96365612	T	G	0.3996	2.61837e-09	-17.6881	2.9698	-5.95389364149	rs10821203	15	PHF2	0	intronic	5.77	7	4	15	1	0	0
rs2994369	9	96366513	C	T	0.3748	1.19838e-07	15.94	3.01025	5.2937427226	rs10992795	15	PHF2	0	intronic	0.122	5	2	15	1	0	0
rs10117225	9	96367345	C	T	0.3986	1.72629e-09	-17.9184	2.97457	-6.02166773099	rs10821203	15	PHF2	0	intronic	0.077	6	5	15	1	0	0
rs10821177	9	96367586	A	G	0.3748	1.1214e-07	15.9812	3.01114	5.30586488878	rs10992795	15	PHF2	0	intronic	3.508	7	5	15	1	0	0
rs2994370	9	96367820	A	G	0.3748	1.37393e-07	15.8712	3.01152	5.26870039178	rs10992795	15	PHF2	0	intronic	3.873	7	4	15	1	0	0
rs10761241	9	96368536	C	T	0.3976	2.43497e-09	-17.739	2.97241	-5.96576065223	rs10821203	15	PHF2	0	intronic	0.625	7	5	15	1	0	0
rs9409477	9	96368763	C	T	0.3748	1.13654e-07	15.9704	3.01049	5.30341843202	rs10992795	15	PHF2	0	intronic	1.027	5	5	15	1	0	0
rs10761243	9	96369258	T	G	0.4006	3.23361e-09	-17.6041	2.97298	-5.9192764681	rs10821203	15	PHF2	0	intronic	3.114	5	5	15	1	0	0
rs2265300	9	96369835	G	A	0.3748	1.08519e-07	15.9985	3.01099	5.31184817112	rs10992795	15	PHF2	0	intronic	5.077	6	5	15	1	0	0
rs10821202	9	96443165	C	A	0.3708	1.58573e-09	-18.1202	3.00124	-6.03539633672	rs10821203	15	PHF2	1295	intergenic	0.777	4	4	5	1	0	0
rs7040340	9	96443910	G	A	0.3718	2.04198e-09	-17.911	2.98688	-5.99443190964	rs10821203	15	PHF2	2040	intergenic	3.653	4	2	15	1	0	0
rs34031628	9	96445432	G	A	0.3688	2.56189e-09	-17.7131	2.97223	-5.95745961069	rs10821203	15	PHF2	3562	intergenic	0.592	5	5	15	1	0	0
rs36013568	9	96445583	G	A	0.3698	2.53909e-09	-17.7264	2.97373	-5.95892086978	rs10821203	15	PHF2	3713	intergenic	5.026	5	5	15	1	0	0
rs10821203	9	96447466	A	C	0.3708	1.42268e-09	-17.708	2.92453	-6.05289228822	rs10821203	15	PHF2	5596	intergenic	5.288	4	5	15	1	0	0
rs4287000	9	96451784	G	A	0.4354	2.19602e-09	-17.4095	2.90899	-5.98260118719	rs10821203	15	PHF2	9914	intergenic	1.759	5	9	15	1	0	0
rs35176032	9	96458338	G	T	0.3698	3.40249e-09	-17.5934	2.97542	-5.91089736314	rs10821203	15	PHF2	16468	intergenic	1.199	7	9	15	0	0	0
rs7858139	9	96459495	C	A	0.4324	8.97893e-07	-14.1769	2.88502	-4.91279029042	rs10821203	15	PHF2	17625	intergenic	0.13	5	9	15	0	0	0
rs4836757	9	119326613	A	G	0.4374	2.70824e-10	18.3109	2.89862	6.31462120384	rs10983266	16	ASTN2	0	intronic	15.72	5	5	15	1	0	0
rs10759849	9	119328189	C	T	0.4115	1.40103e-09	-17.9244	2.95901	-6.05536112477	rs7871810	16	ASTN2	0	intronic	4.065	5	5	15	1	0	0
rs10983236	9	119330060	T	G	0.4235	2.61002e-10	18.2997	2.89423	6.32033196668	rs10983266	16	ASTN2	0	intronic	4.828	5	2	15	1	0	0
rs7857286	9	119332395	C	T	0.4235	1.23491e-10	18.5162	2.87629	6.43497826501	rs10983266	16	ASTN2:RP11-67K19.3	0	ncRNA_intronic	0.488	6	5	15	1	0	0
rs10759850	9	119338483	C	T	0.4115	2.20906e-10	-18.5461	2.92134	-6.3460551997	rs7871810	16	ASTN2:RP11-67K19.3	0	ncRNA_intronic	8.064	5	5	15	1	0	0
rs11787627	9	119341037	G	A	0.4115	4.69757e-10	-18.2668	2.9315	-6.22888815065	rs7871810	16	ASTN2:RP11-67K19.3	0	ncRNA_intronic	1.4	7	5	15	1	0	0
rs2208562	9	119344528	T	C	0.4115	4.28084e-10	-18.2515	2.92222	-6.24342778512	rs7871810	16	ASTN2:RP11-67K19.3	0	ncRNA_exonic	4.034	7	5	15	1	0	0
rs7856625	9	119345083	T	C	0.4105	1.2696e-09	-17.8074	2.93206	-6.0711974121	rs7871810	16	ASTN2:RP11-67K19.3	0	ncRNA_exonic	8.992	5	5	15	1	0	0
rs2900131	9	119346694	A	G	0.4374	4.8082e-11	18.7973	2.85695	6.57675687531	rs10983266	16	ASTN2:RP11-67K19.3	0	ncRNA_exonic	0.848	6	5	15	1	0	0
rs7849245	9	119351562	T	G	0.4374	6.89531e-12	19.5304	2.84581	6.85980812329	rs10983266	16	ASTN2	0	intronic	5.665	5	5	9	1	0	0
rs10983254	9	119353116	T	G	0.4374	1.37371e-11	19.2488	2.84595	6.76065318491	rs10983266	16	ASTN2	0	intronic	4.202	6	4	15	1	0	0
rs2416562	9	119354461	C	T	0.4374	1.3426e-11	19.2489	2.84456	6.76397096673	rs10983266	16	ASTN2	0	intronic	1.143	7	5	15	1	0	0
rs2416563	9	119354783	G	A	0.4384	1.2084e-11	19.306	2.84659	6.7792037614	rs10983266	16	ASTN2	0	intronic	1.839	6	5	15	1	0	0
rs6478245	9	119355805	T	C	0.4374	7.58447e-12	19.4778	2.8438	6.84618629223	rs10983266	16	ASTN2	0	intronic	4.097	7	5	15	1	0	0
rs10817905	9	119357762	T	C	0.4374	1.11997e-11	19.3113	2.84276	6.79017578126	rs10983266	16	ASTN2	0	intronic	0.003	7	5	15	1	0	0
rs10983256	9	119357895	C	T	0.4394	1.5329e-11	19.1979	2.84513	6.74475069583	rs10983266	16	ASTN2	0	intronic	1.765	7	5	15	1	0	0
rs7852600	9	119357909	T	C	0.4394	1.11997e-11	19.3113	2.84276	6.79017578126	rs10983266	16	ASTN2	0	intronic	0.404	7	5	15	1	0	0
rs7866525	9	119357964	G	A	0.4374	1.08892e-11	19.325	2.84309	6.79423072056	rs10983266	16	ASTN2	0	intronic	0.354	7	5	15	1	0	0
rs10817906	9	119359306	A	G	0.4374	1.3929e-11	19.2312	2.8442	6.75864313663	rs10983266	16	ASTN2	0	intronic	6.32	5	5	15	1	0	0
rs10441750	9	119363017	T	C	0.4374	1.56841e-11	19.256	2.85514	6.74142471347	rs10983266	16	ASTN2	0	intronic	0.586	7	5	15	1	0	0
rs7847553	9	119363460	G	T	0.4066	9.01544e-10	-17.9911	2.93581	-6.12593183375	rs7871810	16	ASTN2	0	intronic	5.05	6	5	15	1	0	0
rs10441738	9	119364610	T	C	0.4374	1.41001e-11	19.2882	2.85337	6.75687369858	rs10983266	16	ASTN2	0	intronic	2.528	6	5	15	1	0	0
rs7860925	9	119367184	T	C	0.4374	8.58806e-12	19.4615	2.84882	6.82837709421	rs10983266	16	ASTN2	0	intronic	1.712	5	5	15	1	0	0
rs7855974	9	119367476	A	C	0.4394	9.55365e-12	19.4204	2.8492	6.81307169142	rs10983266	16	ASTN2	0	intronic	5.51	3a	5	15	1	0	0
rs10435875	9	119367869	T	G	0.4384	7.54234e-12	19.5171	2.84921	6.84698352511	rs10983266	16	ASTN2	0	intronic	4.19	5	5	15	1	0	0
rs7029083	9	119367938	G	A	0.4374	9.41238e-12	19.428	2.84943	6.81521361556	rs10983266	16	ASTN2	0	intronic	5.896	5	5	15	1	0	0
rs6478246	9	119368245	A	G	0.4384	6.55981e-12	19.5809	2.8502	6.86693029868	rs10983266	16	ASTN2	0	intronic	2.37	3a	4	15	1	0	0
rs2416564	9	119370679	T	C	0.4225	3.11267e-11	-19.2863	2.90283	-6.64113962381	rs7871810	16	ASTN2	0	intronic	0.957	5	5	15	1	0	0
rs10983266	9	119371620	C	T	0.4254	2.38555e-12	20.282	2.89197	7.0098610031	rs10983266	16	ASTN2	0	intronic	0.184	6	5	15	1	0	0
rs7027788	9	119374388	C	T	0.4433	3.67553e-12	19.823	2.85128	6.94912721439	rs10983266	16	ASTN2	0	UTR3	2.716	6	5	15	1	0	0
rs7871810	9	119374883	C	T	0.4056	8.11713e-12	-19.941	2.91557	-6.83646478415	rs7871810	16	ASTN2	0	UTR3	1.583	7	5	15	1	0	0
rs7856659	9	119375255	C	A	0.4274	3.94817e-12	19.9163	2.86886	6.93902438007	rs10983266	16	ASTN2	0	UTR3	4.671	7	5	15	1	0	0
rs9775101	9	119375587	C	T	0.4274	9.79821e-12	19.5292	2.86668	6.80943601406	rs10983266	16	ASTN2	0	UTR3	5.914	7	5	15	1	0	0
rs7863794	9	119376394	A	G	0.4274	4.76928e-12	20.0342	2.897	6.91227919764	rs10983266	16	ASTN2	0	intronic	6.996	7	5	15	1	0	0
rs10817910	9	119376833	C	A	0.4274	8.9077e-12	19.5757	2.86774	6.82313157387	rs10983266	16	ASTN2	0	intronic	3.175	7	5	15	1	0	0
rs7864410	9	119376840	C	T	0.4284	7.14505e-12	19.6555	2.86615	6.8547236634	rs10983266	16	ASTN2	0	intronic	1.841	7	5	15	1	0	0
rs10817912	9	119377433	G	A	0.4215	9.69036e-12	-19.8199	2.90867	-6.81102824741	rs7871810	16	ASTN2	0	intronic	1.921	7	5	15	1	0	0
rs1885242	9	119381285	G	A	0.4274	8.88227e-12	19.56	2.86526	6.82354209095	rs10983266	16	ASTN2	0	intronic	8.18	5	5	15	1	0	0
rs7872429	9	119381937	G	T	0.4274	7.00909e-12	19.6468	2.86373	6.85746966875	rs10983266	16	ASTN2	0	intronic	1.175	6	5	15	1	0	0
rs2295741	9	119382768	A	G	0.4274	1.01632e-11	19.5018	2.86489	6.80417208075	rs10983266	16	ASTN2	0	intronic	1.544	7	5	15	1	0	0
rs4837683	9	119384935	T	C	0.4423	4.46567e-12	19.7441	2.85123	6.92160118092	rs10983266	16	ASTN2	0	intronic	1.537	6	5	15	1	0	0
rs4837684	9	119384990	A	G	0.4433	3.42318e-12	19.8349	2.84888	6.95915570932	rs10983266	16	ASTN2	0	intronic	1.961	5	5	15	1	0	0
rs4836788	9	119385237	A	G	0.4284	8.44239e-12	19.5826	2.86552	6.83083141413	rs10983266	16	ASTN2	0	intronic	3.687	4	2	15	1	0	0
rs7031478	9	119385738	A	C	0.4423	4.62433e-12	19.7392	2.85257	6.91665481998	rs10983266	16	ASTN2	0	intronic	13.73	5	2	15	1	0	0
rs1885244	9	119392283	C	T	0.4066	1.50431e-11	-19.6398	2.90943	-6.74748382599	rs7871810	16	ASTN2	0	intronic	4.679	7	5	15	1	0	0
rs10759851	9	119395756	A	G	0.494	2.66358e-11	-19.0984	2.86468	-6.66406366009	rs10983266	16	ASTN2	0	intronic	13.93	4	2	15	1	0	0
rs9697091	9	119397553	A	G	0.493	2.62565e-11	-19.11	2.8655	-6.66617006159	rs10983266	16	ASTN2	0	intronic	0.292	7	5	15	1	0	0
rs10817916	9	119399279	A	C	0.493	2.17507e-11	-19.1938	2.8662	-6.69376070011	rs10983266	16	ASTN2	0	intronic	0.821	7	5	15	1	0	0
rs4472590	9	119399731	A	C	0.493	2.50901e-11	-19.1286	2.86542	-6.67283935242	rs10983266	16	ASTN2	0	intronic	0.427	6	5	15	1	0	0
rs803922	9	119401344	T	C	0.4414	4.26676e-12	19.7644	2.85151	6.92805164265	rs10983266	16	ASTN2	0	intronic	7.041	5	5	15	1	0	0
rs803924	9	119402164	A	G	0.493	5.06006e-11	-18.8441	2.8674	-6.5691579136	rs10983266	16	ASTN2	0	intronic	0.114	7	5	15	1	0	0
rs10983290	9	119405024	T	C	0.493	5.40485e-11	-18.8135	2.86703	-6.5593343374	rs10983266	16	ASTN2	0	intronic	5.096	7	5	15	1	0	0
rs811458	9	119405271	C	T	0.3439	5.8106e-11	-20.1561	3.0767	-6.54853047712	rs7871810	16	ASTN2	0	intronic	4.455	7	5	15	1	0	0
rs803929	9	119406661	G	A	0.494	4.86592e-11	-18.8592	2.86715	-6.57498155391	rs10983266	16	ASTN2	0	intronic	6.793	5	5	15	1	0	0
rs809171	9	119406702	C	T	0.493	4.61897e-11	-18.8799	2.86691	-6.58272693849	rs10983266	16	ASTN2	0	intronic	0.557	5	5	15	1	0	0
rs803892	9	119407546	A	G	0.493	4.19581e-11	-18.9172	2.86636	-6.59699284673	rs10983266	16	ASTN2	0	intronic	14.23	NA	5	15	1	0	0
rs803890	9	119409332	C	T	0.493	3.83758e-11	-18.9744	2.86927	-6.61021664302	rs10983266	16	ASTN2	0	intronic	5.253	NA	4	15	1	0	0
rs803908	9	119410437	A	C	0.494	4.09948e-11	-18.9399	2.86831	-6.60043684439	rs10983266	16	ASTN2	0	intronic	0.923	6	4	15	1	0	0
rs811688	9	119410740	C	T	0.3429	7.39143e-11	-20.0537	3.07803	-6.51249169941	rs7871810	16	ASTN2	0	intronic	1.057	7	4	15	1	0	0
rs811689	9	119410756	C	T	0.4264	7.07507e-12	19.6554	2.86555	6.85613060254	rs10983266	16	ASTN2	0	intronic	2.24	7	4	15	1	0	0
rs803909	9	119413447	G	T	0.493	8.73614e-11	-18.647	2.87321	-6.48734627492	rs10983266	16	ASTN2	0	intronic	0.781	7	4	15	1	0	0
rs803912	9	119414823	G	A	0.496	3.0157e-10	-18.0833	2.8702	-6.2979694124	rs10983266	16	ASTN2	0	intronic	4.676	6	5	15	1	0	0
rs803913	9	119414991	A	G	0.497	3.2708e-10	-18.0437	2.86967	-6.28536703784	rs10983266	16	ASTN2	0	intronic	4.989	7	5	15	1	0	0
rs803914	9	119416704	C	T	0.3449	1.50334e-09	-18.5476	3.06769	-6.04400591077	rs7871810	16	ASTN2	0	intronic	3.329	6	5	15	1	0	0
rs803915	9	119416731	A	G	0.497	3.37904e-10	-17.9577	2.85829	-6.28030751344	rs10983266	16	ASTN2	0	intronic	1.252	6	5	15	1	0	0
rs1742821	9	119419325	A	G	0.496	8.77765e-10	-17.6368	2.87601	-6.13018580621	rs10983266	16	ASTN2	0	intronic	20.1	5	2	15	1	0	0
rs1619025	9	119421360	T	C	0.496	1.18489e-09	-17.5201	2.87948	-6.08227514882	rs10983266	16	ASTN2	0	intronic	4.734	7	5	15	1	0	0
rs1742828	9	119422419	G	A	0.496	9.31553e-10	-17.6303	2.87938	-6.12071687041	rs10983266	16	ASTN2	0	intronic	4.753	6	5	15	1	0	0
rs803905	9	119431389	C	T	0.498	8.07805e-10	-17.7924	2.89512	-6.14338630417	rs10983266	16	ASTN2	0	intronic	3.588	NA	5	15	1	0	0
rs803904	9	119431463	A	G	0.498	6.78343e-10	-17.875	2.8955	-6.17105853746	rs10983266	16	ASTN2	0	intronic	1.261	7	5	15	1	0	0
rs723399	9	119435560	T	C	0.498	5.9225e-10	-17.8675	2.88428	-6.19247964519	rs10983266	16	ASTN2	0	intronic	0.149	NA	5	15	1	0	0
rs1661294	9	119435891	G	A	0.4235	7.11908e-11	18.7945	2.88223	6.51812680461	rs10983266	16	ASTN2	0	intronic	0.997	NA	5	15	1	0	0
rs1090028	9	119438591	C	T	0.498	6.32355e-10	-17.8675	2.88911	-6.18214724581	rs10983266	16	ASTN2	0	intronic	0.574	NA	5	15	1	0	0
rs1090027	9	119438778	T	C	0.498	6.26057e-10	-17.9206	2.89695	-6.1837267464	rs10983266	16	ASTN2	0	intronic	1.271	NA	5	15	1	0	0
rs1090026	9	119438911	C	A	0.498	1.41209e-09	-17.514	2.89188	-6.05409529862	rs10983266	16	ASTN2	0	intronic	3.815	5	5	15	1	0	0
rs1090025	9	119439875	T	C	0.3489	9.37448e-10	-18.7613	3.06461	-6.11971171716	rs7871810	16	ASTN2	0	intronic	2.296	NA	5	15	1	0	0
rs1090023	9	119440754	T	C	0.498	4.73633e-10	-17.9969	2.88878	-6.22760047316	rs10983266	16	ASTN2	0	intronic	3.046	NA	5	15	1	0	0
rs1090019	9	119443554	T	C	0.4374	2.50813e-11	19.2618	2.88532	6.67289081431	rs10983266	16	ASTN2	0	intronic	0.2	NA	5	15	1	0	0
rs803897	9	119447359	T	C	0.498	3.40797e-10	-18.2555	2.90627	-6.27898201851	rs10983266	16	ASTN2	0	intronic	0.341	NA	5	15	1	0	0
rs803896	9	119447750	G	A	0.4215	2.18163e-11	19.4272	2.9012	6.69332022989	rs10983266	16	ASTN2	0	intronic	2.048	NA	1	15	1	0	0
rs803942	9	119452305	G	A	0.498	3.51502e-10	-18.2103	2.9013	-6.27417101452	rs10983266	16	ASTN2:TRIM32	0	intronic	14.37	NA	1	5	1	0	0
rs803939	9	119453455	T	C	0.499	6.20998e-10	-17.935	2.89867	-6.18500678208	rs10983266	16	ASTN2:TRIM32	0	intronic	2.542	NA	2	5	1	0	0
rs803932	9	119458020	T	C	0.3499	3.92699e-10	-19.0892	3.04977	-6.25690239826	rs7871810	16	ASTN2:TRIM32	0	intronic	2.384	3a	2	5	1	0	0
rs803931	9	119458684	A	G	0.3489	2.42773e-10	-19.3962	3.06227	-6.33151027485	rs7871810	16	ASTN2:TRIM32	0	intronic	3.193	NA	4	5	1	0	0
rs803917	9	119467660	A	G	0.3499	1.32293e-09	-18.6587	3.07558	-6.06458718636	rs7871810	16	ASTN2	0	intronic	1.541	NA	5	15	1	0	0
rs10896444	11	68967247	C	A	0.3797	4.48403e-08	-16.3126	2.98095	-5.47064408007	rs10896445	17	RP11-554A11.8	28214	intergenic	1.009	1f	5	15	0	0	0
rs10896445	11	68967641	C	T	0.3797	3.73629e-08	-16.0413	2.91423	-5.50288365478	rs10896445	17	RP11-554A11.8	28608	intergenic	0.402	1f	5	15	0	1	0
rs117062174	11	68976313	C	T	0.04672	4.65813e-05	26.1088	6.41049	4.07214932138	rs61881112	17	RP11-554A11.8	37280	intergenic	0.061	5	5	15	0	0	0
rs56235718	11	68983387	C	T	0.06759	3.3048e-11	35.7307	5.38508	6.63230714005	rs61881112	17	RP11-554A11.8	44354	intergenic	2.357	4	2	15	0	0	0
rs61881112	11	68988174	A	G	0.06759	1.09003e-11	36.3071	5.34156	6.79408381982	rs61881112	17	RP11-554A11.8	49141	intergenic	3.493	4	7	15	0	0	0
rs61881113	11	68989303	C	T	0.06759	2.30591e-11	35.9207	5.37085	6.68521173497	rs61881112	17	RP11-554A11.8	50270	intergenic	4.746	6	7	15	0	0	0
rs61881116	11	68997950	A	C	0.06759	8.21805e-11	35.12	5.40373	6.49655423187	rs61881112	17	RP11-554A11.8	58917	intergenic	4.01	5	9	15	0	0	0
rs61881139	11	69008851	T	C	0.06759	1.82151e-10	34.5698	5.41998	6.3756816053	rs61881112	17	MYEOV	52753	intergenic	4.129	2b	5	15	0	0	0
rs61881143	11	69035760	G	A	0.07256	6.78029e-09	30.4885	5.25826	5.79627784007	rs61881112	17	MYEOV	25844	intergenic	4.052	5	5	15	0	0	0
rs1073084	12	102095178	G	A	0.4632	4.22067e-14	-21.3993	2.83132	-7.554007148	rs10745922	18	CHPT1	0	intronic	0.43	6	1	5	1	1	0
rs10735378	12	102095601	T	C	0.4642	1.04458e-13	-21.1271	2.84004	-7.43513907886	rs10745922	18	CHPT1	0	intronic	2.233	5	1	5	1	1	0
rs11110972	12	102100431	C	T	0.1133	0.000341364	15.5126	4.3305	3.58170126979	rs4764842	18	CHPT1	0	intronic	1.883	5	5	15	1	1	1
rs61935725	12	102101754	C	T	0.1133	0.000430168	15.1836	4.31195	3.52084869284	rs4764842	18	CHPT1	0	intronic	14.05	7	1	15	1	1	1
rs2066920	12	102108301	T	C	0.1143	0.000356455	15.559	4.35723	3.57038641425	rs4764842	18	CHPT1	0	exonic	11.06	NA	5	5	1	1	1
rs12312542	12	102108774	G	A	0.3907	1.92875e-08	16.676	2.96726	5.61827352022	rs4764814	18	CHPT1	0	intronic	10.99	7	5	5	1	1	1
rs1544922	12	102109893	T	C	0.1123	0.00115144	14.2513	4.38368	3.25064385285	rs4764842	18	CHPT1	0	intronic	7.16	NA	4	5	1	1	1
rs1544920	12	102111430	G	A	0.1113	0.000872785	14.6006	4.38589	3.3286164801	rs4764842	18	CHPT1	0	intronic	3.321	NA	4	5	1	1	0
rs3764973	12	102116792	G	A	0.3847	1.23686e-08	16.8742	2.96228	5.69456618558	rs4764814	18	CHPT1	0	intronic	6.547	NA	4	5	1	1	0
rs7957552	12	102118268	C	T	0.1113	0.000705974	14.9142	4.40252	3.38724854379	rs4764842	18	CHPT1	0	intronic	4.152	6	4	5	1	1	0
rs9669539	12	102118619	T	C	0.3002	8.50078e-05	12.4315	3.16289	3.92982473793	rs4764814	18	CHPT1	0	intronic	6.6	6	4	5	1	1	0
rs7965541	12	102120289	C	A	0.3837	1.14819e-08	16.9021	2.96059	5.70724567174	rs4764814	18	CHPT1	0	UTR3	13.88	7	4	5	1	1	0
rs8181675	12	102120363	C	T	0.1113	0.000717198	14.8879	4.40038	3.38291893062	rs4764842	18	CHPT1	0	UTR3	6.19	6	4	5	1	1	0
rs4764650	12	102121093	T	G	0.1113	0.000709605	14.9001	4.4002	3.38584094403	rs4764842	18	CHPT1	0	UTR3	4.038	3a	4	5	1	1	0
rs12296641	12	102124766	G	A	0.1113	0.000725644	14.8746	4.40063	3.37970223329	rs4764842	18	CHPT1:SYCP3	0	intronic	0.286	7	4	5	1	1	0
rs10860779	12	102127262	C	A	0.3101	1.41045e-05	13.6498	3.14293	4.34222807637	rs4764814	18	CHPT1:SYCP3	0	intronic	1.743	5	4	5	1	1	0
rs10860780	12	102127714	T	G	0.3042	5.69052e-05	12.8196	3.18425	4.02528976646	rs4764814	18	CHPT1:SYCP3	0	intronic	3.761	6	4	5	1	1	0
rs11110988	12	102129167	G	A	0.1113	0.00100686	14.3923	4.37593	3.28860282027	rs4764842	18	CHPT1:SYCP3	0	intronic	0.492	7	4	5	1	1	0
rs7135472	12	102137761	C	T	0.3926	5.91281e-09	17.2509	2.9635	5.81920522577	rs4764814	18	CHPT1	0	UTR3	4.893	4	3	4	1	1	0
rs1811338	12	102143310	T	G	0.4115	1.10482e-08	16.8698	2.95153	5.71379820961	rs4764814	18	GNPTAB	0	intronic	5.765	NA	4	4	1	1	0
rs6539011	12	102146983	G	A	0.4105	2.06861e-08	16.541	2.94961	5.60616313398	rs4764814	18	GNPTAB	0	intronic	1.073	6	4	5	1	1	0
rs11110997	12	102147088	T	C	0.1123	0.00257601	13.1483	4.3616	3.01426699136	rs4764842	18	GNPTAB	0	intronic	0.152	6	4	5	1	1	0
rs7975097	12	102147756	A	C	0.3131	5.67445e-05	12.7361	3.16297	4.02595516968	rs4764814	18	GNPTAB	0	intronic	0.061	7	4	5	1	1	0
rs11110998	12	102148077	C	T	0.4692	9.88731e-14	-21.2634	2.85555	-7.44239893201	rs10745922	18	GNPTAB	0	intronic	0.051	7	4	5	1	1	0
rs7957655	12	102148291	G	A	0.4105	1.19259e-08	16.8069	2.94724	5.70078209796	rs4764814	18	GNPTAB	0	intronic	2.301	5	4	5	1	1	0
rs7957768	12	102148319	G	T	0.4105	1.57754e-08	16.6609	2.9464	5.65290991224	rs4764814	18	GNPTAB	0	intronic	1.158	5	4	5	1	1	0
rs730013	12	102149981	A	G	0.4105	1.11397e-08	16.8351	2.94618	5.71239522903	rs4764814	18	GNPTAB	0	intronic	2.342	NA	4	5	1	1	0
rs3736476	12	102151113	A	G	0.3211	3.28753e-05	13.0215	3.13523	4.15257636168	rs4764814	18	GNPTAB	0	intronic	14.16	6	4	5	1	1	0
rs11111001	12	102151977	C	T	0.1123	0.000836042	14.6105	4.37314	3.34057797598	rs4764842	18	GNPTAB	0	intronic	0.382	6	4	5	1	1	0
rs4589357	12	102152880	T	G	0.4692	3.93687e-14	-21.5368	2.84609	-7.56306293509	rs10745922	18	GNPTAB	0	intronic	0.834	7	4	5	1	1	0
rs112458965	12	102152969	G	A	0.1123	0.000763701	14.7309	4.37635	3.36562628474	rs4764842	18	GNPTAB	0	intronic	0.061	7	4	5	1	1	0
rs10860782	12	102153002	G	A	0.3191	1.02215e-05	13.8971	3.14893	4.41243391288	rs4764814	18	GNPTAB	0	intronic	0.536	7	4	5	1	1	0
rs12366292	12	102154216	C	T	0.09344	5.2712e-05	20.7179	5.12321	4.04326493861	rs17032031	18	GNPTAB	0	intronic	8.937	7	4	5	1	0	0
rs10778148	12	102158763	C	T	0.4682	9.61153e-15	-21.992	2.83817	-7.74429278849	rs10745922	18	GNPTAB	0	exonic	0.16	7	4	5	1	1	0
rs11111007	12	102159523	T	C	0.1123	0.000969678	14.4012	4.36462	3.29917974619	rs4764842	18	GNPTAB	0	intronic	1.839	6	4	5	1	1	0
rs4764814	12	102161103	A	G	0.4105	4.39334e-09	17.2188	2.93306	5.86865898431	rs4764814	18	GNPTAB	0	intronic	5.996	6	4	5	1	1	1
rs11111013	12	102161396	T	C	0.1123	0.000959225	14.4306	4.3695	3.30222088656	rs4764842	18	GNPTAB	0	intronic	0.337	4	4	5	1	1	1
rs7963747	12	102162104	T	C	0.4702	8.73006e-15	-22.0404	2.83993	-7.75650684481	rs10745922	18	GNPTAB	0	intronic	1.733	4	4	5	1	1	1
rs10492085	12	102162325	G	A	0.4095	5.8007e-09	17.0804	2.93261	5.82240434716	rs4764814	18	GNPTAB	0	intronic	3.982	1f	4	5	1	1	1
rs10745922	12	102163034	C	T	0.4702	7.00375e-15	-22.0936	2.83657	-7.78441321477	rs10745922	18	GNPTAB	0	intronic	0.569	7	4	5	1	1	1
rs11111014	12	102163513	C	T	0.1123	0.000831011	14.5921	4.36545	3.34225359621	rs4764842	18	GNPTAB	0	intronic	0.175	6	4	4	1	1	1
rs10778149	12	102165342	G	A	0.3082	4.04271e-05	12.9476	3.15356	4.1050250903	rs4764814	18	GNPTAB	0	intronic	0.553	5	4	5	1	1	1
rs11111016	12	102166527	C	A	0.1123	0.000572464	15.0961	4.38235	3.44433590959	rs4764842	18	GNPTAB	0	intronic	0.83	4	2	5	1	1	1
rs57558758	12	102166686	C	T	0.09344	0.000159857	19.5274	5.17176	3.77523482503	rs17032031	18	GNPTAB	0	intronic	0.87	6	2	5	1	0	1
rs1024587	12	102168151	T	C	0.1123	0.00062798	14.9148	4.36151	3.41923268949	rs4764842	18	GNPTAB	0	intronic	1.827	5	4	5	1	1	1
rs55829819	12	102171476	T	G	0.1123	0.000466537	15.2758	4.3649	3.49926823056	rs4764842	18	GNPTAB	0	intronic	3.459	4	2	5	1	1	0
rs55847668	12	102171587	C	T	0.1123	0.000477409	15.2482	4.36466	3.49312163362	rs4764842	18	GNPTAB	0	intronic	4.066	2c	2	5	1	1	0
rs10860784	12	102173033	A	G	0.1113	0.000739947	14.82	4.39145	3.37433336313	rs4764842	18	GNPTAB	0	UTR3	9.422	5	4	5	1	1	0
rs12229901	12	102173251	G	A	0.1133	0.000359851	15.835	4.4376	3.56790202575	rs4764842	18	GNPTAB	0	UTR3	12.16	3a	4	5	1	1	0
rs741645	12	102178307	A	G	0.3082	1.16745e-05	13.821	3.1523	4.38357953231	rs4764814	18	GNPTAB	0	intronic	8.744	5	4	5	1	1	0
rs77846710	12	102178627	T	C	0.09145	2.13805e-05	21.3058	5.01227	4.24996386962	rs17032031	18	GNPTAB	0	intronic	3.42	6	2	5	1	0	0
rs11830792	12	102182824	T	C	0.3101	1.42616e-05	13.7132	3.15929	4.33979453267	rs4764814	18	GNPTAB	0	intronic	4.284	6	4	5	1	1	0
rs975431	12	102185145	T	C	0.161	5.01135e-08	21.0179	3.85474	5.4509072602	rs61938211	18	GNPTAB	0	intronic	1.681	7	4	5	1	1	0
rs10492086	12	102187941	A	G	0.1759	1.36873e-08	21.2818	3.74744	5.67725544824	rs61938211	18	GNPTAB	0	intronic	8.042	7	4	5	1	1	0
rs11111026	12	102192803	G	T	0.173	1.53171e-08	21.2024	3.74619	5.65797325126	rs61938211	18	GNPTAB	0	intronic	1.128	6	5	15	1	1	0
rs11111029	12	102194140	T	C	0.1123	0.000820586	14.5313	4.34272	3.3457559019	rs4764842	18	GNPTAB	0	intronic	0.408	6	5	15	1	1	0
rs12579766	12	102194591	G	A	0.1123	0.000988495	14.2514	4.3263	3.2937809492	rs4764842	18	GNPTAB	0	intronic	0.306	5	5	15	1	1	0
rs61938180	12	102194753	T	G	0.09046	1.45068e-05	21.7187	5.00794	4.33604690635	rs17032031	18	GNPTAB	0	intronic	3.099	6	5	15	1	0	0
rs11111030	12	102195856	G	A	0.159	2.60039e-08	21.5141	3.86382	5.56641133485	rs61938211	18	GNPTAB	0	intronic	1.367	7	5	15	1	1	0
rs10860789	12	102197196	C	T	0.09046	1.17784e-05	21.9902	5.01776	4.38164983607	rs17032031	18	GNPTAB	0	intronic	0.361	7	5	15	1	0	0
rs4764821	12	102199329	C	T	0.1123	0.000619051	14.9274	4.36024	3.42312720714	rs4764842	18	GNPTAB	0	intronic	0.027	7	5	15	1	1	0
rs7133458	12	102202314	C	T	0.1571	1.84548e-08	21.711	3.85795	5.6258955454	rs61938211	18	GNPTAB	0	intronic	0.258	7	4	15	1	1	0
rs11111038	12	102202693	T	G	0.09046	8.9533e-06	22.1914	4.99594	4.44102113456	rs17032031	18	GNPTAB	0	intronic	2.247	7	4	15	1	0	0
rs2058121	12	102212921	C	T	0.16	2.74718e-08	21.4513	3.8592	5.55683005207	rs61938211	18	GNPTAB	0	intronic	5.037	6	5	15	1	1	0
rs10444509	12	102214030	T	C	0.16	2.43207e-08	21.5444	3.86119	5.57806627474	rs61938211	18	GNPTAB	0	intronic	7.016	7	4	15	1	1	0
rs11111044	12	102214814	C	A	0.1581	2.81198e-08	21.4142	3.85535	5.55275752948	rs61938211	18	GNPTAB	0	intronic	0.426	7	4	15	1	1	0
rs4764822	12	102216673	C	T	0.2783	4.57234e-12	21.9367	3.16939	6.91825707981	rs10778152	18	GNPTAB	0	intronic	0.618	5	2	15	1	1	0
rs10860794	12	102217720	C	A	0.2793	1.23873e-13	23.3112	3.14319	7.41257217463	rs10778152	18	GNPTAB	0	intronic	6.797	2b	1	7	1	1	0
rs10745925	12	102218899	T	C	0.2793	7.83009e-14	23.6059	3.15708	7.47314430256	rs10778152	18	GNPTAB	0	intronic	4.243	5	1	7	1	1	0
rs4764823	12	102219766	G	A	0.2793	1.05677e-13	23.5095	3.16094	7.43360529061	rs10778152	18	GNPTAB	0	intronic	3.468	5	1	5	1	1	0
rs10128856	12	102221037	A	G	0.2793	7.20102e-14	23.6827	3.16269	7.48415268349	rs10778152	18	GNPTAB	0	intronic	4.206	5	1	5	1	1	1
rs10128858	12	102221366	A	G	0.2793	9.71328e-14	23.5626	3.16333	7.44474371371	rs10778152	18	GNPTAB	0	intronic	3.772	5	1	5	1	1	1
rs61938211	12	102222490	C	T	0.1581	4.44868e-09	22.6907	3.86651	5.86658285941	rs61938211	18	GNPTAB	0	intronic	0.945	5	1	5	1	1	1
rs4764825	12	102224108	G	A	0.1133	0.000143895	16.5471	4.35231	3.80137556446	rs4764842	18	GNPTAB	0	intronic	8.265	4	1	1	1	1	1
rs4764655	12	102224436	C	T	0.1133	0.000135126	16.6136	4.352	3.81692357995	rs4764842	18	GNPTAB	0	exonic	9.411	2b	1	1	1	1	1
rs140600142	12	102224610	G	T	0.09145	2.88826e-06	23.2333	4.96479	4.67861014857	rs17032031	18	GNPTAB	0	UTR5	9.354	4	1	1	1	1	1
rs10778152	12	102225751	A	G	0.2793	2.29773e-14	24.2986	3.18167	7.63276415783	rs10778152	18	GNPTAB	1034	intergenic	1.544	5	2	15	1	1	1
rs12229323	12	102227365	T	C	0.1133	7.63514e-05	17.3462	4.38459	3.95557308995	rs4764842	18	GNPTAB	2648	intergenic	5.817	6	5	15	1	1	1
rs12367592	12	102227669	G	T	0.09145	2.02437e-06	23.6987	4.98707	4.75097616085	rs17032031	18	RNA5SP369	2928	intergenic	8.091	6	5	15	1	0	1
rs61938212	12	102229248	C	T	0.1123	1.59472e-05	19.0396	4.41142	4.31518125654	rs4764842	18	RNA5SP369	1349	intergenic	0.679	5	5	15	1	1	1
rs7966207	12	102229631	T	C	0.1133	1.64239e-05	19.0157	4.41256	4.30867028291	rs4764842	18	RNA5SP369	966	upstream	9.232	6	5	15	1	1	1
rs113086173	12	102231400	C	T	0.1123	1.45496e-05	19.1314	4.41201	4.33539895182	rs4764842	18	RNA5SP369	694	downstream	13.84	7	5	15	1	1	0
rs12229145	12	102232089	T	C	0.1133	9.57089e-06	19.6126	4.42973	4.42664760072	rs4764842	18	RNA5SP369	1383	intergenic	0.631	6	5	15	1	1	0
rs11111051	12	102232116	C	T	0.1133	1.96072e-05	18.8552	4.41564	4.26931750207	rs4764842	18	RNA5SP369	1410	intergenic	0.01	7	5	15	1	1	0
rs10860797	12	102234742	G	A	0.1113	3.3956e-05	18.8177	4.53888	4.14517114493	rs4764842	18	RNA5SP369	4036	intergenic	1.239	7	14	15	0	1	0
rs11111055	12	102238129	T	C	0.09245	3.39704e-07	25.7272	5.04329	5.09997184993	rs17032031	18	RNA5SP369	7423	intergenic	1.939	2b	14	15	0	0	0
rs58971574	12	102238591	T	C	0.1233	2.36719e-06	20.9568	4.43971	4.71924721678	rs4764842	18	RNA5SP369	7885	intergenic	1.443	6	14	15	0	1	0
rs61938214	12	102239841	C	T	0.1133	4.40821e-05	18.039	4.41521	4.08497216859	rs4764842	18	RNA5SP369	9135	intergenic	0.358	7	14	15	0	1	0
rs7294962	12	102240583	T	C	0.1213	5.10747e-05	17.7592	4.38357	4.05065392042	rs4764842	18	RNA5SP369	9877	intergenic	0.576	6	14	15	0	1	0
rs4764656	12	102240964	G	A	0.1213	5.11622e-05	17.7531	4.38249	4.05025340103	rs4764842	18	RNA5SP369	10258	intergenic	0.962	6	15	15	0	1	0
rs61938215	12	102245004	G	A	0.1133	2.90744e-05	18.4513	4.41279	4.18059758756	rs4764842	18	RNA5SP369	14298	intergenic	9.281	5	5	15	0	1	0
rs11111058	12	102245185	C	T	0.1024	5.92105e-08	26.6078	4.90672	5.42116914979	rs17032031	18	RNA5SP369	14479	intergenic	1.757	6	5	15	0	1	0
rs61108657	12	102247509	C	T	0.1123	2.71601e-05	18.4778	4.40284	4.19605776819	rs4764842	18	RNA5SP369	16803	intergenic	2.808	6	5	15	0	1	0
rs12371710	12	102248565	T	C	0.09245	2.69383e-07	25.8653	5.02723	5.14369761908	rs17032031	18	RNU6-1183P	16954	intergenic	6.384	4	2	15	0	0	0
rs11614898	12	102251895	G	A	0.08748	4.99753e-08	28.1723	5.16643	5.45139829535	rs17032031	18	RNU6-1183P	13624	intergenic	1.14	6	5	15	0	1	1
rs17032031	12	102252559	T	G	0.08748	1.74698e-08	28.7915	5.10753	5.63535508197	rs17032031	18	RNU6-1183P	12960	intergenic	7.358	6	2	15	0	1	1
rs61938217	12	102253154	C	A	0.1183	1.04538e-05	18.9637	4.30172	4.40756755654	rs4764842	18	RNU6-1183P	12365	intergenic	2.254	7	5	15	0	1	1
rs61938218	12	102254775	A	G	0.1133	5.95843e-05	17.6484	4.39552	4.01445107909	rs4764842	18	RNU6-1183P	10744	intergenic	12.12	7	5	15	0	1	1
rs9787990	12	102254956	G	T	0.2147	2.20072e-13	25.7503	3.50831	7.33600001213	rs9787990	18	RNU6-1183P	10563	intergenic	0.276	5	5	15	0	1	1
rs9788071	12	102255105	T	C	0.08748	7.79516e-08	27.8151	5.17653	5.3718068063	rs17032031	18	RNU6-1183P	10414	intergenic	6.219	6	5	15	0	1	1
rs59161445	12	102255828	C	T	0.1133	6.14552e-05	17.6158	4.39539	4.00715244246	rs4764842	18	RNU6-1183P	9691	intergenic	4.063	5	5	15	0	1	1
rs11111065	12	102256050	C	T	0.2137	3.78346e-13	25.5289	3.51308	7.26309000381	rs9787990	18	RNU6-1183P	9469	intergenic	5.977	3a	5	15	0	1	1
rs61935777	12	102257009	G	A	0.1143	5.94904e-05	17.646	4.3945	4.0148230895	rs4764842	18	RNU6-1183P	8510	intergenic	6.06	6	5	15	0	1	1
rs61935779	12	102258873	G	A	0.1143	6.17131e-05	17.5968	4.39174	4.00616288267	rs4764842	18	RNU6-1183P	6646	intergenic	11.79	7	5	15	0	1	1
rs61935780	12	102260313	G	A	0.1133	6.7045e-05	17.5158	4.39304	3.98653585494	rs4764842	18	RNU6-1183P	5206	intergenic	8.144	7	2	15	0	1	0
rs10778153	12	102260814	G	A	0.3907	5.24717e-08	16.2621	2.98697	5.44272472791	rs4764814	18	RNU6-1183P	4705	intergenic	3.353	3a	2	15	0	1	0
rs57347562	12	102261961	C	T	0.1143	5.99408e-05	17.6238	4.39092	4.01304374398	rs4764842	18	RNU6-1183P	3558	intergenic	3.118	5	5	15	1	1	0
rs55766376	12	102262042	T	C	0.1143	5.34385e-05	17.7534	4.39364	4.0400557381	rs4764842	18	RNU6-1183P	3477	intergenic	1.705	5	5	15	1	1	0
rs573249962	12	102263340	T	C	0.1143	0.000117793	17.005	4.41545	3.85067443158	rs4764842	18	RNU6-1183P	2179	intergenic	7.42	NA	5	15	1	0	0
rs61935783	12	102263956	G	A	0.08648	9.25463e-08	27.8819	5.21911	5.34078237736	rs17032031	18	RNU6-1183P	1563	intergenic	2.687	7	5	15	1	1	0
rs61935785	12	102266326	C	T	0.1143	5.61404e-05	17.6947	4.3917	4.02847260934	rs4764842	18	RNU6-1183P	746	upstream:downstream	5.263	7	5	15	1	1	0
rs61935786	12	102266796	A	C	0.1143	4.40579e-05	17.9611	4.39601	4.08509967262	rs4764842	18	HSPE1P4	297	downstream	2.241	7	5	15	1	1	0
rs61935787	12	102267970	G	A	0.08748	1.21624e-07	27.6442	5.2233	5.29103813546	rs17032031	18	HSPE1P4	568	upstream	0.044	7	5	15	1	1	0
rs10860803	12	102268677	G	A	0.08748	1.14626e-07	27.7108	5.22519	5.30186435554	rs17032031	18	HSPE1P4	1275	intergenic	1.878	7	5	15	1	1	0
rs111399941	12	102268684	A	G	0.1123	6.8617e-05	17.4896	4.39253	3.9810309958	rs4764842	18	HSPE1P4	1282	intergenic	3.22	7	5	15	1	1	0
rs11111066	12	102269318	G	A	0.08847	1.23225e-07	27.6518	5.22709	5.2886461643	rs17032031	18	DRAM1	1810	intergenic	2.646	4	5	15	1	1	0
rs61935788	12	102270688	G	A	0.1133	4.99413e-05	17.8554	4.40161	4.05590151854	rs4764842	18	DRAM1	440	upstream	7.001	2b	1	1	1	1	0
rs10860807	12	102270844	C	T	0.08946	1.17868e-07	27.6973	5.22766	5.29677155771	rs17032031	18	DRAM1	284	upstream	8.211	4	1	1	1	1	0
rs7132355	12	102272227	G	A	0.08946	8.13598e-08	28.121	5.24099	5.36408674496	rs17032031	18	DRAM1	0	intronic	6.275	3a	1	2	1	1	0
rs77008574	12	102273119	T	C	0.1153	4.82344e-05	17.8226	4.38474	4.06402140304	rs4764842	18	DRAM1	0	intronic	5.817	7	1	15	1	1	0
rs61935790	12	102273944	G	A	0.1143	3.85056e-05	18.0406	4.38202	4.11626832573	rs4764842	18	DRAM1	0	intronic	3.56	7	1	15	1	1	0
rs10860810	12	102275230	A	C	0.08946	1.68285e-07	27.4885	5.25318	5.23134072203	rs17032031	18	DRAM1	0	intronic	2.602	5	2	15	1	1	0
rs55813401	12	102275602	C	A	0.1213	6.36376e-06	19.1563	4.24298	4.51392876358	rs4764842	18	DRAM1	0	intronic	4.252	5	1	15	1	1	0
rs61935794	12	102276078	C	T	0.1054	1.45521e-05	20.048	4.62345	4.33536116022	rs4764842	18	DRAM1	0	intronic	1.974	7	4	15	1	1	0
rs61935795	12	102277983	T	G	0.1054	1.49323e-05	20.0364	4.62682	4.32968467758	rs4764842	18	DRAM1	0	intronic	2.439	5	4	15	1	1	0
rs12230012	12	102279115	C	T	0.08648	9.33735e-08	28.3184	5.30242	5.33916914539	rs17032031	18	DRAM1	0	intronic	1.616	7	4	15	1	1	0
rs61935796	12	102280143	C	T	0.1054	1.78766e-05	19.8711	4.63124	4.28988457967	rs4764842	18	DRAM1	0	intronic	2.698	2b	3	15	1	1	0
rs112743266	12	102283389	A	G	0.1054	1.11848e-05	20.319	4.62455	4.39290113208	rs4764842	18	DRAM1	0	intronic	6.102	5	1	15	1	1	0
rs7955890	12	102285331	C	T	0.1143	1.86713e-05	19.6421	4.58822	4.28021482143	rs4764842	18	DRAM1	0	intronic	10.79	4	1	15	1	1	0
rs61935816	12	102285491	C	T	0.1054	1.57358e-05	19.9607	4.6217	4.31812823556	rs4764842	18	DRAM1	0	intronic	4.991	4	2	15	1	1	0
rs17032033	12	102286790	T	C	0.1143	1.10699e-05	20.1738	4.58914	4.39514467838	rs4764842	18	DRAM1	0	intronic	4.991	5	2	15	1	1	0
rs2138257	12	102287264	T	C	0.4125	1.91732e-07	15.1481	2.90832	5.20718008375	rs4764675	18	DRAM1	0	intronic	2.986	NA	2	15	1	1	0
rs2176092	12	102287370	T	C	0.4324	2.44166e-08	16.1005	2.88589	5.57738150127	rs4764675	18	DRAM1	0	intronic	0.491	NA	2	15	1	1	0
rs4764664	12	102287753	G	T	0.4334	4.39813e-08	15.7359	2.87379	5.47407088556	rs4764675	18	DRAM1	0	intronic	2.281	7	5	15	1	1	0
rs4764665	12	102287929	G	T	0.4344	3.03538e-08	15.9152	2.87226	5.53938366663	rs4764675	18	DRAM1	0	intronic	0.439	7	5	5	1	1	0
rs4764666	12	102288036	C	T	0.4344	3.7373e-08	15.814	2.87296	5.50283602066	rs4764675	18	DRAM1	0	intronic	3.709	6	5	15	1	1	0
rs4764668	12	102288241	A	G	0.4344	3.17022e-08	15.9061	2.87456	5.53176635737	rs4764675	18	DRAM1	0	intronic	4.383	7	5	15	1	1	0
rs4764669	12	102288250	G	A	0.4344	3.54862e-08	15.8372	2.87241	5.51195879967	rs4764675	18	DRAM1	0	intronic	3.359	7	5	15	1	1	0
rs7974969	12	102288423	A	G	0.4344	5.35575e-08	15.6325	2.87328	5.43907635488	rs4764675	18	DRAM1	0	intronic	3.359	4	2	15	1	1	0
rs7975309	12	102288481	G	A	0.4344	4.46174e-08	15.7203	2.87228	5.47152713902	rs4764675	18	DRAM1	0	intronic	1.656	4	2	15	1	1	0
rs7975321	12	102288613	C	T	0.4344	2.7217e-08	15.954	2.86938	5.55845699362	rs4764675	18	DRAM1	0	intronic	0.083	3a	2	15	1	1	0
rs4764670	12	102288867	A	G	0.4344	3.06584e-08	15.8812	2.86702	5.53763463378	rs4764675	18	DRAM1	0	intronic	0.831	4	2	15	1	1	0
rs4764671	12	102289058	T	C	0.4344	3.53992e-08	15.8091	2.86708	5.51239071257	rs4764675	18	DRAM1	0	intronic	0.155	6	5	15	1	1	0
rs4764672	12	102289215	A	G	0.4344	3.53992e-08	15.8091	2.86708	5.51239071257	rs4764675	18	DRAM1	0	intronic	0.034	7	5	15	1	1	0
rs4764673	12	102289473	G	A	0.4344	3.34073e-08	15.8423	2.86781	5.52257190971	rs4764675	18	DRAM1	0	intronic	0.693	6	5	15	1	1	0
rs4764837	12	102289687	C	T	0.4344	2.64692e-08	15.9599	2.86792	5.56331859626	rs4764675	18	DRAM1	0	intronic	0.421	7	5	15	1	1	0
rs4764675	12	102289703	T	C	0.4344	1.49042e-08	16.2605	2.87065	5.66266263948	rs4764675	18	DRAM1	0	intronic	1.995	7	5	15	1	1	0
rs4764676	12	102289957	T	C	0.4344	1.67798e-07	15.1841	2.90145	5.23187633321	rs4764675	18	DRAM1	0	intronic	0.039	7	5	15	1	1	0
rs7954630	12	102290154	G	A	0.4344	1.73058e-08	16.1759	2.86874	5.63698020155	rs4764675	18	DRAM1	0	intronic	8.491	7	4	15	1	1	0
rs7134162	12	102290788	C	T	0.4344	3.56424e-08	15.8103	2.86793	5.51118591316	rs4764675	18	DRAM1	0	intronic	2.538	6	5	15	1	1	0
rs7137726	12	102291027	G	T	0.4344	3.41919e-08	15.8331	2.86826	5.51849304564	rs4764675	18	DRAM1	0	intronic	1.856	6	5	15	1	1	0
rs6539017	12	102291943	T	C	0.4334	2.4005e-08	16.0355	2.8727	5.58033918937	rs4764675	18	DRAM1	0	intronic	3.063	6	4	15	1	1	0
rs4764838	12	102293739	A	C	0.1173	3.1613e-06	21.0186	4.50944	4.6600516805	rs4764842	18	DRAM1	0	intronic	6.294	7	4	15	1	1	0
rs7956803	12	102293862	T	G	0.4344	3.53763e-08	15.8326	2.87128	5.51250457115	rs4764675	18	DRAM1	0	intronic	6.527	7	4	15	1	1	0
rs7305951	12	102294501	C	T	0.4344	3.9123e-08	15.8333	2.88068	5.49476546731	rs4764675	18	DRAM1	0	intronic	2.917	7	4	15	1	1	0
rs61100438	12	102295834	G	A	0.1362	1.97267e-06	19.9038	4.18389	4.75620413383	rs4764842	18	DRAM1	0	intronic	2.611	5	4	15	1	1	0
rs61935247	12	102295938	A	G	0.1083	3.27202e-06	21.17	4.54885	4.65296109562	rs4764842	18	DRAM1	0	intronic	9.541	6	4	15	1	1	0
rs56039920	12	102296821	C	T	0.1173	4.30042e-06	20.7246	4.50805	4.5963084242	rs4764842	18	DRAM1	0	intronic	0.418	5	2	15	1	1	0
rs55711803	12	102297262	A	G	0.1083	3.36609e-06	21.1443	4.54904	4.64711532578	rs4764842	18	DRAM1	0	intronic	0.142	6	4	15	1	1	0
rs113709761	12	102298161	A	G	0.1083	3.48231e-06	21.1259	4.55193	4.64010570948	rs4764842	18	DRAM1	0	intronic	2.102	7	4	15	1	1	0
rs111688334	12	102298337	A	G	0.1083	4.0946e-06	20.9544	4.54792	4.60652187759	rs4764842	18	DRAM1	0	intronic	1.546	7	4	15	1	1	0
rs61935249	12	102300076	A	G	0.1083	3.57383e-06	21.0673	4.54458	4.63474195792	rs4764842	18	DRAM1	0	intronic	6.431	6	4	15	1	1	1
rs4764839	12	102300347	T	C	0.1083	3.7869e-06	20.9922	4.54012	4.62274781164	rs4764842	18	DRAM1	0	intronic	0.801	7	4	15	1	1	1
rs4764841	12	102300677	A	G	0.1083	3.79342e-08	25.5741	4.64829	5.50020868951	rs4764842	18	DRAM1	0	intronic	1.912	6	4	15	1	1	1
rs4764842	12	102300706	A	G	0.1083	1.79916e-08	26.31	4.67151	5.63028124586	rs4764842	18	DRAM1	0	intronic	3.102	6	4	15	1	1	1
rs4764843	12	102300787	A	G	0.1083	5.9204e-08	25.1817	4.64373	5.42118877222	rs4764842	18	DRAM1	0	intronic	6.681	5	4	15	1	1	1
rs61936567	12	102301019	G	A	0.1083	2.66248e-06	21.9312	4.66989	4.69527522202	rs4764842	18	DRAM1	0	intronic	3.727	2a	4	15	1	1	1
rs61936568	12	102301257	G	A	0.1083	1.37616e-07	24.5269	4.65421	5.26840263708	rs4764842	18	DRAM1	0	intronic	3.665	7	4	15	1	1	1
rs61936569	12	102301294	G	A	0.1083	1.4556e-07	24.4786	4.65417	5.25808909392	rs4764842	18	DRAM1	0	intronic	2.987	7	4	15	1	1	1
rs61936570	12	102301360	T	C	0.1083	1.1097e-07	24.7091	4.65399	5.30777747416	rs4764842	18	DRAM1	0	intronic	4.832	NA	4	15	1	1	1
rs61936571	12	102301449	G	A	0.1083	9.09126e-08	24.9088	4.65976	5.34400989875	rs4764842	18	DRAM1	0	intronic	3.01	5	4	15	1	1	1
rs146870981	12	102309009	G	A	0.07157	2.94606e-05	22.5451	5.39573	4.17759625754	rs4764842	18	DRAM1	0	intronic	0.848	6	4	15	1	1	1
rs4303283	12	102321792	A	C	0.1909	3.01915e-06	16.4019	3.51181	4.66951272419	rs4424722	18	DRAM1	0	intronic	1.391	1f	2	15	1	0	0
rs11111091	12	102326532	G	A	0.4652	4.93374e-40	37.9741	2.86274	13.2432927295	rs11111091	18	DRAM1	0	intronic	4.352	6	2	15	1	1	0
rs10745932	12	102330869	G	A	0.1441	4.74652e-09	24.4529	4.17445	5.85582353745	rs4424722	18	DRAM1	0	intronic	8.714	7	2	15	1	0	0
rs4424722	12	102331317	C	A	0.1441	2.8099e-09	24.6906	4.15363	5.94233525422	rs4424722	18	DRAM1	0	intronic	5.167	7	5	15	1	0	0
rs7973269	12	102335060	T	C	0.1441	4.4305e-09	24.6325	4.19692	5.86726211125	rs4424722	18	DRAM1	0	intronic	1.352	5	3	15	1	0	0
rs4764852	12	102335130	G	A	0.1441	9.82767e-09	24.0955	4.20113	5.73367649101	rs4424722	18	DRAM1	0	intronic	7.628	5	3	15	1	0	0
rs2373571	12	102335627	C	T	0.1441	4.09694e-09	24.4906	4.16353	5.88023112799	rs4424722	18	DRAM1	0	intronic	2.918	2c	3	15	1	0	0
rs56168082	12	102339295	G	A	0.167	3.61893e-12	27.7772	3.99414	6.95131647004	rs56168082	18	DRAM1	0	intronic	0.908	4	1	15	1	1	0
rs10860832	12	102414568	G	T	0.169	1.46079e-10	24.4374	3.81122	6.40941506549	rs10778165	18	CCDC53	0	intronic	1.342	6	4	5	1	1	0
rs11111134	12	102415256	T	C	0.2038	2.53146e-09	21.0503	3.53108	5.95941273404	rs10778165	18	CCDC53	0	intronic	3.35	3a	4	5	1	1	0
rs74687996	12	102416312	G	A	0.05765	6.84027e-08	30.4163	5.63596	5.39531694206	rs77614593	18	CCDC53	0	intronic	3.974	5	4	5	1	0	0
rs1986854	12	102417475	T	C	0.168	1.05725e-10	24.3026	3.76137	6.45852986614	rs10778165	18	CCDC53	0	intronic	11.28	2b	4	4	1	1	0
rs79076266	12	102417638	C	A	0.169	7.54674e-11	24.4881	3.76046	6.50936847193	rs10778165	18	CCDC53	0	intronic	4.379	5	2	4	1	1	0
rs10507138	12	102418604	A	G	0.169	6.33394e-11	24.6493	3.76998	6.53563693256	rs10778165	18	CCDC53	0	intronic	1.752	5	4	5	1	1	0
rs10778165	12	102421344	A	C	0.2465	1.24732e-11	22.4805	3.31688	6.77462193288	rs10778165	18	CCDC53	0	intronic	1.545	6	4	5	1	1	0
rs11111139	12	102428444	T	C	0.2028	1.74455e-09	21.3748	3.54942	6.01996480423	rs10778165	18	CCDC53	0	intronic	0.636	5	2	5	1	1	0
rs11111141	12	102429501	A	C	0.168	1.1242e-10	24.3155	3.76879	6.44922979157	rs10778165	18	CCDC53	0	intronic	15.3	6	4	5	1	1	0
rs4556601	12	102432065	G	A	0.169	5.45454e-10	23.5274	3.79001	6.2054361907	rs10778165	18	CCDC53	0	intronic	0.709	6	4	5	1	1	0
rs4357749	12	102437117	G	A	0.2038	2.01001e-09	21.3542	3.55959	5.99699600785	rs10778165	18	CCDC53	0	intronic	0.305	7	4	4	1	1	0
rs10860833	12	102438686	T	G	0.169	1.59243e-10	24.166	3.77667	6.39624636356	rs10778165	18	CCDC53	0	intronic	5.381	7	4	5	1	1	0
rs10778167	12	102440246	C	T	0.2465	1.4333e-11	22.4287	3.31911	6.75449865266	rs10778165	18	CCDC53	0	intronic	0.336	6	4	5	1	1	0
rs10778168	12	102441002	C	T	0.2465	1.4207e-11	22.4617	3.32336	6.75577883024	rs10778165	18	CCDC53	0	intronic	1.487	4	4	5	1	1	0
rs7311057	12	102441525	G	T	0.2465	3.35999e-11	22.1075	3.33312	6.62986281168	rs10778165	18	CCDC53	0	intronic	0.68	6	4	5	1	1	0
rs7314571	12	102442201	A	G	0.2465	1.81995e-11	22.3355	3.32241	6.71978331242	rs10778165	18	CCDC53	0	intronic	3.575	7	4	5	1	1	0
rs12424647	12	102442598	C	T	0.2465	2.64388e-11	22.221	3.33249	6.6651539866	rs10778165	18	CCDC53	0	intronic	8.39	7	4	5	1	1	0
rs10778169	12	102442944	A	C	0.2465	4.95863e-11	21.8886	3.32911	6.57217270173	rs10778165	18	CCDC53	0	intronic	0.454	7	4	4	1	1	0
rs7958593	12	102444064	C	T	0.168	1.13483e-10	24.5199	3.80131	6.44780318354	rs10778165	18	CCDC53	0	exonic	8.054	7	4	4	1	1	0
rs2373566	12	102444999	G	T	0.2028	1.5331e-09	21.5861	3.57211	6.04084415946	rs10778165	18	CCDC53	0	intronic	1.966	3a	2	5	1	1	0
rs77121786	12	102446675	T	G	0.2028	2.94873e-09	21.052	3.54625	5.9344272739	rs10778165	18	CCDC53	0	intronic	5.521	5	4	4	1	1	0
rs77614593	12	102447862	T	C	0.07952	1.79187e-08	31.0278	5.50844	5.6309814511	rs77614593	18	CCDC53	0	intronic	4.237	6	4	5	1	1	0
rs11111146	12	102452264	C	A	0.2028	3.50137e-09	21.1854	3.58577	5.90617736725	rs10778165	18	CCDC53	0	intronic	5.511	6	4	5	1	1	0
rs3751129	12	102455729	G	A	0.2157	5.68085e-11	22.9245	3.49746	6.55190284165	rs10778165	18	CCDC53	0	exonic	19.44	2a	1	1	1	1	0
rs2373567	12	102461089	T	C	0.2157	5.93194e-11	22.6872	3.46468	6.54544269859	rs10778165	18	RP11-554E23.4	0	ncRNA_intronic	1.106	6	5	5	1	1	1
rs17437668	12	102463140	C	T	0.2028	4.38038e-09	20.951	3.5685	5.86914886643	rs10778165	18	RP11-554E23.4	0	ncRNA_intronic	15.26	7	5	5	1	1	1
rs4271440	12	102463456	A	G	0.2465	6.08018e-11	21.9074	3.34746	6.54175316103	rs10778165	18	RP11-554E23.4	0	ncRNA_intronic	0.967	5	5	5	1	1	1
rs11111148	12	102466028	T	G	0.2157	5.56299e-11	22.7408	3.46778	6.55503212406	rs10778165	18	RP11-554E23.4	0	ncRNA_intronic	1.742	7	5	5	1	1	1
rs10507139	12	102466992	T	C	0.168	3.06683e-10	23.637	3.75325	6.29536214979	rs10778165	18	RP11-554E23.4	0	ncRNA_intronic	1.021	7	4	5	1	1	1
rs11111150	12	102468660	A	G	0.168	4.51024e-10	23.4267	3.75573	6.23526150866	rs10778165	18	NUP37	0	intronic	4.74	6	4	5	1	1	1
rs11111153	12	102476087	A	C	0.2465	1.85488e-11	22.2986	3.31829	6.71701254966	rs10778165	18	NUP37	0	intronic	1.865	7	4	5	1	1	0
rs11111154	12	102476128	A	G	0.168	4.65188e-10	23.4391	3.76064	6.23041943892	rs10778165	18	NUP37	0	intronic	10.8	7	4	5	1	1	0
rs11111155	12	102476429	C	T	0.168	4.08076e-10	23.5211	3.76142	6.25090693469	rs10778165	18	NUP37	0	intronic	1.096	7	4	5	1	1	0
rs10083092	12	102478694	T	C	0.2465	3.0725e-11	22.0528	3.31827	6.64305361935	rs10778165	18	NUP37	0	intronic	5.822	5	4	4	1	1	0
rs7961439	12	102480028	G	A	0.168	3.17741e-10	23.6536	3.75916	6.28986557201	rs10778165	18	NUP37	0	intronic	1.269	7	4	5	1	1	0
rs11111162	12	102489302	A	G	0.2157	6.62862e-11	22.5173	3.44751	6.52882826643	rs10778165	18	NUP37	0	intronic	5.042	5	4	5	1	1	0
rs17528833	12	102490612	C	A	0.168	2.43577e-10	23.7323	3.74716	6.33100021868	rs10778165	18	NUP37	0	intronic	0.804	5	3	5	1	1	0
rs10507141	12	102491467	T	G	0.168	2.61569e-10	23.7011	3.74876	6.31999663403	rs10778165	18	NUP37	0	intronic	0.732	6	4	5	1	1	0
rs11111163	12	102491983	C	T	0.2028	5.51466e-09	20.6252	3.53612	5.83084739908	rs10778165	18	NUP37	0	intronic	4.063	6	4	4	1	1	0
rs11111164	12	102492558	C	T	0.2157	8.24555e-11	22.5266	3.46635	6.49605139224	rs10778165	18	NUP37	0	intronic	2.212	7	4	4	1	1	0
rs75162381	12	102497698	A	G	0.2038	8.20431e-09	20.4596	3.5483	5.76420611842	rs10778165	18	NUP37	0	intronic	9.823	7	4	5	1	1	0
rs12426078	12	102499032	A	G	0.2465	1.98601e-11	22.2288	3.31283	6.70704796403	rs10778165	18	NUP37	0	intronic	2.91	7	4	4	1	1	0
rs7302337	12	102499628	G	A	0.2465	2.1036e-11	22.3646	3.33722	6.69864564491	rs10778165	18	NUP37	0	intronic	1.69	7	4	4	1	1	0
rs17438262	12	102501068	G	A	0.166	9.73138e-10	23.0999	3.777	6.1137547883	rs10778165	18	NUP37	0	intronic	3.553	5	4	4	1	1	0
rs78462723	12	102501720	C	T	0.2018	4.47682e-09	20.8435	3.55238	5.86553678452	rs10778165	18	NUP37	0	intronic	2.277	7	4	4	1	1	0
rs7133417	12	102503201	C	T	0.2455	2.08671e-11	22.2228	3.3155	6.69982379731	rs10778165	18	NUP37	0	intronic	3.153	7	4	5	1	1	0
rs11111165	12	102504041	G	A	0.167	7.92348e-10	23.0994	3.75681	6.14645297259	rs10778165	18	NUP37	0	intronic	8.716	6	4	4	1	1	0
rs66521551	12	102505153	C	T	0.2455	1.94904e-11	22.2576	3.31577	6.70979052652	rs10778165	18	NUP37	0	intronic	3.332	7	4	4	1	1	0
rs2136510	12	102505603	A	G	0.167	6.29259e-10	23.2549	3.75977	6.18292177652	rs10778165	18	NUP37	0	intronic	6.493	NA	4	5	1	1	0
rs2888609	12	102506802	C	T	0.3489	9.58465e-06	13.4657	3.04157	4.4263375549	rs10778165	18	NUP37	0	intronic	0.407	6	2	5	1	1	0
rs11111167	12	102508785	T	C	0.2018	9.14351e-09	20.3735	3.54463	5.74589673277	rs10778165	18	NUP37	0	intronic	6.22	7	4	5	1	1	0
rs11111168	12	102509931	C	A	0.2018	9.14351e-09	20.3735	3.54463	5.74589673277	rs10778165	18	NUP37	0	intronic	6.629	5	4	5	1	1	0
rs17529215	12	102510208	G	T	0.2018	9.35913e-09	20.3602	3.54475	5.74195209859	rs10778165	18	NUP37	0	intronic	1.435	6	4	5	1	1	0
rs11111170	12	102516000	C	T	0.2207	4.35491e-11	22.6489	3.43468	6.5914706244	rs10778165	18	PARPBP	0	intronic	4.037	6	1	15	1	1	0
rs77449222	12	102516843	T	C	0.2207	6.58534e-11	22.4565	3.43768	6.52980949172	rs10778165	18	PARPBP	0	intronic	4.613	4	1	15	1	1	0
rs2036771	12	102517804	G	A	0.2207	6.58534e-11	22.4565	3.43768	6.52980949172	rs10778165	18	PARPBP	0	exonic	16.71	6	1	15	1	1	0
rs60169308	12	102518871	G	T	0.2207	2.34179e-11	23.0056	3.44098	6.68295030891	rs10778165	18	PARPBP	0	intronic	1.286	6	1	15	1	1	0
rs10128915	12	102521964	T	C	0.2207	7.83218e-11	22.467	3.45305	6.50378887478	rs10778165	18	PARPBP	0	intronic	2.682	6	4	15	1	1	0
rs11519706	12	102525678	G	A	0.166	3.22106e-10	23.5534	3.74451	6.2877471337	rs10778165	18	PARPBP	0	intronic	0.074	6	5	15	1	1	0
rs58071346	12	102529154	T	C	0.2207	4.58437e-11	22.6841	3.44399	6.58384436894	rs10778165	18	PARPBP	0	intronic	1.779	6	4	15	1	1	0
rs11111172	12	102529465	T	C	0.2018	7.84005e-09	20.4422	3.54058	5.77186159981	rs10778165	18	PARPBP	0	intronic	3.769	1f	4	15	1	1	0
rs10444510	12	102530547	G	A	0.2018	1.01529e-08	20.2991	3.54262	5.72815463368	rs10778165	18	PARPBP	0	intronic	6.555	7	4	15	1	1	0
rs7314597	12	102530802	C	T	0.2018	8.30761e-09	20.4166	3.54213	5.76209522822	rs10778165	18	PARPBP	0	intronic	0.107	7	4	15	1	1	0
rs11111173	12	102531566	A	C	0.2018	7.2264e-09	20.4819	3.53904	5.78557664935	rs10778165	18	PARPBP	0	intronic	1.604	7	4	15	1	1	0
rs144556549	12	102535875	A	G	0.2068	7.38728e-09	20.4244	3.53135	5.78187452588	rs10778165	18	PARPBP	0	intronic	4.333	7	5	15	1	1	0
rs7974107	12	102536426	A	C	0.2207	1.01258e-10	22.2613	3.44196	6.46506093107	rs10778165	18	PARPBP	0	intronic	2.149	6	4	15	1	1	0
rs11111178	12	102539957	C	T	0.166	3.35225e-10	23.6944	3.77064	6.28154487779	rs10778165	18	PARPBP	0	intronic	0.78	7	5	15	1	1	0
rs76825149	12	102541667	A	G	0.2018	9.67067e-09	20.3318	3.54323	5.73640596899	rs10778165	18	PARPBP	0	intronic	0.063	7	5	15	1	1	0
rs55772007	12	102545563	A	G	0.2207	4.32404e-11	22.6643	3.43646	6.59252648977	rs10778165	18	PARPBP	0	exonic	0.203	6	4	15	1	1	0
rs75677541	12	102546850	C	T	0.168	7.12777e-10	23.1527	3.75523	6.16322591852	rs10778165	18	PARPBP	0	intronic	2.042	6	4	15	1	1	0
rs11111182	12	102548135	G	A	0.2207	4.51633e-11	22.6611	3.43935	6.58606604059	rs10778165	18	PARPBP	0	intronic	0.975	5	4	15	1	1	0
rs2102476	12	102548700	G	T	0.2207	3.45e-11	22.8298	3.44407	6.62595939729	rs10778165	18	PARPBP	0	intronic	10.89	NA	4	15	1	1	0
rs7959191	12	102550192	A	G	0.2207	4.77511e-11	22.6112	3.43609	6.57778406644	rs10778165	18	PARPBP	0	intronic	1.229	7	4	15	1	1	0
rs12308006	12	102551112	T	C	0.2207	6.77868e-11	23.0325	3.52816	6.52547403682	rs10778165	18	PARPBP	0	intronic	2.805	6	5	15	1	1	0
rs11111183	12	102551714	C	T	0.2008	9.14613e-09	20.3513	3.54079	5.74584826105	rs10778165	18	PARPBP	0	intronic	0.715	6	5	15	1	1	0
rs11111184	12	102551854	G	T	0.166	5.31531e-10	23.2518	3.74319	6.20950103366	rs10778165	18	PARPBP	0	intronic	5.314	6	5	15	1	1	0
rs10860841	12	102555859	G	A	0.2197	4.05577e-11	22.674	3.43299	6.60202576533	rs10778165	18	PARPBP	0	intronic	2.82	6	5	15	1	1	0
rs11111185	12	102555923	A	G	0.166	3.96505e-10	23.4075	3.74057	6.25539737794	rs10778165	18	PARPBP	0	intronic	0.878	7	5	15	1	1	0
rs11111187	12	102557199	A	G	0.2207	2.50602e-11	22.91	3.43179	6.67301427791	rs10778165	18	PARPBP	0	intronic	2.151	6	5	15	1	1	0
rs3794201	12	102559708	A	C	0.2157	7.05118e-11	22.4508	3.44221	6.51956452991	rs10778165	18	PARPBP	0	intronic	13.31	6	4	15	1	1	0
rs58415082	12	102560156	C	T	0.2207	2.24001e-11	22.9787	3.43361	6.68945647108	rs10778165	18	PARPBP	0	intronic	1.153	6	4	15	1	1	0
rs12426352	12	102561772	T	C	0.2207	2.18294e-11	23.0001	3.43486	6.69323242548	rs10778165	18	PARPBP	0	intronic	0.5	3a	2	15	1	1	0
rs11111194	12	102566108	T	G	0.2207	3.8266e-11	22.6933	3.43143	6.61064078558	rs10778165	18	PARPBP	0	intronic	1.84	7	4	15	1	1	0
rs17438571	12	102568101	A	G	0.2018	9.84455e-09	20.2577	3.53218	5.73338555621	rs10778165	18	PARPBP	0	intronic	1.869	4	4	15	1	1	0
rs7308354	12	102571707	A	G	0.2008	7.27696e-09	20.4661	3.53702	5.784404613	rs10778165	18	PARPBP	0	intronic	1.902	7	4	15	1	1	0
rs1509673	12	102574080	G	A	0.2207	4.64997e-11	22.6404	3.43847	6.58173270629	rs10778165	18	PARPBP	0	intronic	2.675	NA	4	15	1	1	0
rs56390130	12	102574751	C	T	0.166	2.70851e-10	23.6059	3.73689	6.31460578586	rs10778165	18	PARPBP	0	intronic	0.633	7	4	15	1	1	0
rs1980002	12	102575660	G	T	0.2207	1.2992e-11	23.3007	3.44091	6.76872747307	rs10778165	18	PARPBP	0	intronic	0.842	NA	4	15	1	1	0
rs11111197	12	102579519	C	T	0.2018	5.64731e-09	20.624	3.53831	5.82688026179	rs10778165	18	PARPBP	0	intronic	4.776	6	5	15	1	1	0
rs1858172	12	102580431	G	A	0.2207	2.11828e-11	23.0165	3.43506	6.69762914857	rs10778165	18	PARPBP	0	intronic	1.099	NA	5	15	1	1	0
rs12367012	12	102580673	C	T	0.166	3.05416e-10	23.581	3.74398	6.29600425073	rs10778165	18	PARPBP	0	intronic	2.141	7	5	15	1	1	0
rs7310495	12	102584260	A	G	0.2008	7.17128e-09	20.478	3.53757	5.78686351214	rs10778165	18	PARPBP	0	intronic	2.486	6	4	15	1	1	0
rs1858170	12	102585214	G	A	0.2207	1.28154e-11	23.3341	3.44483	6.77070765385	rs10778165	18	PARPBP	0	intronic	0.283	NA	5	15	1	1	0
rs10860842	12	102588072	T	C	0.2207	2.43533e-11	22.9394	3.43403	6.67721052373	rs10778165	18	PARPBP	0	intronic	4.432	7	5	15	1	1	0
rs11111201	12	102588475	G	A	0.166	3.22113e-10	23.555	3.74478	6.287743759	rs10778165	18	PARPBP	0	intronic	3.342	6	4	15	1	1	0
rs11111202	12	102588879	T	G	0.2207	2.62906e-11	22.9413	3.44009	6.66597947641	rs10778165	18	PARPBP	0	intronic	1.837	6	4	15	1	1	0
rs17438988	12	102589675	A	G	0.166	3.61655e-10	23.4784	3.74332	6.26973848005	rs10778165	18	PARPBP	0	intronic	1.06	6	4	15	1	1	0
rs11111206	12	102596270	A	G	0.2207	1.81999e-11	23.1066	3.43713	6.71978010981	rs10778165	18	PMCH	4646	intergenic	1.182	7	5	15	1	1	0
rs10507145	12	102599859	A	G	0.166	2.77181e-10	23.6234	3.74177	6.31103192662	rs10778165	18	PMCH	8235	intergenic	17.01	NA	4	15	1	1	0
rs12371328	12	102599892	C	T	0.2008	5.72967e-09	20.6019	3.53598	5.82446250321	rs10778165	18	PMCH	8268	intergenic	15.43	6	4	15	1	1	0
rs10507144	12	102599937	T	G	0.166	2.39953e-10	23.6929	3.73957	6.33331241301	rs10778165	18	PMCH	8313	intergenic	20.3	NA	4	15	1	1	0
rs12369025	12	102602592	A	G	0.2008	6.95517e-09	20.4966	3.53764	5.79200348279	rs10778165	18	RN7SL793P	8505	intergenic	5.039	5	4	15	0	1	0
rs59660079	12	102602954	C	T	0.2157	6.3418e-11	22.5364	3.44694	6.53545133777	rs10778165	18	RN7SL793P	8143	intergenic	5.936	5	5	15	0	1	0
rs11111210	12	102607288	G	A	0.166	3.4481e-10	23.5103	3.74396	6.27716144488	rs10778165	18	RN7SL793P	3809	intergenic	1.309	7	5	15	0	1	0
rs11111211	12	102608918	C	T	0.166	3.27455e-10	23.5141	3.73979	6.28518903287	rs10778165	18	RN7SL793P	2179	intergenic	3.547	6	5	15	0	1	0
rs7955558	12	102609448	G	A	0.2207	3.22485e-11	22.8049	3.43515	6.63591987245	rs10778165	18	RN7SL793P	1649	intergenic	0.931	3b	5	15	0	1	0
rs11111212	12	102610368	A	G	0.2147	1.00225e-10	22.3569	3.4559	6.46661132187	rs10778165	18	RN7SL793P	729	downstream	2.474	4	5	15	0	1	0
rs11111213	12	102610459	G	T	0.2207	3.12629e-11	22.8237	3.43562	6.64049615068	rs10778165	18	RN7SL793P	638	downstream	1.966	4	5	15	0	1	0
rs11111215	12	102610678	G	T	0.166	4.94003e-10	23.3591	3.75349	6.2209978293	rs10778165	18	RN7SL793P	419	downstream	0.297	5	5	15	0	1	0
rs11111217	12	102614994	C	T	0.2147	3.73177e-11	22.8635	3.45522	6.6143542991	rs10778165	18	RN7SL793P	3602	intergenic	1.972	5	7	15	0	1	0
rs10860848	12	102616249	G	A	0.2207	3.06832e-11	22.8447	3.43735	6.64325419042	rs10778165	18	RN7SL793P	4857	intergenic	11.84	6	14	15	0	1	0
rs7134488	12	102616650	G	A	0.2207	3.51685e-11	22.7908	3.43966	6.62312431862	rs10778165	18	RN7SL793P	5258	intergenic	0.766	5	14	15	0	1	0
rs7138106	12	102617138	G	A	0.166	5.37855e-10	23.2761	3.74821	6.20764200859	rs10778165	18	RN7SL793P	5746	intergenic	0.936	6	14	15	0	1	0
rs75055966	12	102617589	C	T	0.166	4.15475e-10	23.4556	3.75265	6.24810024584	rs10778165	18	RN7SL793P	6197	intergenic	1.604	6	14	15	0	1	0
rs76113774	12	102618809	G	A	0.2207	2.18782e-11	23.0217	3.43826	6.69290579069	rs10778165	18	RP11-18O15.1	4995	intergenic	7.107	7	5	15	0	1	0
rs17032343	12	102622243	T	C	0.2207	5.70531e-11	22.589	3.44664	6.55126137123	rs10778165	18	RP11-18O15.1	1561	intergenic	0.224	3a	5	15	0	1	0
rs76352166	12	102624969	G	T	0.165	1.77305e-10	24.0951	3.7753	6.37981243991	rs10778165	18	RP11-18O15.1	657	upstream	0.796	7	5	15	0	1	0
rs1858173	12	102627611	A	C	0.2157	1.75566e-10	22.0623	3.45598	6.38132174629	rs10778165	18	RP11-18O15.1	3299	intergenic	6.77	6	5	15	0	1	0
rs7955830	12	102644568	G	A	0.167	9.92182e-10	22.8276	3.73437	6.11066280935	rs10778165	18	RP11-18O15.1	20256	intergenic	0.737	7	15	15	0	1	0
rs12367899	12	102670291	A	G	0.166	1.02172e-09	22.9848	3.76297	6.10597969123	rs10778165	18	RP11-18O15.1	45979	intergenic	8.543	7	9	15	0	1	0
rs1949555	12	102698948	A	G	0.168	1.42014e-08	22.0839	3.89299	5.67094257257	rs10778165	18	RP11-18O15.1	74636	intergenic	1.233	NA	5	15	0	1	0
rs370127955	12	102704594	A	G	0.168	2.67782e-09	22.3084	3.74789	5.95022018686	rs10778165	18	RP11-18O15.1	80282	intergenic	2.224	6	15	15	0	0	0
rs7969401	12	102713073	A	C	0.169	1.07981e-09	22.846	3.74568	6.09714287878	rs10778165	18	IGF1	76571	intergenic	0.806	7	14	15	0	1	0
rs1996656	12	102751962	A	G	0.174	9.62778e-09	21.4403	3.73591	5.73715911243	rs5742653	18	IGF1	37682	intergenic	11.38	6	9	15	0	1	0
rs10860859	12	102753327	A	G	0.174	9.11415e-09	21.4756	3.73602	5.74644083734	rs5742653	18	IGF1	36317	intergenic	7.68	7	14	15	0	1	0
rs6220	12	102794515	A	G	0.2724	3.67132e-09	18.7132	3.17154	5.89836012519	rs5742653	18	IGF1	0	UTR3	0.919	7	5	15	1	1	0
rs10745940	12	102797196	G	A	0.2734	5.65668e-09	18.4894	3.17222	5.82660347315	rs5742653	18	IGF1	0	intronic	6.908	6	4	15	1	1	0
rs1520222	12	102797293	A	G	0.2425	5.28953e-09	19.0092	3.25516	5.83779778426	rs5742653	18	IGF1	0	intronic	1.345	7	4	15	1	1	0
rs5742694	12	102799236	A	C	0.2276	3.25461e-07	17.0391	3.33486	5.10807295263	rs5742653	18	IGF1	0	intronic	1.048	NA	5	15	1	1	0
rs6539035	12	102800935	T	C	0.2276	4.19727e-07	16.8207	3.32355	5.05978612702	rs5742653	18	IGF1	0	intronic	2.833	1f	5	15	1	1	0
rs978458	12	102802239	C	T	0.2425	5.26313e-09	18.9795	3.24961	5.83863160568	rs5742653	18	IGF1	0	intronic	5.988	NA	5	15	1	1	0
rs2195242	12	102808464	G	A	0.2425	5.44185e-09	19.0072	3.25745	5.8330645596	rs5742653	18	IGF1	0	intronic	5.913	NA	5	15	1	1	0
rs5009837	12	102810269	C	T	0.2734	1.36648e-08	18.0026	3.16986	5.67753697003	rs5742653	18	IGF1	0	intronic	7.804	7	4	15	1	1	0
rs4764696	12	102810398	C	T	0.2276	3.55483e-07	16.9611	3.3305	5.09137136693	rs5742653	18	IGF1	0	intronic	7.493	7	4	15	1	1	0
rs11111267	12	102811239	A	G	0.167	2.11749e-09	22.4042	3.73989	5.98852776117	rs5742653	18	IGF1	0	intronic	11.34	3a	4	15	1	1	0
rs5742671	12	102815758	G	A	0.167	2.44826e-09	22.3258	3.7416	5.96487192466	rs5742653	18	IGF1	0	intronic	0.889	3a	5	15	1	1	0
rs4764884	12	102819599	C	T	0.2276	2.20397e-07	17.1744	3.31385	5.18125579592	rs5742653	18	IGF1	0	intronic	9.13	5	2	15	1	1	0
rs6539036	12	102821155	A	C	0.2276	2.19865e-07	17.1819	3.31502	5.18170649392	rs5742653	18	IGF1	0	intronic	8.604	5	1	15	1	1	0
rs4764885	12	102822528	G	A	0.2734	5.75033e-09	18.4307	3.16365	5.82386131339	rs5742653	18	IGF1	0	intronic	6.963	5	5	15	1	1	0
rs10860864	12	102822862	C	T	0.167	3.16789e-09	22.1324	3.73565	5.92265291543	rs5742653	18	IGF1	0	intronic	1.541	6	5	15	1	1	0
rs5742667	12	102823478	G	A	0.2425	4.77152e-09	19.0242	3.24818	5.85495053859	rs5742653	18	IGF1	0	intronic	8.364	NA	2	15	1	1	0
rs5742666	12	102823519	T	C	0.2276	2.92743e-07	17.0149	3.31716	5.12806009792	rs5742653	18	IGF1	0	intronic	7.3	NA	2	15	1	1	0
rs972936	12	102824921	C	T	0.2425	3.99646e-09	19.0999	3.2448	5.88433980773	rs5742653	18	IGF1	0	intronic	15.34	NA	5	15	1	1	0
rs2288378	12	102830008	C	T	0.2276	2.4838e-07	17.1119	3.31611	5.15891879649	rs5742653	18	IGF1	0	intronic	12.83	5	5	15	1	1	0
rs10860865	12	102831722	G	T	0.2425	2.59846e-09	19.3383	3.24623	5.9551420716	rs5742653	18	IGF1	0	intronic	2.553	5	4	15	1	1	0
rs7296464	12	102834010	A	G	0.2276	1.86046e-07	17.2688	3.31192	5.21276551763	rs5742653	18	IGF1	0	intronic	14.89	4	5	15	1	1	0
rs5742653	12	102835859	T	C	0.2425	2.55545e-09	19.3119	3.24031	5.9578710647	rs5742653	18	IGF1	0	intronic	2.303	NA	5	15	1	1	0
rs10778175	12	102839114	C	A	0.2276	9.42763e-07	16.307	3.325	4.90322415193	rs5742653	18	IGF1	0	intronic	5.739	6	5	15	1	1	0
rs10735380	12	102844236	A	G	0.2545	4.15547e-07	16.3008	3.21962	5.06169427667	rs5742653	18	IGF1	0	intronic	2.3	7	4	15	1	1	0
rs9651925	12	102845544	T	G	0.2545	4.07184e-07	16.3495	3.22677	5.06556818234	rs5742653	18	IGF1	0	intronic	0.547	6	4	15	1	1	0
rs11111278	12	102846020	A	G	0.1938	7.35401e-09	20.6211	3.56488	5.78263365151	rs10778165	18	IGF1	0	intronic	2.401	7	5	15	1	1	0
rs12313279	12	102846504	G	A	0.2694	4.55022e-09	18.5393	3.16111	5.86283804094	rs5742653	18	IGF1	0	intronic	3.703	6	5	15	1	1	0
rs9989002	12	102850223	G	A	0.2525	1.18805e-06	15.8042	3.25272	4.8576202274	rs5742653	18	IGF1	0	intronic	16.19	7	5	15	1	1	0
rs4764697	12	102853172	C	T	0.2664	5.81273e-07	16.2226	3.24545	4.99733744903	rs5742653	18	IGF1	0	intronic	14.48	5	5	15	1	1	0
rs5742632	12	102856474	A	G	0.2286	1.51857e-10	21.5636	3.36615	6.40349784483	rs10778165	18	IGF1	0	intronic	4.642	1f	5	15	1	1	0
rs2195240	12	102856647	A	G	0.2286	1.85312e-10	21.3894	3.35494	6.37304457115	rs10778165	18	IGF1	0	intronic	16.56	7	2	15	1	1	0
rs5742629	12	102857263	T	C	0.2704	8.87104e-09	18.6574	3.24314	5.75101279564	rs10778165	18	IGF1	0	intronic	6.546	NA	2	15	1	1	0
rs7956547	12	102858816	T	C	0.2545	3.24003e-07	16.9866	3.32404	5.10892145492	rs10778165	18	IGF1	0	intronic	9.441	1f	4	15	1	1	0
rs10778176	12	102862979	C	T	0.2694	6.99479e-10	20.2673	3.28561	6.16620610906	rs10778165	18	IGF1	0	intronic	2.399	6	5	15	1	1	0
rs78929770	12	102946220	C	A	0.06759	0.000209767	18.5584	5.0057	3.70695403116	rs77614593	18	RP11-210L7.1	38786	intergenic	0.443	5	14	15	0	0	0
rs10861577	12	106736097	G	A	0.2187	3.60415e-09	20.5956	3.48875	5.90140680254	rs7296090	19	TCP11L2	0	intronic	7.207	7	2	7	1	0	1
rs11112945	12	106739049	C	T	0.2187	3.33809e-09	20.5945	3.48112	5.91404382754	rs7296090	19	TCP11L2	0	intronic	0.194	6	4	5	1	0	1
rs10861578	12	106739726	C	T	0.2197	2.10723e-09	20.8692	3.48319	5.98931783854	rs7296090	19	TCP11L2	0	intronic	4.268	4	4	5	1	0	1
rs10861579	12	106741767	C	T	0.2187	6.31754e-09	20.207	3.47794	5.80812750129	rs7296090	19	TCP11L2	973	downstream	0.024	7	4	5	1	0	1
rs11611815	12	106749608	A	C	0.2326	8.25132e-10	21.0172	3.42173	6.14001594117	rs7296090	19	POLR3B	1827	intergenic	1.898	7	5	5	1	0	1
rs7132744	12	106750257	G	A	0.2197	3.85459e-09	20.6804	3.50971	5.89031550048	rs7296090	19	POLR3B	1178	intergenic	2.38	7	5	5	1	0	1
rs61943670	12	106751805	G	A	0.2207	5.20321e-09	20.2712	3.46962	5.84053932804	rs7296090	19	POLR3B	0	intronic	6.348	2b	1	1	1	0	1
rs17285274	12	106751875	C	T	0.2197	5.49263e-09	20.2255	3.46716	5.83151522202	rs7296090	19	POLR3B	0	UTR5	4.928	4	1	1	1	0	1
rs11112949	12	106759456	G	A	0.2177	1.97591e-09	20.5651	3.42647	5.9997751055	rs7296090	19	POLR3B	0	intronic	2.375	6	4	5	1	0	1
rs11112953	12	106763912	G	A	0.2177	1.65886e-09	20.6716	3.428	6.02811208013	rs7296090	19	POLR3B	0	intronic	6.565	7	2	4	1	0	0
rs11112954	12	106765282	G	T	0.2177	2.6613e-09	20.4429	3.4339	5.95123293657	rs7296090	19	POLR3B	0	intronic	0.393	7	4	5	1	0	0
rs11112961	12	106779896	G	T	0.2177	2.64613e-09	20.4137	3.42847	5.95216833218	rs7296090	19	POLR3B	0	intronic	1.822	7	4	5	1	0	0
rs17038414	12	106780188	T	C	0.2177	2.78032e-09	20.3957	3.4301	5.94406928091	rs7296090	19	POLR3B	0	intronic	9.057	2b	4	5	1	0	0
rs10861593	12	106782548	A	C	0.2187	3.76122e-09	20.3426	3.45003	5.89436629559	rs7296090	19	POLR3B	0	intronic	12.51	7	4	5	1	0	0
rs61943690	12	106783973	G	A	0.2187	2.49966e-09	20.3831	3.41798	5.96147837645	rs7296090	19	POLR3B	0	intronic	1.565	7	5	5	1	0	0
rs10778465	12	106785122	T	G	0.2187	2.12145e-09	20.47	3.41721	5.9882238161	rs7296090	19	POLR3B	0	intronic	2.237	7	4	5	1	0	0
rs10861595	12	106785502	T	C	0.2187	1.44847e-09	20.6525	3.41245	6.04999870327	rs7296090	19	POLR3B	0	intronic	0.97	7	4	5	1	0	0
rs2374606	12	106789172	G	T	0.1988	3.99795e-10	22.2703	3.55957	6.25410772239	rs7296090	19	POLR3B	0	intronic	0.036	7	4	5	1	1	0
rs11112976	12	106793562	C	T	0.2187	1.60464e-09	20.6032	3.41364	6.0334818709	rs7296090	19	POLR3B	0	intronic	0.161	7	5	5	1	0	0
rs28826960	12	106796594	G	A	0.2187	1.60464e-09	20.6032	3.41364	6.0334818709	rs7296090	19	POLR3B	0	intronic	0.959	6	5	5	1	0	0
rs3851631	12	106807350	C	T	0.2187	1.25116e-09	20.7391	3.41347	6.07354617576	rs7296090	19	POLR3B	0	intronic	6.171	NA	4	5	1	0	0
rs11611176	12	106808486	A	C	0.2187	1.33612e-09	20.7062	3.41399	6.0629923774	rs7296090	19	POLR3B	0	intronic	1.634	7	4	5	1	0	0
rs61943693	12	106812410	G	A	0.1829	8.49806e-10	22.6303	3.68718	6.13533374016	rs7296090	19	POLR3B	0	intronic	17.22	2b	2	5	1	1	0
rs55678155	12	106813863	C	A	0.2008	2.20102e-09	21.1908	3.54106	5.98223086654	rs7296090	19	POLR3B	0	intronic	2.284	5	4	5	1	0	0
rs7136098	12	106821597	G	A	0.2008	1.36633e-09	21.4852	3.54451	6.05939674811	rs7296090	19	POLR3B	0	intronic	0.133	6	4	5	1	0	0
rs10861605	12	106825747	A	G	0.2008	1.7903e-09	21.3225	3.54319	6.01577327591	rs7296090	19	POLR3B	0	intronic	0.015	4	4	5	1	0	0
rs11112991	12	106829226	G	A	0.2008	2.03138e-09	21.3104	3.55331	5.99527770364	rs7296090	19	POLR3B	0	intronic	1.77	6	4	5	1	1	0
rs11112992	12	106829279	T	C	0.2187	1.67517e-09	20.5756	3.413	6.0265302217	rs7296090	19	POLR3B	0	intronic	10.15	7	4	5	1	0	0
rs2374610	12	106832059	T	C	0.2187	1.41435e-09	20.6722	3.41353	6.05383782917	rs7296090	19	POLR3B	0	intronic	0.955	7	4	5	1	0	0
rs67966244	12	106834833	T	C	0.2187	1.46546e-09	20.637	3.41096	6.04811977031	rs7296090	19	POLR3B	0	intronic	5.718	7	4	5	1	0	0
rs61941918	12	106837600	A	G	0.2187	1.90956e-09	20.5119	3.41446	6.00531907184	rs7296090	19	POLR3B	0	intronic	1.766	7	4	5	1	0	0
rs10778472	12	106840620	C	T	0.2187	8.73365e-10	20.9703	3.41916	6.13098525609	rs7296090	19	POLR3B	0	intronic	0.638	7	4	5	1	0	0
rs10861608	12	106842980	G	A	0.2187	5.72939e-09	19.929	3.42049	5.82447066546	rs7296090	19	POLR3B	0	intronic	0.111	7	4	5	1	0	0
rs12423068	12	106847612	G	A	0.2187	1.45795e-09	20.7022	3.42126	6.04894767276	rs7296090	19	POLR3B	0	intronic	3.674	5	4	5	1	0	0
rs61941920	12	106848698	A	G	0.2187	1.43992e-09	20.7357	3.42566	6.05095239254	rs7296090	19	POLR3B	0	intronic	0.727	7	4	5	1	0	0
rs61941921	12	106850355	A	G	0.2008	3.07872e-09	21.0924	3.55728	5.92734484899	rs7296090	19	POLR3B	0	intronic	8.54	5	4	5	1	1	0
rs12425459	12	106852056	A	G	0.2187	3.23939e-09	20.2366	3.41779	5.91898271726	rs7296090	19	POLR3B	0	intronic	5.032	7	4	5	1	0	0
rs10778476	12	106855733	C	T	0.2187	2.11082e-09	20.4684	3.41647	5.98904096307	rs7296090	19	POLR3B	0	intronic	2.358	4	4	5	1	0	0
rs10861610	12	106856038	C	T	0.2187	1.6545e-09	20.7238	3.43642	6.02853751102	rs7296090	19	POLR3B	0	intronic	6.694	5	4	5	1	0	0
rs11113003	12	106857979	C	T	0.1998	3.77024e-09	21.0332	3.56741	5.89397072229	rs7296090	19	POLR3B	0	intronic	0.368	5	4	5	1	1	0
rs11113004	12	106859465	C	T	0.2197	2.40904e-09	20.4012	3.41755	5.96750832538	rs7296090	19	POLR3B	0	intronic	0.235	7	5	5	1	0	0
rs140180028	12	106860960	G	A	0.2187	2.36791e-09	20.5131	3.43467	5.97031841199	rs7296090	19	POLR3B	0	intronic	0.156	7	5	5	1	0	0
rs12368924	12	106861711	G	T	0.2197	2.58049e-09	20.3618	3.41739	5.95627688139	rs7296090	19	POLR3B	0	intronic	0.942	7	5	5	1	0	0
rs61941924	12	106866099	A	G	0.2187	2.6339e-09	20.3758	3.42166	5.952926255	rs7296090	19	POLR3B	0	intronic	2.753	6	5	5	1	0	0
rs61941943	12	106871596	C	T	0.2197	1.00216e-08	20.478	3.57244	5.73036289801	rs7296090	19	POLR3B	0	intronic	2.129	5	1	5	1	0	0
rs61941944	12	106871599	C	T	0.2197	6.80048e-09	20.7748	3.58328	5.79577892275	rs7296090	19	POLR3B	0	intronic	2.262	5	1	5	1	0	0
rs11113009	12	106873123	T	C	0.2187	2.40378e-09	20.389	3.4153	5.96786508204	rs7296090	19	POLR3B	0	intronic	9.104	6	5	5	1	0	0
rs10444532	12	106878029	C	T	0.2197	4.31641e-09	20.0057	3.40609	5.87158775762	rs7296090	19	POLR3B	0	intronic	7.303	5	4	5	1	0	0
rs4625578	12	106880726	A	G	0.2207	2.52464e-09	20.2728	3.40042	5.95985360567	rs7296090	19	POLR3B	0	intronic	5.531	4	5	5	1	0	0
rs2900500	12	106880836	C	T	0.2197	3.94254e-09	20.0811	3.4102	5.88658627191	rs7296090	19	POLR3B	0	intronic	6.32	NA	5	5	1	0	0
rs2900499	12	106880963	T	C	0.2197	6.9973e-09	19.781	3.41472	5.79098938467	rs7296090	19	POLR3B	0	intronic	5.416	NA	5	5	1	0	0
rs11113013	12	106884480	A	G	0.2197	1.50243e-08	19.4845	3.44063	5.66128575449	rs7296090	19	POLR3B	0	intronic	1.324	6	4	5	1	0	0
rs2288268	12	106897614	A	G	0.2386	3.42661e-08	18.3261	3.32008	5.51811201638	rs7296090	19	POLR3B:RP11-144F15.1	0	intronic	3.71	NA	4	5	1	0	0
rs7296090	12	106900305	G	A	0.2256	1.64128e-10	22.2076	3.47308	6.39162874963	rs7296090	19	POLR3B:RP11-144F15.1	0	intronic	1.354	3a	1	5	1	0	0
rs10861614	12	106901211	G	A	0.2256	3.46177e-10	21.7572	3.46508	6.27654600019	rs7296090	19	POLR3B:RP11-144F15.1	0	intronic	6.93	7	4	5	1	0	0
rs7307711	12	106906420	T	C	0.2495	7.66537e-09	19.1139	3.30829	5.77565631014	rs7296090	19	RP11-144F15.1	0	intronic	0.333	7	4	15	1	0	0
rs4522273	12	106912219	G	A	0.2296	3.917e-08	18.5373	3.37274	5.49455357673	rs7296090	19	RP11-144F15.1	0	intronic	2.073	7	5	15	1	0	0
rs7192700	16	52802918	C	T	0.4901	2.32916e-12	20.4392	2.91296	7.01320726902	rs4377151	20	RP11-297L17.6	112955	intergenic	0.883	6	5	15	0	0	0
rs2387818	16	52803247	T	G	0.497	1.85e-12	20.4484	2.90098	7.04534691734	rs4377151	20	RP11-297L17.6	113284	intergenic	5.308	7	5	15	0	0	0
rs2387819	16	52803285	T	C	0.496	1.08999e-12	20.6561	2.90025	7.11863770764	rs4377151	20	RP11-297L17.6	113322	intergenic	4.43	7	5	15	0	0	0
rs4377151	16	52803515	A	G	0.493	1.56271e-13	20.9633	2.83844	7.38170854024	rs4377151	20	RP11-297L17.6	113552	intergenic	13.75	5	5	15	0	0	0
rs1344483	16	52804170	A	G	0.493	1.96864e-13	20.9805	2.85268	7.35090860536	rs4377151	20	RP11-297L17.6	114207	intergenic	2.473	7	5	15	0	0	0
rs12708875	16	52805263	G	A	0.496	3.69158e-12	20.1818	2.90309	6.94851242358	rs4377151	20	RP11-297L17.6	115300	intergenic	0.539	5	5	15	0	0	0
rs9923965	16	52806057	G	A	0.496	1.95462e-12	20.2188	2.87157	7.0376835276	rs4377151	20	RP11-297L17.6	116094	intergenic	1.76	7	5	15	0	0	0
rs4784254	16	52807980	T	C	0.4821	9.94981e-12	19.7241	2.89621	6.80722667296	rs4377151	20	RP11-297L17.6	118017	intergenic	2.65	6	5	15	0	0	0
rs13339337	16	52809414	C	T	0.4821	7.04658e-12	19.8349	2.89145	6.85670730037	rs4377151	20	RP11-297L17.6	119451	intergenic	1.434	7	5	15	0	0	0
rs4238756	16	52810074	T	C	0.496	9.02902e-11	18.7503	2.89131	6.48237446949	rs4377151	20	RP11-297L17.6	120111	intergenic	0.723	7	5	15	0	0	0
rs9939083	16	52811827	T	C	0.4851	2.99317e-12	20.1512	2.88643	6.9780444356	rs4377151	20	RP11-297L17.6	121864	intergenic	2.274	7	5	15	0	0	0
rs9926403	16	52811866	C	T	0.4821	7.9745e-12	19.7966	2.89334	6.83900518442	rs4377151	20	RP11-297L17.6	121903	intergenic	0.164	7	5	15	0	0	0
rs11075637	16	52812662	T	C	0.498	2.10345e-11	19.3293	2.8843	6.69865606726	rs4377151	20	RP11-297L17.6	122699	intergenic	8.514	5	5	15	0	0	0
rs12918723	16	52813332	C	A	0.4851	1.72554e-12	20.3743	2.88651	7.05503764629	rs4377151	20	RP11-297L17.6	123369	intergenic	20.4	7	5	15	0	0	0
rs11644675	16	52813601	G	A	0.4423	2.30052e-13	21.3327	2.90878	7.33005866819	rs4377151	20	RP11-297L17.6	123638	intergenic	12.39	4	5	15	0	0	0
rs2216062	16	52814677	G	T	0.4394	4.38346e-13	21.1089	2.91283	7.24316100831	rs4377151	20	RP11-297L17.6	124714	intergenic	0.785	6	5	15	0	0	0
rs4783784	16	52815120	C	T	0.4394	4.20167e-13	21.1117	2.91091	7.24890095022	rs4377151	20	RP11-297L17.6	125157	intergenic	3.432	3b	5	15	0	0	0
rs1362415	16	52815408	C	T	0.4523	3.23121e-12	20.3197	2.91505	6.96728269004	rs4377151	20	RP11-297L17.6	125445	intergenic	14.89	5	5	15	0	0	0
rs1420257	16	52817269	A	G	0.499	8.20772e-11	18.7922	2.89136	6.49674354193	rs4377151	20	RP11-297L17.6	127306	intergenic	5.597	5	5	15	0	0	0
rs1894898	16	52817511	G	A	0.4841	3.13468e-10	18.152	2.88383	6.29196706626	rs4377151	20	RP11-297L17.6	127548	intergenic	2.423	7	5	15	0	0	0
rs1833196	16	52821090	G	A	0.4831	4.78242e-11	18.8654	2.86696	6.57755654895	rs4377151	20	RP11-297L17.6	131127	intergenic	0.444	7	5	15	0	0	0
rs7190231	16	52823984	G	A	0.4841	6.01465e-11	18.7585	2.86562	6.54337315944	rs4377151	20	RP11-297L17.6	134021	intergenic	0.725	7	9	15	0	0	0
rs7197045	16	52824546	C	T	0.4831	3.8952e-11	18.9532	2.86701	6.60801014571	rs4377151	20	RP11-297L17.6	134583	intergenic	5.969	6	9	15	0	0	0
rs7197928	16	52824617	A	C	0.4831	3.66023e-11	18.9834	2.86758	6.6172174098	rs4377151	20	RP11-297L17.6	134654	intergenic	12.32	6	9	15	0	0	0
rs4457985	16	52825073	G	A	0.4831	4.29229e-11	18.8896	2.86363	6.59362017607	rs4377151	20	RP11-297L17.6	135110	intergenic	0.104	7	9	15	0	0	0
rs12597567	16	52826255	A	G	0.4831	4.63416e-11	18.8487	2.86238	6.58223895169	rs4377151	20	RP11-297L17.6	136292	intergenic	3.799	7	9	15	0	0	0
rs6499100	16	52831462	T	C	0.4831	6.96685e-11	18.5834	2.84846	6.52136911584	rs4377151	20	RP11-467J12.1	137262	intergenic	1.267	7	9	15	0	0	0
rs1815991	16	52831943	C	T	0.4801	1.18578e-10	18.3839	2.85301	6.44114182679	rs4377151	20	RP11-467J12.1	136781	intergenic	0.033	7	9	15	0	0	0
rs1815992	16	52832027	T	C	0.4801	1.0303e-10	18.437	2.85181	6.46243706658	rs4377151	20	RP11-467J12.1	136697	intergenic	4.192	5	7	15	0	0	0
rs28460444	16	52832198	G	T	0.4801	8.97586e-11	18.4967	2.85185	6.48326506608	rs4377151	20	RP11-467J12.1	136526	intergenic	1.578	5	7	15	0	0	0
rs4784258	16	52837310	C	T	0.4026	1.05305e-09	17.8709	2.92804	6.10115458687	rs4377151	20	RP11-467J12.1	131414	intergenic	0.932	5	5	15	0	0	0
rs6499105	16	52846375	T	C	0.4702	7.59541e-08	15.4536	2.87349	5.37648481898	rs4377151	20	RP11-467J12.1	122349	intergenic	0.722	6	5	15	0	0	0
rs6499108	16	52847573	T	C	0.4702	7.59541e-08	15.4536	2.87349	5.37648481898	rs4377151	20	RP11-467J12.1	121151	intergenic	1.693	5	5	15	0	0	0
rs2110830	16	52851471	C	T	0.4036	2.06472e-10	18.4273	2.89787	6.35644821672	rs4377151	20	RP11-467J12.1	117253	intergenic	19.45	6	5	15	0	0	0
rs2024446	16	52853507	G	A	0.4642	1.57551e-07	14.9586	2.85203	5.24350914073	rs4377151	20	RP11-467J12.1	115217	intergenic	3.111	7	5	15	0	0	0
rs2024447	16	52855494	A	C	0.4642	1.36907e-07	15.0559	2.8565	5.269350933	rs4377151	20	RP11-467J12.1	113230	intergenic	3.718	6	5	15	0	0	0
rs1814264	16	52857809	T	C	0.4642	3.08682e-07	14.6386	2.85946	5.11806758347	rs4377151	20	RP11-467J12.1	110915	intergenic	1.803	6	5	15	0	0	0
rs11075649	16	52859323	A	G	0.4642	1.49877e-07	15.0305	2.86071	5.25271052147	rs4377151	20	RP11-467J12.1	109401	intergenic	0.276	7	5	15	0	0	0
rs12598498	16	52861483	C	T	0.4702	1.02467e-07	15.2505	2.8646	5.32229362752	rs4377151	20	RP11-467J12.1	107241	intergenic	4.449	5	5	15	0	0	0
rs2080356	16	52862872	A	G	0.4085	2.54677e-10	18.4508	2.9164	6.32412167179	rs4377151	20	RP11-467J12.1	105852	intergenic	3.81	7	7	15	0	0	0
rs66721410	17	45952610	G	A	0.1531	0.000205985	-14.9509	4.02763	-3.71156101532	rs34190379	21	RP11-6N17.2	4227	intergenic	0.432	2b	5	14	0	1	0
rs35533494	17	45953785	G	A	0.1511	2.72421e-05	-16.769	3.9963	-4.19537457881	rs34190379	21	RP11-6N17.2	3052	intergenic	0.319	7	5	14	0	1	0
rs35702577	17	45953990	T	G	0.1531	2.6235e-05	-16.7982	3.99515	-4.20390420958	rs34190379	21	RP11-6N17.2	2847	intergenic	1.042	7	5	14	0	1	0
rs35132293	17	45954724	G	T	0.1531	3.28338e-05	-16.6678	4.01288	-4.15286531774	rs34190379	21	RP11-6N17.2	2113	intergenic	0.22	5	5	14	0	1	0
rs4793693	17	45957398	T	C	0.1511	1.00794e-05	-17.3166	3.92105	-4.41546304256	rs34190379	21	RP11-6N17.2	0	ncRNA_exonic	2.116	7	5	14	0	1	0
rs4794225	17	45957591	T	G	0.1511	1.77657e-05	-16.7236	3.89642	-4.2912664355	rs34190379	21	RP11-6N17.2	0	ncRNA_exonic	0.874	6	5	14	0	1	0
rs12948368	17	45957975	A	G	0.1511	1.34419e-05	-17.0211	3.90966	-4.352784933	rs34190379	21	RP11-6N17.2	0	ncRNA_exonic	1.402	7	5	14	0	1	0
rs35480192	17	45958731	G	A	0.1511	1.03729e-05	-17.2708	3.9162	-4.40925047163	rs34190379	21	RP11-6N17.2	0	ncRNA_exonic	3.657	6	5	14	0	1	0
rs62067368	17	45959156	C	T	0.1511	1.44235e-05	-16.9967	3.91798	-4.33731323918	rs34190379	21	RP11-6N17.2	0	ncRNA_exonic	0.937	2a	5	14	0	1	0
rs17617250	17	46010893	C	A	0.162	3.34045e-07	-19.394	3.79945	-5.10315057712	rs34190379	21	AC003665.1	0	ncRNA_intronic	0.524	5	4	5	1	1	1
rs11079804	17	46020698	C	T	0.162	8.41492e-07	-18.6281	3.78109	-4.9254900335	rs34190379	21	PNPO	0	exonic	14.17	1f	2	5	1	1	1
rs34428844	17	46030042	C	T	0.167	6.20617e-07	-18.96	3.80273	-4.98468854886	rs34190379	21	RP11-6N17.9:PRR15L	0	ncRNA_intronic	5.131	2b	1	5	1	1	0
rs4793734	17	46034105	T	C	0.167	1.04474e-06	-18.614	3.81109	-4.88301862235	rs34190379	21	RP11-6N17.9:PRR15L	0	ncRNA_intronic	8.624	1d	1	15	1	1	0
rs11545723	17	46035180	G	A	0.167	1.07107e-06	-18.5987	3.81179	-4.87811035146	rs34190379	21	RP11-6N17.9:PRR15L	0	ncRNA_intronic	12.82	NA	1	15	1	1	0
rs2905845	17	46046780	T	G	0.2604	2.16097e-07	-16.8002	3.23935	-5.18492914964	rs34190379	21	RP11-6N17.9:CDK5RAP3	0	ncRNA_intronic	2.329	7	5	15	1	1	1
rs2905846	17	46048592	G	A	0.2594	3.09409e-07	-16.5571	3.23449	-5.11762378113	rs34190379	21	RP11-6N17.9:CDK5RAP3	0	exonic	12.64	2b	1	1	1	1	1
rs2255815	17	46049126	G	A	0.2594	2.89226e-07	-16.6342	3.2415	-5.13033564178	rs34190379	21	RP11-6N17.9:CDK5RAP3	0	ncRNA_intronic	1.539	5	1	1	1	1	1
rs2597171	17	46052162	C	T	0.2425	3.80124e-07	-16.4699	3.24217	-5.07865112441	rs34190379	21	CDK5RAP3	0	intronic	5.507	6	4	4	1	1	0
rs2597172	17	46052793	G	A	0.2425	3.67892e-07	-16.476	3.23939	-5.08486275321	rs34190379	21	CDK5RAP3	0	intronic	2.62	4	4	4	1	1	0
rs2525087	17	46054264	A	C	0.2425	3.611e-07	-16.4859	3.23909	-5.08839847973	rs34190379	21	CDK5RAP3	0	intronic	4.963	5	4	4	1	1	0
rs8076314	17	46054433	G	A	0.2425	5.57e-07	-16.2285	3.24131	-5.00555951266	rs34190379	21	CDK5RAP3	0	intronic	0.106	7	4	4	1	1	0
rs7503584	17	46055036	G	A	0.1909	1.5077e-08	-19.8249	3.50113	-5.66068494773	rs34190379	21	CDK5RAP3	0	intronic	7.949	1f	3	4	1	1	0
rs2597173	17	46055106	T	C	0.2435	4.11694e-07	-16.4019	3.23846	-5.06346962675	rs34190379	21	CDK5RAP3	0	intronic	2.251	5	3	4	1	1	0
rs2875746	17	46055347	G	A	0.2435	2.97198e-07	-16.6106	3.24013	-5.12521525949	rs34190379	21	CDK5RAP3	0	intronic	6.734	5	3	4	1	1	0
rs2525088	17	46056995	T	C	0.2445	4.01961e-07	-16.4964	3.25418	-5.06802671508	rs34190379	21	CDK5RAP3	0	intronic	4.787	1f	4	4	1	1	0
rs2597174	17	46057029	A	G	0.2455	4.22665e-07	-16.4989	3.26083	-5.05845588521	rs34190379	21	CDK5RAP3	0	intronic	1.424	1f	4	4	1	1	0
rs729785	17	46060159	G	A	0.2425	3.29468e-07	-16.5936	3.24917	-5.10575979056	rs34190379	21	RP11-6N17.10	0	ncRNA_intronic	0.3	4	4	4	1	1	1
rs729786	17	46060231	G	T	0.2425	2.07476e-07	-16.8944	3.25277	-5.19251154535	rs34190379	21	RP11-6N17.10	0	ncRNA_intronic	7.673	4	4	4	1	1	1
rs2597180	17	46061412	C	T	0.2425	4.39905e-07	-16.3607	3.23841	-5.05082541437	rs34190379	21	RP11-6N17.10	0	ncRNA_intronic	3.48	5	4	4	1	1	1
rs2597181	17	46062164	C	T	0.2425	3.9197e-07	-16.4316	3.23834	-5.0728167133	rs34190379	21	RP11-6N17.10	0	ncRNA_intronic	0.284	6	4	5	1	1	1
rs34190379	17	46063252	G	A	0.1909	1.11875e-08	-20.088	3.51591	-5.71166675298	rs34190379	21	RP11-6N17.10	0	ncRNA_intronic	2.148	6	4	5	1	1	1
rs2597161	17	46063520	G	A	0.2425	4.10161e-07	-16.4039	3.23841	-5.06418045026	rs34190379	21	RP11-6N17.10	0	ncRNA_intronic	1.285	6	5	5	1	1	1
rs2525091	17	46065046	C	T	0.2425	4.41768e-07	-16.3553	3.23787	-5.05001818836	rs34190379	21	RP11-6N17.10	0	ncRNA_intronic	21.7	4	2	7	1	1	1
rs2525093	17	46065092	C	A	0.2425	4.20471e-07	-16.3885	3.23839	-5.05944841781	rs34190379	21	RP11-6N17.10	0	ncRNA_intronic	5.783	4	2	7	1	1	1
rs6503949	17	46065743	A	G	0.2435	4.28311e-07	-16.3855	3.24006	-5.05592439632	rs34190379	21	RP11-6N17.10	0	ncRNA_intronic	6.474	6	5	15	1	1	1
rs739853	17	46067557	A	C	0.2435	4.14873e-07	-16.3943	3.2379	-5.06200368701	rs34190379	21	RP11-6N17.10	0	ncRNA_intronic	2.626	5	5	15	1	1	1
rs2003478	17	46067663	T	C	0.2435	7.93022e-07	-16.101	3.26047	-4.93707691749	rs34190379	21	RP11-6N17.10	0	ncRNA_intronic	0.825	5	5	15	1	1	1
rs1476578	17	46070253	A	C	0.2455	9.41514e-07	-16.1184	3.28635	-4.90348444832	rs34190379	21	RP11-6N17.10	0	ncRNA_intronic	6.785	7	5	15	0	1	1
rs2597165	17	46070706	G	A	0.2455	1.23654e-06	-15.927	3.28336	-4.84969092146	rs34190379	21	RP11-6N17.10	0	ncRNA_intronic	12.5	1f	5	14	0	1	1
rs2525094	17	46071584	C	T	0.2445	1.39736e-06	-15.8474	3.28342	-4.82538082775	rs34190379	21	RP11-6N17.10	0	ncRNA_intronic	0.07	4	5	15	0	1	1
rs737130	17	46071935	G	A	0.2455	1.27464e-06	-15.9163	3.28525	-4.84366776525	rs34190379	21	RP11-6N17.10	0	ncRNA_intronic	6.426	5	5	14	0	1	1
rs885634	17	46072229	G	A	0.2455	1.04337e-06	-16.091	3.29435	-4.88327725627	rs34190379	21	RP11-6N17.10	0	ncRNA_intronic	4.593	5	5	14	0	1	1
rs2905848	17	46073927	G	A	0.2455	3.83783e-07	-16.765	3.30142	-5.07683047534	rs34190379	21	RP11-6N17.10	364	upstream	4.232	2b	5	15	0	1	1
rs2905849	17	46074023	C	T	0.2455	4.55986e-07	-16.6478	3.29971	-5.04396363378	rs34190379	21	RP11-6N17.10	460	upstream	8.163	5	5	15	0	1	1
rs2905850	17	46074073	G	A	0.2445	7.60327e-07	-16.3056	3.2964	-4.94528460227	rs34190379	21	RP11-6N17.10	510	upstream	14	5	5	15	0	1	1
rs62064873	17	46074878	A	G	0.2455	7.45438e-07	-16.317	3.29614	-4.94913560233	rs34190379	21	RP11-6N17.10	1315	intergenic	4.375	7	5	15	0	1	1
rs2905852	17	46075391	G	T	0.2455	1.00006e-06	-16.1763	3.30615	-4.89162666908	rs34190379	21	RP11-6N17.10	1828	intergenic	1.54	5	2	15	0	1	1
rs2905853	17	46075551	C	T	0.2455	1.00804e-06	-16.1387	3.29953	-4.89006243378	rs34190379	21	RP11-6N17.10	1988	intergenic	3.199	5	2	15	0	1	1
rs2525096	17	46076965	A	G	0.2525	4.08532e-07	-16.7581	3.30779	-5.06493860189	rs34190379	21	RP11-6N17.10	3402	intergenic	1.221	4	5	15	0	1	1
rs35662223	17	46089813	T	C	0.2306	1.50625e-08	-19.5089	3.44518	-5.66085005143	rs34190379	21	COPZ2	13719	intergenic	22.5	4	1	12	0	1	0
rs7209484	17	46143042	T	C	0.2197	1.169e-09	-20.5249	3.37212	-6.08443885958	rs7221416	21	NFE2L1	4192	intergenic	6.906	6	4	4	1	1	0
rs8438	17	46147945	G	A	0.2247	9.70774e-10	-20.2114	3.3045	-6.11414271653	rs7221416	21	CBX1	0	UTR3	3.77	NA	4	4	1	1	0
rs12947056	17	46149964	G	A	0.2247	1.04182e-09	-20.1703	3.30388	-6.10286781641	rs7221416	21	CBX1	0	intronic	0.662	7	4	4	1	1	0
rs62064917	17	46155700	G	A	0.2247	6.62398e-10	-20.4294	3.3073	-6.17481783416	rs7221416	21	CBX1	0	intronic	0.103	7	4	5	1	1	0
rs62064918	17	46155786	C	T	0.2247	1.27072e-09	-20.1295	3.31447	-6.07105582732	rs7221416	21	CBX1	0	intronic	1.282	6	4	5	1	1	0
rs8081209	17	46157540	A	G	0.2247	6.62398e-10	-20.4294	3.3073	-6.17481783416	rs7221416	21	CBX1	0	intronic	0.834	5	4	5	1	1	0
rs8065464	17	46158023	G	A	0.2247	6.62398e-10	-20.4294	3.3073	-6.17481783416	rs7221416	21	CBX1	0	intronic	8.435	7	5	5	1	1	0
rs7215582	17	46168535	G	A	0.2247	1.05412e-09	-20.1609	3.30335	-6.10099228015	rs7221416	21	CBX1	0	intronic	7.413	6	4	5	1	1	0
rs12953085	17	46170096	G	A	0.2247	1.05412e-09	-20.1609	3.30335	-6.10099228015	rs7221416	21	CBX1	0	intronic	1.301	5	4	5	1	1	1
rs34449497	17	46183189	G	A	0.2237	9.5744e-10	-20.2118	3.30338	-6.11634820458	rs7221416	21	SNX11	0	intronic	0.206	6	5	15	1	1	1
rs34130316	17	46191010	C	T	0.2237	9.98614e-10	-20.1859	3.30278	-6.10963157262	rs7221416	21	SNX11	0	intronic	10.22	7	2	5	1	1	0
rs7224648	17	46194799	A	G	0.2237	9.98614e-10	-20.1859	3.30278	-6.10963157262	rs7221416	21	SNX11	0	intronic	2.549	6	4	4	1	1	0
rs12449529	17	46201311	T	C	0.2207	1.21076e-09	-20.1813	3.31876	-6.07881227971	rs7221416	21	SNX11	874	downstream	6.715	4	4	5	1	1	0
rs12449324	17	46223379	G	A	0.2227	6.40637e-10	-20.4077	3.30097	-6.18009337215	rs7221416	21	SKAP1	0	intronic	0.482	5	4	14	1	1	0
rs35371915	17	46231780	G	T	0.2227	1.13728e-09	-20.0739	3.29566	-6.08884522163	rs7221416	21	SKAP1	0	intronic	10.16	4	2	14	1	1	0
rs11079811	17	46233490	G	A	0.2227	1.56973e-09	-19.9895	3.30999	-6.03703364892	rs7221416	21	SKAP1	0	intronic	16.24	5	2	14	1	1	0
rs11079812	17	46238276	A	G	0.2227	1.32435e-09	-19.9661	3.29119	-6.06441475079	rs7221416	21	SKAP1	0	intronic	22	2c	2	14	1	1	0
rs17619103	17	46243167	C	T	0.2217	1.67096e-09	-19.9016	3.30097	-6.02693709527	rs7221416	21	SKAP1	0	intronic	11.65	4	4	14	1	1	0
rs12948653	17	46259254	C	A	0.2227	1.00129e-09	-20.2009	3.30545	-6.1092044386	rs7221416	21	SKAP1	0	intronic	11.41	1f	4	14	1	1	0
rs7221416	17	46293875	A	G	0.2237	2.66127e-10	-21.1512	3.34682	-6.31732647031	rs7221416	21	SKAP1	0	intronic	1.235	6	4	14	1	1	0
rs4534896	17	46303558	G	A	0.173	6.23059e-10	-23.0308	3.72256	-6.18448408102	rs7221416	21	SKAP1	0	intronic	15.69	1f	4	14	1	1	0
rs11868509	17	46318175	C	T	0.2237	4.05214e-10	-20.9868	3.35553	-6.2520059318	rs7221416	21	SKAP1	0	intronic	6.351	1f	2	7	1	1	0
rs8081754	17	46328667	G	A	0.2078	1.53467e-09	-20.6298	3.41396	-6.04067902555	rs12945803	21	SKAP1	0	intronic	19.85	4	2	15	1	1	0
rs7222593	17	46330434	T	C	0.2078	2.73885e-09	-20.3403	3.41938	-5.94653081173	rs12945803	21	SKAP1	0	intronic	9.934	3a	4	15	1	1	0
rs6504135	17	46332665	T	G	0.2078	3.24556e-09	-20.2541	3.42093	-5.91866970844	rs12945803	21	SKAP1	0	intronic	17.22	5	4	15	1	1	0
rs7211607	17	46336299	C	T	0.2078	3.4406e-09	-20.2069	3.41852	-5.90906257487	rs12945803	21	SKAP1	0	intronic	1.998	7	5	15	1	1	0
rs12940931	17	46336764	T	C	0.2078	3.60821e-09	-20.1871	3.41969	-5.90122108687	rs12945803	21	SKAP1	0	intronic	16.69	7	5	15	1	1	0
rs12941754	17	46337036	T	C	0.2087	3.43464e-09	-20.2416	3.4242	-5.90934820718	rs12945803	21	SKAP1	0	intronic	15.48	4	5	14	1	1	0
rs8065115	17	46337573	C	T	0.2078	2.57145e-09	-20.3701	3.41845	-5.95685067256	rs12945803	21	SKAP1	0	intronic	5.701	1f	4	15	1	1	0
rs6504145	17	46340591	C	T	0.2078	3.433e-09	-20.2102	3.41885	-5.90942688864	rs12945803	21	SKAP1	0	intronic	15.52	4	4	15	1	1	0
rs17694192	17	46341041	T	G	0.2078	3.17071e-09	-20.2628	3.42018	-5.92250663972	rs12945803	21	SKAP1	0	intronic	20.3	3a	2	15	1	1	0
rs17621199	17	46342275	G	A	0.2078	3.15227e-09	-20.2638	3.41979	-5.9234654407	rs12945803	21	SKAP1	0	intronic	17.6	4	2	15	1	1	0
rs7220904	17	46342872	A	G	0.2078	4.10699e-09	-20.1396	3.42408	-5.87982558781	rs12945803	21	SKAP1	0	intronic	0.845	3a	2	15	1	0	0
rs12943082	17	46345985	T	C	0.2068	2.63748e-09	-20.3773	3.42205	-5.95270403951	rs12945803	21	SKAP1	0	intronic	0.579	6	5	15	1	1	0
rs12950325	17	46346056	G	A	0.2078	2.83335e-09	-20.3266	3.42028	-5.94097316362	rs12945803	21	SKAP1	0	intronic	3.742	7	5	15	1	1	0
rs17621297	17	46346487	A	G	0.2068	2.62212e-09	-20.3782	3.42165	-5.95365953774	rs12945803	21	SKAP1	0	intronic	2.512	7	5	15	1	1	0
rs12938032	17	46347928	C	T	0.2068	1.87292e-09	-20.5404	3.4174	-6.00846156749	rs12945803	21	SKAP1	0	intronic	3.135	7	5	15	1	1	0
rs62067799	17	46347995	G	A	0.2068	2.65559e-09	-20.374	3.42214	-5.95158440934	rs12945803	21	SKAP1	0	intronic	2.988	7	5	15	1	1	0
rs9905220	17	46350061	G	A	0.2654	0.00010583	-12.3296	3.17986	-3.87682136227	rs12945803	21	SKAP1	0	intronic	1.466	5	5	15	1	1	0
rs9895123	17	46351785	A	G	0.2654	9.57395e-05	-12.4075	3.18001	-3.90114318305	rs12945803	21	SKAP1	0	intronic	0.008	7	5	15	1	1	0
rs7225998	17	46353134	G	A	0.2674	0.000162163	-12.0111	3.18412	-3.77166326562	rs12945803	21	SKAP1	0	intronic	1.508	5	4	15	1	1	0
rs9909872	17	46353797	C	T	0.2644	9.57692e-05	-12.41	3.18069	-3.90106810744	rs12945803	21	SKAP1	0	intronic	15.67	7	5	15	1	1	0
rs12948128	17	46354673	A	G	0.2068	2.29701e-09	-20.4329	3.41842	-5.97527597151	rs12945803	21	SKAP1	0	intronic	11.53	5	4	14	1	1	0
rs9899213	17	46356018	A	G	0.2654	0.000161853	-11.97	3.17281	-3.77214060626	rs12945803	21	SKAP1	0	intronic	2.68	7	1	15	1	1	0
rs2084881	17	46357120	G	A	0.2654	0.000169808	-11.9266	3.17138	-3.76015516395	rs12945803	21	SKAP1	0	intronic	2.816	5	2	15	1	1	0
rs8082009	17	46357864	A	C	0.2644	0.000170703	-11.9255	3.17222	-3.75883993012	rs12945803	21	SKAP1	0	intronic	2.28	6	4	15	1	1	0
rs12453208	17	46358450	T	C	0.2654	0.000158882	-11.981	3.17185	-3.7767595199	rs12945803	21	SKAP1	0	intronic	2.634	6	4	14	1	1	0
rs17621707	17	46359278	T	C	0.2068	2.46363e-09	-20.3966	3.41889	-5.96384994433	rs12945803	21	SKAP1	0	intronic	11.11	6	4	14	1	1	0
rs7212930	17	46361825	T	G	0.2654	0.000163566	-11.9599	3.17235	-3.76951359446	rs12945803	21	SKAP1	0	intronic	0.137	7	4	14	1	1	0
rs34246566	17	46362970	C	T	0.2068	2.39182e-09	-20.4152	3.41923	-5.96867910084	rs12945803	21	SKAP1	0	intronic	1.867	6	4	14	1	1	0
rs8076655	17	46363787	T	C	0.2068	2.58079e-09	-20.371	3.41894	-5.95625787323	rs12945803	21	SKAP1	0	intronic	17.83	6	5	14	1	1	0
rs4556829	17	46365566	A	G	0.2654	0.000162195	-11.968	3.17272	-3.77161404065	rs12945803	21	SKAP1	0	intronic	15.59	5	5	14	1	1	0
rs9906193	17	46366135	G	A	0.2654	0.000168551	-11.9425	3.17405	-3.76201342224	rs12945803	21	SKAP1	0	intronic	14.03	7	5	14	1	1	0
rs8069900	17	46366725	A	G	0.2068	2.44011e-09	-20.3978	3.41819	-5.96541637169	rs12945803	21	SKAP1	0	intronic	0.574	6	5	14	1	1	0
rs9910535	17	46368471	C	A	0.2654	0.000142797	-12.0665	3.1722	-3.80327272601	rs12945803	21	SKAP1	0	intronic	14.98	7	5	15	1	1	0
rs6504158	17	46372290	T	C	0.2654	0.000150703	-12.0275	3.17312	-3.78990814918	rs12945803	21	SKAP1:AC090627.1	0	ncRNA_intronic	9.621	4	2	14	1	1	0
rs4312351	17	46377892	T	C	0.2654	0.000163802	-11.9617	3.17312	-3.76915370178	rs12945803	21	SKAP1:AC090627.1	0	ncRNA_intronic	4.43	6	2	14	1	1	0
rs7219985	17	46378705	C	T	0.2654	0.000166108	-11.9503	3.17305	-3.76566257051	rs12945803	21	SKAP1:AC090627.1	0	ncRNA_intronic	1.62	6	5	14	1	1	0
rs7215143	17	46380044	T	C	0.2068	2.41473e-09	-20.4057	3.41852	-5.96712325747	rs12945803	21	SKAP1:AC090627.1	0	ncRNA_intronic	4.736	5	5	14	1	1	0
rs7209855	17	46388803	G	A	0.2694	9.15003e-05	-12.349	3.15614	-3.91209131212	rs12945803	21	SKAP1	0	intronic	16.38	5	4	13	1	1	0
rs9916227	17	46389912	A	G	0.2694	8.93515e-05	-12.3665	3.15599	-3.9178250913	rs12945803	21	SKAP1	0	intronic	18.02	7	5	14	1	1	0
rs9894812	17	46389953	T	C	0.2694	8.93515e-05	-12.3665	3.15599	-3.9178250913	rs12945803	21	SKAP1	0	intronic	15.26	6	5	14	1	1	0
rs12452212	17	46391078	C	T	0.2694	9.01249e-05	-12.3585	3.15563	-3.91574652138	rs12945803	21	SKAP1	0	intronic	14.63	6	5	14	1	1	0
rs12452234	17	46391198	C	T	0.2694	7.29243e-05	-12.5192	3.15572	-3.96653752087	rs12945803	21	SKAP1	0	intronic	1.005	7	5	14	1	1	0
rs7213513	17	46392294	T	C	0.2704	9.2416e-05	-12.3423	3.15637	-3.9096864512	rs12945803	21	SKAP1	0	intronic	10.89	5	5	14	1	1	0
rs7219816	17	46393794	T	G	0.2694	7.29243e-05	-12.5192	3.15572	-3.96653752087	rs12945803	21	SKAP1	0	intronic	0.042	7	4	14	1	1	0
rs16955397	17	46394330	A	G	0.2694	6.03085e-05	-12.6701	3.15787	-4.01160047419	rs12945803	21	SKAP1	0	intronic	3.801	5	4	14	1	1	0
rs12450081	17	46395243	G	A	0.2694	7.29243e-05	-12.5192	3.15572	-3.96653752087	rs12945803	21	SKAP1	0	intronic	0.4	6	5	14	1	1	0
rs7206951	17	46396831	A	G	0.2107	5.27283e-10	-21.0899	3.39446	-6.21076194895	rs12945803	21	SKAP1	0	intronic	13.2	6	4	14	1	1	0
rs7221770	17	46399835	G	A	0.2704	7.44329e-05	-12.5061	3.1563	-3.96165223593	rs12945803	21	SKAP1	0	intronic	1.521	7	5	14	1	1	0
rs4451990	17	46400653	A	G	0.2674	0.000260717	-11.6567	3.19187	-3.65149615806	rs12945803	21	SKAP1	0	intronic	5.954	6	5	14	1	1	0
rs7210445	17	46401318	A	G	0.2694	8.91912e-05	-12.43	3.17183	-3.91825803507	rs12945803	21	SKAP1	0	intronic	0.825	4	4	14	1	1	0
rs7214589	17	46401400	T	C	0.2694	8.91912e-05	-12.43	3.17183	-3.91825803507	rs12945803	21	SKAP1	0	intronic	5.102	5	4	14	1	1	0
rs8068128	17	46405291	G	A	0.2694	9.18339e-05	-12.3394	3.1544	-3.9112125724	rs12945803	21	SKAP1	0	intronic	0.081	7	1	14	1	1	0
rs570063581	17	46406618	A	G	0.2107	6.55246e-10	-20.9544	3.39135	-6.17653280457	rs12945803	21	SKAP1	0	intronic	3.232	NA	5	14	1	0	0
rs6504172	17	46407434	T	C	0.2694	9.79421e-05	-12.3025	3.15756	-3.89563423404	rs12945803	21	SKAP1	0	intronic	11.8	5	4	14	1	1	0
rs7222452	17	46409991	A	G	0.2694	7.06272e-05	-12.5477	3.15683	-3.97416294735	rs12945803	21	SKAP1	0	intronic	10.39	7	4	14	1	1	0
rs9303542	17	46411500	A	G	0.2694	6.13503e-05	-12.6343	3.15213	-4.00755606799	rs12945803	21	SKAP1	0	intronic	6.948	5	1	14	1	1	0
rs9747133	17	46415551	A	G	0.2694	6.761e-05	-12.5674	3.15355	-3.98454340078	rs12945803	21	SKAP1	0	intronic	0.075	7	4	14	1	1	0
rs12940162	17	46417315	C	T	0.2107	9.84206e-10	-20.7988	3.40175	-6.11195068634	rs12945803	21	SKAP1	0	intronic	0.382	7	4	14	1	1	0
rs8074443	17	46417813	A	G	0.2694	6.83005e-05	-12.5619	3.15407	-3.98212965908	rs12945803	21	SKAP1	0	intronic	4.884	7	4	14	1	1	0
rs7218848	17	46418589	A	G	0.2097	7.02542e-10	-20.9126	3.39064	-6.16551479622	rs12945803	21	SKAP1	0	intronic	5.049	1f	4	14	1	1	0
rs1553751	17	46419797	T	C	0.2694	8.83932e-05	-12.4342	3.17117	-3.9204242994	rs12945803	21	SKAP1	0	intronic	16.53	7	4	14	1	1	0
rs1553752	17	46420708	G	A	0.2694	5.076e-05	-12.794	3.15687	-4.05209981254	rs12945803	21	SKAP1	0	intronic	10.18	6	4	14	1	1	0
rs1553753	17	46420806	T	C	0.2694	2.6928e-05	-13.2949	3.16641	-4.19800221372	rs12945803	21	SKAP1	0	intronic	2.898	6	4	14	1	1	0
rs9897162	17	46424789	G	A	0.2694	5.8614e-05	-12.6759	3.15404	-4.01832225214	rs12945803	21	SKAP1	0	intronic	16.73	7	5	14	1	1	0
rs12941877	17	46426334	C	A	0.2107	6.45679e-10	-20.9523	3.38973	-6.17885564276	rs12945803	21	SKAP1	0	intronic	13.31	4	4	14	1	1	0
rs9909002	17	46426468	A	G	0.2694	5.8614e-05	-12.6759	3.15404	-4.01832225214	rs12945803	21	SKAP1	0	intronic	0.143	5	4	14	1	1	0
rs7224686	17	46428568	C	T	0.2107	6.55464e-10	-20.9467	3.39013	-6.1764802613	rs12945803	21	SKAP1	0	intronic	8.717	7	5	14	1	1	0
rs12944592	17	46430405	G	A	0.2694	5.84507e-05	-12.679	3.15427	-4.01897972447	rs12945803	21	SKAP1	0	intronic	1.711	6	5	14	1	1	0
rs8078038	17	46431034	A	G	0.2694	6.1635e-05	-12.6428	3.15511	-4.00646213767	rs12945803	21	SKAP1	0	intronic	3.397	6	5	14	1	1	0
rs17696503	17	46431838	A	G	0.2107	8.04112e-10	-20.8485	3.39203	-6.14411375859	rs12945803	21	SKAP1	0	intronic	8.909	5	5	14	1	1	0
rs17623482	17	46432173	T	C	0.2107	8.05333e-10	-20.8453	3.39165	-6.14387288365	rs12945803	21	SKAP1	0	intronic	10.14	5	5	14	1	1	0
rs7207928	17	46432612	C	T	0.2694	8.66971e-05	-12.3917	3.15656	-3.92509060437	rs12945803	21	SKAP1	0	intronic	0.52	7	5	14	1	1	0
rs35759756	17	46432987	G	A	0.2107	7.19547e-10	-20.9032	3.3912	-6.16172947869	rs12945803	21	SKAP1	0	intronic	1.55	7	5	14	1	1	0
rs34466582	17	46433414	C	T	0.2107	7.57136e-10	-20.8788	3.39169	-6.15366275344	rs12945803	21	SKAP1	0	intronic	0.428	7	5	14	1	1	0
rs35003027	17	46433607	G	A	0.2107	7.27005e-10	-20.8989	3.3914	-6.16009678048	rs12945803	21	SKAP1	0	intronic	2.453	5	5	14	1	1	0
rs9907699	17	46434138	T	C	0.2694	6.65027e-05	-12.5869	3.15534	-3.98846325929	rs12945803	21	SKAP1	0	intronic	1.036	6	5	14	1	1	0
rs9906651	17	46434993	G	A	0.2704	5.22744e-05	-12.8275	3.17052	-4.04521825502	rs12945803	21	SKAP1	0	intronic	0.076	7	5	14	1	1	0
rs9891073	17	46438249	C	A	0.2694	0.000117342	-12.168	3.15872	-3.85161375355	rs12945803	21	SKAP1	0	intronic	1.941	4	4	14	1	1	0
rs1553749	17	46441441	G	A	0.2694	0.000108355	-12.2303	3.15893	-3.87107824906	rs12945803	21	SKAP1	0	intronic	0.06	7	4	14	1	1	0
rs1912153	17	46442739	G	A	0.2694	0.000109232	-12.2175	3.15724	-3.86911302618	rs12945803	21	SKAP1	0	intronic	8.999	6	4	14	1	1	0
rs12150117	17	46443258	G	A	0.2107	1.39681e-09	-20.5464	3.39164	-6.05584667603	rs12945803	21	SKAP1	0	intronic	2.397	7	4	14	1	1	0
rs1912154	17	46443594	G	A	0.2694	9.63688e-05	-12.3188	3.15854	-3.89955712289	rs12945803	21	SKAP1	0	intronic	5.045	6	4	14	1	1	0
rs17696640	17	46444420	A	G	0.2107	1.39681e-09	-20.5464	3.39164	-6.05584667603	rs12945803	21	SKAP1	0	intronic	6.563	6	4	14	1	1	0
rs8074212	17	46448122	C	A	0.2694	0.000111289	-12.2125	3.15965	-3.86456138608	rs12945803	21	SKAP1	0	intronic	2.709	6	5	14	1	1	0
rs11079818	17	46454177	T	C	0.2694	0.000154472	-11.9645	3.1616	-3.78376771415	rs12945803	21	SKAP1	0	intronic	1.117	5	4	14	1	1	0
rs11655672	17	46456850	T	C	0.2694	0.000173926	-11.8657	3.16024	-3.75415675375	rs12945803	21	SKAP1:RP11-433M22.1	0	ncRNA_intronic	3.508	6	4	14	1	1	0
rs2056458	17	46458003	G	A	0.2694	0.000135725	-12.0785	3.16491	-3.81583168918	rs12945803	21	SKAP1	0	intronic	8.712	5	4	14	1	1	0
rs7209522	17	46458303	T	C	0.2694	0.000174362	-11.8641	3.16035	-3.75352950247	rs12945803	21	SKAP1	0	intronic	7.213	7	4	14	1	1	0
rs12939680	17	46458651	T	C	0.2107	3.08231e-09	-20.144	3.39746	-5.92715340906	rs12945803	21	SKAP1	0	intronic	5.11	6	4	14	1	1	0
rs8073888	17	46463088	T	C	0.2694	0.000176832	-11.8583	3.16178	-3.750003645	rs12945803	21	SKAP1	0	intronic	3.438	7	4	14	1	1	0
rs12450935	17	46468532	A	C	0.2694	0.000183297	-11.8416	3.16492	-3.74098974593	rs12945803	21	SKAP1	0	intronic	0.682	7	4	14	1	1	0
rs56146024	17	46472449	A	G	0.2107	2.47111e-09	-20.2694	3.39783	-5.96335482939	rs12945803	21	SKAP1	0	intronic	11.82	5	4	15	1	1	0
rs12449653	17	46473686	A	G	0.2694	0.000170801	-11.8852	3.16162	-3.7586963099	rs12945803	21	SKAP1	0	intronic	11.6	6	4	14	1	1	0
rs12940365	17	46474610	T	C	0.2694	0.000165328	-11.9178	3.16342	-3.76683830746	rs12945803	21	SKAP1	0	intronic	0.064	6	4	14	1	1	0
rs62064554	17	46477536	C	A	0.2714	0.000164111	-11.9204	3.16258	-3.7686832232	rs12945803	21	SKAP1	0	intronic	2.738	7	4	14	1	1	0
rs12952824	17	46478195	C	A	0.2107	2.20651e-09	-20.3332	3.398	-5.98182519715	rs12945803	21	SKAP1	0	intronic	0.755	7	4	14	1	1	0
rs2175158	17	46481070	T	C	0.2694	0.000160075	-11.9342	3.16102	-3.77489511621	rs12945803	21	SKAP1	0	intronic	10.76	7	4	14	1	1	0
rs12948086	17	46481407	C	T	0.2107	2.28482e-09	-20.312	3.39769	-5.97614332669	rs12945803	21	SKAP1	0	intronic	1.839	6	5	14	1	1	0
rs12941926	17	46483746	A	C	0.2694	0.000156139	-11.9539	3.16104	-3.78109671013	rs12945803	21	SKAP1	0	intronic	0.32	7	5	14	1	1	0
rs8068623	17	46484277	C	A	0.2694	0.000156139	-11.9539	3.16104	-3.78109671013	rs12945803	21	SKAP1	0	intronic	12.97	7	5	14	1	1	0
rs7217120	17	46484755	T	C	0.2694	0.000152436	-11.9733	3.16117	-3.78706701121	rs12945803	21	SKAP1	0	intronic	0.353	4	5	14	1	1	0
rs35533148	17	46487600	G	A	0.2117	1.37466e-09	-20.6651	3.40978	-6.05841892877	rs12945803	21	SKAP1	0	intronic	8.688	6	4	14	1	1	0
rs34791545	17	46488447	T	C	0.2416	1.94801e-09	-20.1427	3.35477	-6.00208389151	rs12945803	21	SKAP1	0	intronic	6.882	5	4	14	1	1	0
rs9897588	17	46488670	G	A	0.2704	0.000221359	-11.7868	3.19096	-3.69330415551	rs12945803	21	SKAP1	0	intronic	0.724	7	4	14	1	1	0
rs1396870	17	46495412	T	G	0.2107	4.44008e-09	-20.1686	3.43656	-5.86690384031	rs12945803	21	SKAP1	0	intronic	0.574	NA	5	14	1	1	0
rs7209043	17	46495951	C	T	0.2694	0.000242579	-11.7008	3.18784	-3.66996993273	rs12945803	21	SKAP1	0	intronic	12.64	7	5	14	1	1	0
rs12945780	17	46496941	G	A	0.2107	4.27777e-09	-20.1957	3.43756	-5.8730780275	rs12945803	21	SKAP1	0	intronic	0.76	7	5	14	1	1	0
rs5000249	17	46497380	A	C	0.2704	0.000260025	-11.6414	3.18711	-3.65217853335	rs12945803	21	SKAP1	0	intronic	16.25	5	5	14	1	1	0
rs7220387	17	46500100	G	A	0.2107	6.56493e-09	-19.9094	3.43056	-5.8016914062	rs12945803	21	SKAP1	0	intronic	9.999	6	5	14	1	1	0
rs7207826	17	46500673	T	C	0.2694	0.000221792	-11.7754	3.18831	-3.69280739693	rs12945803	21	SKAP1	0	intronic	2.047	6	2	14	1	1	0
rs4261589	17	46501437	T	G	0.2694	0.000214574	-11.8111	3.1907	-3.70120975954	rs12945803	21	SKAP1	0	intronic	4.282	5	5	14	1	1	0
rs35713035	17	46501710	C	T	0.2107	4.59385e-09	-20.1757	3.44109	-5.86125387441	rs12945803	21	SKAP1	0	intronic	2.876	6	5	14	1	1	0
rs7218217	17	46502888	C	T	0.2107	4.42051e-09	-20.2072	3.4427	-5.86763651918	rs12945803	21	SKAP1	0	intronic	0.446	7	2	14	1	1	0
rs7218345	17	46502917	C	T	0.2694	0.000248147	-11.6949	3.19127	-3.66416477947	rs12945803	21	SKAP1	0	intronic	0.973	5	2	14	1	1	0
rs9891635	17	46503476	C	T	0.2694	0.000225072	-11.7735	3.19101	-3.68907372094	rs12945803	21	SKAP1	0	intronic	0.4	3a	2	14	1	1	0
rs9900511	17	46504524	A	C	0.2694	0.000367189	-11.3848	3.19524	-3.56260783527	rs12945803	21	SKAP1	0	intronic	3.08	5	1	14	1	1	0
rs7211712	17	46505696	A	G	0.2107	3.07832e-09	-20.4296	3.4455	-5.9273661928	rs12945803	21	SKAP1	0	intronic	21.2	2b	1	14	1	1	0
rs8073466	17	46506679	C	T	0.2097	6.31169e-09	-20.7656	3.57397	-5.80828264402	rs12945803	21	SKAP1	0	intronic	8.248	2b	1	13	1	1	0
rs1027895	17	46510697	A	G	0.3191	9.144e-09	-17.8155	3.09957	-5.74588766642	rs7209010	21	SKAP1	3059	intergenic	20.2	3a	2	13	1	1	0
rs7212325	17	46512388	C	T	0.3191	8.69327e-09	-17.777	3.08828	-5.75443372723	rs7209010	21	SKAP1	4750	intergenic	0.718	7	5	14	1	1	0
rs7211636	17	46512688	G	T	0.3777	4.98859e-05	-11.9974	2.95735	-4.05616090271	rs7209010	21	SKAP1	5050	intergenic	20.5	4	5	14	1	1	0
rs55682156	17	46513175	C	T	0.2097	3.13339e-09	-20.4388	3.44875	-5.92445279445	rs12945803	21	SKAP1	5537	intergenic	1.64	5	5	14	1	1	0
rs7214269	17	46515483	T	G	0.2107	2.30234e-09	-20.6534	3.4555	-5.97489813391	rs12945803	21	SKAP1	7845	intergenic	8.064	6	5	14	1	1	0
rs4794674	17	46516479	G	A	0.3191	1.13979e-08	-17.6733	3.095	-5.70849578529	rs7209010	21	SKAP1	8841	intergenic	1.914	5	5	14	1	1	0
rs1533057	17	46519105	C	A	0.2107	1.42478e-09	-20.949	3.45991	-6.05265476824	rs12945803	21	SKAP1	11467	intergenic	15.54	NA	2	14	0	1	0
rs9747116	17	46521144	G	A	0.3201	5.75459e-09	-18.0632	3.10063	-5.82373761206	rs7209010	21	SKAP1	13506	intergenic	0.782	7	5	14	0	1	0
rs6504257	17	46526022	A	G	0.2107	5.43577e-10	-21.4195	3.45016	-6.20597823954	rs12945803	21	RP11-433M22.2	11709	intergenic	8.306	7	5	14	0	1	0
rs4794678	17	46526303	A	C	0.3787	3.86061e-05	-12.2712	2.98108	-4.11566720915	rs7209010	21	RP11-433M22.2	11428	intergenic	0.093	7	5	14	0	1	0
rs56655886	17	46526891	A	G	0.2107	5.60711e-10	-21.4104	3.4514	-6.20109655088	rs12945803	21	RP11-433M22.2	10840	intergenic	4.648	7	5	14	0	1	0
rs35387091	17	46528238	T	G	0.2107	5.63781e-10	-21.4071	3.45134	-6.20023727307	rs12945803	21	RP11-433M22.2	9493	intergenic	3.581	7	5	14	0	1	0
rs35767434	17	46528375	T	C	0.2107	5.43106e-10	-21.4273	3.45134	-6.20611454379	rs12945803	21	RP11-433M22.2	9356	intergenic	3.646	7	5	14	0	1	0
rs34771639	17	46528529	A	G	0.2107	5.57856e-10	-21.416	3.45186	-6.20189978111	rs12945803	21	RP11-433M22.2	9202	intergenic	3.686	6	5	14	0	1	0
rs12942428	17	46529501	T	C	0.3201	2.1698e-09	-18.5691	3.10176	-5.98455669699	rs7209010	21	RP11-433M22.2	8230	intergenic	0.117	6	5	14	0	1	0
rs7209010	17	46529564	C	T	0.3201	1.99183e-09	-18.6174	3.10261	-5.99847188231	rs7209010	21	RP11-433M22.2	8167	intergenic	0.448	6	5	14	0	1	0
rs35680046	17	46531793	G	A	0.2107	5.99992e-10	-21.3981	3.45536	-6.19043291298	rs12945803	21	RP11-433M22.2	5938	intergenic	9.849	7	2	14	0	1	0
rs4793846	17	46532906	C	T	0.2107	6.71156e-10	-21.3367	3.45532	-6.17274220094	rs12945803	21	RP11-433M22.2	4825	intergenic	5.552	4	2	13	0	1	0
rs8072770	17	46533886	C	T	0.2097	2.23556e-10	-21.9709	3.46179	-6.34421943079	rs12945803	21	RP11-433M22.2	3845	intergenic	7.768	5	5	13	0	1	0
rs36057069	17	46542911	A	G	0.2107	1.41856e-10	-22.4526	3.49921	-6.41388632528	rs12945803	21	RP11-433M22.2	0	ncRNA_exonic	9.53	7	5	14	0	1	0
rs12945803	17	46552229	T	C	0.2127	1.30974e-10	-22.5252	3.50389	-6.42603646114	rs12945803	21	Y_RNA	4229	intergenic	1.506	5	5	14	0	1	0
rs17697950	17	46555268	A	G	0.2406	4.06118e-10	-20.4254	3.26599	-6.25165798274	rs12945803	21	Y_RNA	1190	intergenic	5.532	5	5	14	0	1	0
rs8072250	17	46569216	G	A	0.1978	2.44446e-11	-24.7232	3.70129	-6.67666189918	rs4793889	21	Y_RNA	12655	intergenic	3.759	1d	2	14	0	1	0
rs4793854	17	46572133	G	A	0.2107	4.4906e-09	-20.8048	3.54606	-5.86502685928	rs4793889	21	Y_RNA	15572	intergenic	15.11	4	2	14	0	1	0
rs4239210	17	46574318	G	A	0.1998	2.25494e-11	-23.809	3.55819	-6.68848419135	rs4793889	21	Y_RNA	17757	intergenic	6.179	5	5	14	0	1	0
rs9904760	17	46575031	G	A	0.1988	7.45433e-11	-23.7698	3.64908	-6.5112191412	rs4793889	21	Y_RNA	18470	intergenic	12.63	1f	5	14	0	1	0
rs9906950	17	46577167	G	A	0.2087	3.61193e-09	-20.7946	3.52269	-5.90105110224	rs4793889	21	Y_RNA	20606	intergenic	5.059	5	5	14	0	1	0
rs8071207	17	46584016	C	T	0.2117	1.24852e-09	-21.0395	3.46271	-6.07388519968	rs4793889	21	HOXB1	21871	intergenic	8.983	5	5	14	0	1	0
rs2202895	17	46584657	C	T	0.2117	1.43487e-09	-20.9583	3.46211	-6.0515182788	rs4793889	21	HOXB1	21230	intergenic	0.006	6	5	14	0	1	0
rs34378400	17	46589265	A	G	0.1968	1.08508e-11	-24.2303	3.56448	-6.79474005167	rs4793889	21	HOXB1	16622	intergenic	0.555	7	2	14	0	1	0
rs12601713	17	46589734	C	T	0.175	7.95611e-10	-23.5795	3.83525	-6.1458007637	rs4793889	21	HOXB1	16153	intergenic	0.076	7	5	14	0	1	0
rs4793889	17	46592352	G	A	0.2008	1.41692e-11	-24.1324	3.57036	-6.75616505241	rs4793889	21	HOXB1	13535	intergenic	4.348	5	5	14	0	1	0
rs62065846	17	46592858	G	A	0.1978	6.31459e-12	-24.5965	3.57744	-6.87236552058	rs4793889	21	HOXB1	13029	intergenic	1.32	5	5	14	0	1	0
rs9989493	17	46594424	C	T	0.1978	3.90174e-12	-24.8735	3.58207	-6.94069557484	rs4793889	21	HOXB1	11463	intergenic	0.139	7	5	14	0	1	0
rs35621842	17	46606222	C	T	0.1928	6.22601e-12	-24.7469	3.59825	-6.87437986664	rs4793889	21	HOXB1	0	UTR3	15.39	4	5	13	1	1	0
rs7207109	17	46607817	C	T	0.2048	7.10228e-10	-21.421	3.47403	-6.16379294482	rs4793889	21	HOXB1	0	exonic	1.066	4	5	13	1	1	0
rs12946855	17	46608030	G	A	0.2048	1.24587e-09	-21.1063	3.4735	-6.07422621133	rs4793889	21	HOXB1	0	exonic	5.379	4	5	13	1	1	0
rs62066689	17	46609092	T	C	0.1928	2.58532e-11	-24.0306	3.60209	-6.66844267098	rs4793889	21	HOXB1	732	upstream	8.57	5	5	13	1	1	0
rs8079617	17	46610028	T	G	0.1928	2.25557e-11	-23.9895	3.58518	-6.68844330286	rs4793889	21	HOXB1	1668	intergenic	10.63	1b	5	14	1	1	0
rs8074125	17	46610060	G	T	0.1928	1.01098e-11	-24.3605	3.57825	-6.80493054409	rs4793889	21	HOXB1	1700	intergenic	1.827	5	5	14	1	1	0
rs56038617	17	46612578	C	T	0.1928	8.97886e-12	-24.4225	3.57839	-6.82198890945	rs4793889	21	HOXB1	4218	intergenic	0.654	5	5	14	1	1	0
rs55859232	17	46612645	A	G	0.1928	1.06298e-11	-24.3333	3.57807	-6.79770612962	rs4793889	21	HOXB1	4285	intergenic	4.9	5	5	14	1	1	0
rs12946931	17	46614080	T	C	0.1928	1.67519e-11	-24.1076	3.57958	-6.73185025706	rs4793889	21	HOXB2	4175	intergenic	9.384	4	2	14	1	1	0
rs12938390	17	46614722	T	C	0.1928	1.31821e-11	-24.2257	3.57862	-6.76662516961	rs4793889	21	HOXB2	3533	intergenic	5.778	5	5	14	1	1	0
rs12947405	17	46614755	C	T	0.1938	1.21024e-11	-24.266	3.57804	-6.77898391421	rs4793889	21	HOXB2	3500	intergenic	0.53	5	5	14	1	1	0
rs12603976	17	46617163	C	A	0.1928	4.35475e-12	-24.8233	3.58288	-6.92516261432	rs4793889	21	HOXB2	1092	intergenic	6.235	5	2	13	1	1	0
rs2326012	17	46618581	C	T	0.1928	7.18038e-12	-24.606	3.58841	-6.85401847964	rs4793889	21	HOXB2	0	intergenic	7.024	4	1	2	1	1	0
rs1042822	17	46620095	G	T	0.1948	1.40592e-11	-24.349	3.60179	-6.75729474743	rs4793889	21	HOXB2	0	UTR3	22.6	NA	1	10	1	1	0
rs1042818	17	46620111	T	C	0.1928	9.91636e-12	-24.5157	3.59958	-6.80771130692	rs4793889	21	HOXB2	0	UTR3	22.5	NA	1	10	1	1	0
rs2229302	17	46620402	G	A	0.1928	2.29967e-11	-24.1132	3.60519	-6.68560853993	rs4793889	21	HOXB2	0	UTR3	9.886	NA	1	10	1	1	0
rs12951076	17	46625109	T	C	0.1899	4.20515e-11	-23.933	3.62653	-6.59666304682	rs4793889	21	HOXB-AS1	0	ncRNA_intronic	22.2	2b	1	2	1	1	0
rs2229304	17	46629593	T	G	0.2932	7.29451e-11	-20.2696	3.11022	-6.51447341306	rs2229304	21	HOXB3:HOXB-AS3	0	exonic	14.93	NA	1	13	1	1	0
rs67412921	17	46636625	C	A	0.1759	1.18261e-11	-24.7138	3.64223	-6.78232019871	rs4793889	21	HOXB3:HOXB-AS3:HOXB-AS2	0	ncRNA_intronic	3.211	2b	1	13	1	1	0
rs1062037	17	46638154	T	C	0.173	1.26814e-11	-24.8424	3.66665	-6.7722280855	rs34527992	21	HOXB3:HOXB-AS3	0	ncRNA_intronic	9.564	NA	2	13	1	1	0
rs7225635	17	46645325	A	G	0.3499	6.22126e-06	-13.7447	3.04109	-4.51872682789	rs2229304	21	HOXB3:HOXB-AS3	0	ncRNA_intronic	5.867	5	1	13	1	1	0
rs35825473	17	46645394	G	A	0.174	6.07955e-12	-25.2187	3.66502	-6.87777286323	rs34527992	21	HOXB3:HOXB-AS3	0	ncRNA_intronic	0.275	5	1	13	1	1	0
rs34822124	17	46648679	G	T	0.1779	2.1349e-12	-25.6102	3.64364	-7.02537635315	rs34527992	21	HOXB3:HOXB-AS3	0	ncRNA_intronic	2.744	2b	1	13	1	1	0
rs34490194	17	46648744	C	T	0.1779	2.8753e-12	-25.4921	3.64851	-6.98368811478	rs34527992	21	HOXB3:HOXB-AS3	0	ncRNA_intronic	9.245	4	1	13	1	1	0
rs35624684	17	46658475	C	T	0.1759	5.00799e-13	-26.1656	3.61971	-7.22508215254	rs34527992	21	HOXB3:HOXB-AS3:MIR10A	0	ncRNA_exonic	10.31	2b	1	13	1	1	0
rs34527992	17	46659561	C	A	0.175	4.07166e-13	-26.3524	3.63142	-7.25315754785	rs34527992	21	HOXB3:HOXB-AS3:MIR10A	0	ncRNA_exonic	7.274	4	1	13	1	1	0
rs7208449	17	46663535	G	A	0.1332	2.12032e-09	-24.5379	4.09618	-5.98831049151	rs34527992	21	HOXB3:HOXB-AS3	0	ncRNA_intronic	10.93	4	1	11	1	1	0
rs62064564	17	46664979	C	T	0.1322	8.61258e-09	-23.664	4.10985	-5.75600899188	rs34527992	21	HOXB3:HOXB-AS3	0	ncRNA_intronic	11.75	4	1	13	1	1	0
rs872760	17	46668951	A	G	0.1531	5.93315e-10	-23.5917	3.8085	-6.19219655062	rs34527992	21	HOXB3:HOXB-AS3:HOXB5	0	ncRNA_intronic	3.532	NA	1	13	1	1	0
rs1529334	17	46671792	T	C	0.167	6.11112e-09	-21.5303	3.70216	-5.81368818579	rs34527992	21	HOXB3:HOXB-AS3:HOXB6	0	ncRNA_intronic	9.877	1f	1	13	1	1	0
rs1123630	17	46671816	G	A	0.1531	7.72e-10	-23.7627	3.86206	-6.15058021787	rs34527992	21	HOXB3:HOXB-AS3:HOXB6	0	ncRNA_intronic	8.673	NA	1	13	1	1	0
rs66459980	17	46672716	C	T	0.1531	5.45749e-10	-23.616	3.80434	-6.20535116477	rs34527992	21	HOXB3:HOXB-AS3:HOXB6	0	ncRNA_intronic	8.498	2b	1	13	1	1	0
rs4793951	17	46678814	T	C	0.159	1.49683e-08	-21.0514	3.7169	-5.6619264304	rs34527992	21	HOXB3:HOXB-AS3:HOXB6	0	ncRNA_exonic	7.456	4	1	13	1	1	0
rs9912500	17	46681763	G	A	0.1581	7.55271e-09	-21.4709	3.71467	-5.77814857653	rs34527992	21	HOXB3:HOXB-AS3:HOXB6	0	ncRNA_intronic	16.98	2b	1	13	1	1	0
rs9896015	17	46683094	A	C	0.159	1.58817e-08	-20.9201	3.70038	-5.65175592536	rs34002327	21	HOXB-AS3	0	ncRNA_intronic	0.457	2b	1	13	1	1	0
rs28575348	17	46683378	C	T	0.1581	2.63581e-08	-20.5735	3.69647	-5.56405222897	rs34527992	21	HOXB-AS3	0	ncRNA_intronic	5.211	4	1	13	1	1	0
rs12952262	17	46683800	C	T	0.1441	1.79818e-09	-23.2991	3.87211	-6.01506187775	rs34527992	21	HOXB-AS3	23	downstream	0.201	4	1	13	1	1	0
rs9909884	17	46684210	T	C	0.1581	2.99029e-08	-20.4893	3.69599	-5.54200427751	rs34527992	21	HOXB7	383	downstream	13.71	2b	1	13	1	1	0
rs12939324	17	46687752	C	A	0.1441	3.36754e-08	-21.5056	3.89396	-5.52116779575	rs34527992	21	HOXB7	0	intronic	7.703	4	1	11	1	1	0
rs8066740	17	46693683	C	T	0.1501	4.74471e-07	-19.0787	3.78726	-5.03635872494	rs34002327	21	HOXB7	0	intergenic	2.701	4	5	13	1	1	0
rs4239158	17	46699851	G	A	0.1501	4.8542e-07	-19.2666	3.82789	-5.03198786433	rs34002327	21	HOXB7:HOXB9	0	UTR3	8.624	4	5	13	1	1	0
rs9646424	17	46705605	C	A	0.1511	3.14867e-07	-19.5647	3.82449	-5.11432370524	rs34002327	21	HOXB7	0	upstream	10.37	4	1	13	1	1	0
rs62064570	17	46707071	G	A	0.1362	1.25803e-06	-20.1105	4.14871	-4.84627201855	rs34002327	21	HOXB7:HOXB-AS4	0	ncRNA_intronic	11.17	4	1	13	1	1	0
rs58702553	17	46707989	A	G	0.1511	4.43273e-07	-19.2842	3.81819	-5.04936847589	rs34002327	21	HOXB7:HOXB-AS4	0	ncRNA_intronic	0.898	3a	2	13	1	1	0
rs2303488	17	46710980	C	T	0.1521	8.15929e-07	-18.8051	3.81235	-4.93151835319	rs34002327	21	HOXB-AS4	0	ncRNA_intronic	15.55	3a	1	13	1	1	0
rs34582033	17	46712139	T	C	0.1521	1.61132e-06	-18.3066	3.81547	-4.79690994325	rs34002327	21	HOXB-AS4	0	ncRNA_exonic	8.841	3a	2	13	1	1	0
rs71377382	17	46719115	C	A	0.1521	1.01496e-06	-18.6409	3.81215	-4.88871559889	rs34002327	21	RP11-357H14.17	0	ncRNA_intronic	3.205	4	1	13	1	1	0
rs35085494	17	46724803	C	T	0.1521	4.14178e-07	-19.4861	3.84827	-5.06232324604	rs34002327	21	RP11-357H14.17	417	upstream	9.192	4	1	11	0	1	0
rs62064609	17	46731457	G	A	0.1521	4.26009e-07	-19.451	3.84541	-5.05695263081	rs34002327	21	RP11-357H14.17	7071	intergenic	0.888	6	5	14	0	1	0
rs72831814	17	46737687	A	G	0.1342	2.68542e-06	-19.5775	4.17027	-4.69352131172	rs34002327	21	RP11-357H14.17	13301	intergenic	3.778	5	5	14	0	1	0
rs62064612	17	46744621	A	G	0.1491	5.47208e-06	-17.3741	3.8212	-4.54582380253	rs34002327	21	CTD-2377D24.8	16107	intergenic	7.155	7	5	14	0	1	0
rs12936554	17	46745232	T	C	0.1431	6.14489e-08	-21.3196	3.93635	-5.4145329134	rs34002327	21	CTD-2377D24.8	15496	intergenic	3.226	6	5	14	0	1	0
rs12951790	17	46747019	A	G	0.1431	6.56642e-08	-21.2525	3.93261	-5.40264810552	rs34002327	21	CTD-2377D24.8	13709	intergenic	4.683	5	5	14	0	1	0
rs66563654	17	46747784	T	C	0.1491	8.1584e-06	-17.1222	3.83743	-4.46098447784	rs34002327	21	CTD-2377D24.8	12944	intergenic	9.474	6	5	14	0	0	0
rs62064616	17	46760226	G	A	0.1511	6.97461e-06	-17.1205	3.80848	-4.49446186695	rs34002327	21	CTD-2377D24.8	502	upstream	7.652	7	5	14	0	1	0
rs7215264	17	46761749	C	T	0.1521	8.36554e-06	-17.013	3.81758	-4.45560894478	rs34002327	21	CTD-2377D24.8	0	ncRNA_intronic	1.804	7	4	14	0	1	0
rs34002327	17	46763580	G	A	0.1481	4.48952e-08	-21.3013	3.89277	-5.47042723692	rs34002327	21	CTD-2377D24.8	0	ncRNA_intronic	1.384	6	5	14	0	0	0
rs12941331	17	46769069	C	T	0.1491	4.98399e-08	-21.2088	3.88906	-5.45188066001	rs34002327	21	CTD-2377D24.8	0	ncRNA_intronic	2.062	7	5	14	0	0	0
rs4793971	17	46770113	C	T	0.1491	4.90094e-08	-21.2878	3.90141	-5.45486741334	rs34002327	21	CTD-2377D24.8	0	ncRNA_intronic	0.579	7	5	14	0	0	0
rs34597570	17	46771342	C	T	0.1501	5.96677e-08	-21.1494	3.90114	-5.41979414823	rs34002327	21	CTD-2377D24.8	0	ncRNA_intronic	1.518	6	5	14	0	0	0
rs4793972	17	46775005	T	C	0.1501	2.89159e-07	-19.7725	3.85302	-5.1303792505	rs34002327	21	CTD-2377D24.8	0	ncRNA_intronic	8.36	7	5	14	0	0	0
rs17820301	17	53872849	A	G	0.01093	4.57415e-09	-67.6242	11.5323	-5.86196734284	rs17820301	22	PCTP	0	intronic	19.4	5	5	15	1	0	0
rs6046614	20	20071634	C	T	0.2565	1.18242e-09	19.9008	3.27055	6.08260962025	rs1474754	23	C20orf26	0	intronic	6.542	7	4	15	1	0	0
rs6081871	20	20072205	G	A	0.2634	1.47176e-09	19.7362	3.26238	6.04742844151	rs1474754	23	C20orf26	0	intronic	2.588	7	4	15	1	0	0
rs2103719	20	20072366	T	G	0.2634	1.58773e-09	19.6955	3.26227	6.03519280574	rs1474754	23	C20orf26	0	intronic	0.208	7	4	15	1	0	0
rs2179683	20	20072939	C	A	0.2614	2.2776e-09	19.4514	3.25342	5.97665917943	rs1474754	23	C20orf26	0	intronic	2.162	7	4	15	1	0	0
rs6081873	20	20075273	G	A	0.2575	9.8363e-10	19.8713	3.24998	6.11204408614	rs1474754	23	C20orf26:RP5-1002M8.4	0	ncRNA_exonic	1.073	5	4	15	1	0	0
rs6075613	20	20076863	C	T	0.2584	1.26055e-09	19.6952	3.24226	6.07234595488	rs1474754	23	C20orf26	0	intronic	6.402	3a	5	15	1	0	0
rs1474754	20	20077178	G	A	0.2575	9.26159e-10	19.869	3.24451	6.121642048	rs1474754	23	C20orf26	0	intronic	20.3	NA	1	15	1	0	0
rs1155188	20	20077897	G	A	0.2624	5.87596e-09	18.5335	3.18329	5.82025020287	rs1474754	23	C20orf26	0	intronic	5.261	NA	5	15	1	0	0
rs4814937	20	20078767	A	C	0.2594	7.33257e-09	18.5444	3.20561	5.78312462216	rs1474754	23	C20orf26	0	intronic	0.438	5	5	15	1	0	0
rs6136940	20	20079966	C	T	0.2584	7.52039e-09	18.5524	3.20935	5.77887023486	rs1474754	23	C20orf26	0	intronic	2.168	7	4	15	1	0	0
rs6046620	20	20080132	G	A	0.2584	7.97386e-09	18.535	3.21183	5.7690099436	rs1474754	23	C20orf26	0	intronic	3.792	7	4	15	1	0	1
rs2328491	20	20080492	C	T	0.2584	8.39844e-09	18.5004	3.2107	5.76026013594	rs1474754	23	C20orf26	0	intronic	0.437	5	4	15	1	0	1
rs1040564	20	20082067	C	T	0.2594	1.02713e-08	18.4368	3.21872	5.72618699952	rs1474754	23	C20orf26	0	intronic	6.007	NA	5	15	1	0	1
rs742698	20	20083949	C	T	0.2913	2.02693e-07	16.2414	3.12441	5.1968507211	rs1474754	23	C20orf26	0	intronic	1.804	6	2	15	1	0	1
rs761324	20	20084385	C	T	0.2594	1.57824e-08	18.2315	3.22419	5.65283368867	rs1474754	23	C20orf26	0	intronic	8.181	NA	5	15	1	0	1
rs1883798	20	20084496	G	A	0.2594	1.73623e-08	18.1749	3.22355	5.63641864571	rs1474754	23	C20orf26	0	intronic	15.77	7	5	15	1	0	1
MAF; minor allele frequency.
IndSigSNPs; independent significant SNPS.
CADD; combined annotation-dependent depletion score. CADD predicts how deleterious the SNP effect is on protein structure and function (higher scores indicate more deleterious effect).
RDB; RegulomeDB. RDB scores predict likelihood of regulatory functionality (lower scores indicate higher likelihood).
minChrState; minimum chromatine state. The chromatine state indicates the accessibility of genomic regions using 15 categorical states.
pos-Mapping; positional gene mapping. 1 = yes, 0 = no.
eqtl-Mapping; expression quantitative trait loci gene mapping. 1 = yes, 0 = no.
ci-Mapping; chromatin interaction gene mapping. 1 = yes, 0 = no.
