# Supplementary material for: The genetic architecture of human brainstem structures and their involvement in common brain disorders
Source: Nat Commun. 2020 Aug 11;11:4016. doi: 10.1038/s41467-020-17376-1 (PMC7421944; doi:10.1038/s41467-020-17376-1)
Supplement: Supplementary file 12 — Supplementary Data 8 [file 41467_2020_17376_MOESM12_ESM.xlsx]

## Sheet: Suppl. Data 10_SCP_SNPs
Supplementary Data 8. Functional annotation of single nucleotide polymorphisms (SNPs) in linkage disequilibrium (r2 ≥ 0.6) with one of the independent significant SNPs for superior cerebellar peduncle volume.
We functionally annotated all candidate single-nucleotide polymorphisms (SNPs) that were in linkage disequilibrium (r2 ≥ 0.6) with one of the independent significant SNPs using Functional Mapping and Annotation of GWAS (FUMA). FUMA is based on information from 18 biological repositories and tools and functionally annotates GWAS results. The platform prioritizes the most likely causal SNPs and gen…
rsID	Chromosome	Position	non_effect_allele	effect_allele	MAF	GWAS P-value	Beta	SE	Z-score	IndSigSNP	Genomic Locus	Nearest gene	Distance	Function	CADD	RDB	minChrState	commonChrState	posMapFilt	eqtlMapFilt	ciMapFilt
rs16841287	1	165194520	G	T	0.1332	2.18146e-06	-2.16206	0.456431	-4.73584338926	rs76332122	1	LMX1A	0	intronic	6.514	6	5	14	1	0	0
rs78376385	1	165194664	C	T	0.1322	6.15257e-07	-2.22584	0.446279	-4.98636550755	rs76332122	1	LMX1A	0	intronic	4.241	7	5	14	1	0	0
rs12126828	1	165196305	G	A	0.1322	9.71678e-07	-2.20359	0.449857	-4.89728916298	rs76332122	1	LMX1A	0	intronic	0.76	6	5	14	1	0	0
rs1807837	1	165198326	T	C	0.1332	7.93791e-07	-2.22346	0.450269	-4.93688781878	rs76332122	1	LMX1A	0	intronic	9.34	NA	5	14	1	0	0
rs11806003	1	165200948	G	A	0.1332	1.02832e-06	-2.2004	0.450231	-4.886140172	rs76332122	1	LMX1A	0	intronic	0.397	6	5	14	1	0	0
rs10918140	1	165201326	C	T	0.1322	1.4548e-06	-2.16978	0.450308	-4.81734640269	rs76332122	1	LMX1A	0	intronic	0.55	7	5	14	1	0	0
rs7550097	1	165203394	C	T	0.1342	5.65463e-07	-2.26335	0.452319	-5.00265426414	rs76332122	1	LMX1A	0	intronic	4.467	3a	2	13	1	0	0
rs76332122	1	165204565	G	A	0.1342	3.61761e-08	-2.51546	0.456511	-5.50856970043	rs76332122	1	LMX1A	0	intronic	6.346	3a	1	13	1	1	0
rs11809567	1	165206614	C	A	0.1928	2.43834e-06	-1.91607	0.406442	-4.71321891038	rs76332122	1	LMX1A	0	intronic	1.937	6	5	14	1	1	0
rs59755210	1	165206653	G	T	0.1938	2.06383e-06	-1.92753	0.405954	-4.74707151027	rs76332122	1	LMX1A	0	intronic	3.033	7	5	14	1	1	0
rs74365266	1	165209966	A	G	0.1372	3.9177e-08	-2.50412	0.455616	-5.49452203966	rs76332122	1	LMX1A	0	intronic	13.85	5	1	14	1	1	0
rs1394439	1	165213822	G	A	0.1938	1.05836e-06	-1.98466	0.406559	-4.88046499348	rs76332122	1	LMX1A	0	intronic	2.018	NA	5	14	1	1	1
rs1394436	1	165214354	G	T	0.1938	6.69863e-07	-2.02577	0.407508	-4.96990330304	rs76332122	1	LMX1A	0	intronic	0.238	NA	5	14	1	1	1
rs12136019	1	165217902	T	C	0.1382	5.79909e-08	-2.44945	0.451394	-5.42488797101	rs76332122	1	LMX1A	0	intronic	8.922	6	4	14	1	1	1
rs11801202	1	165239605	G	A	0.1392	1.20365e-07	-2.3995	0.453217	-5.29294063832	rs76332122	1	LMX1A	0	intronic	0.034	7	5	15	1	1	0
rs76522315	1	165244467	C	T	0.1392	1.47229e-07	-2.39523	0.455593	-5.25599161272	rs76332122	1	LMX1A	0	intronic	0.301	6	5	15	1	1	0
rs1504694	1	165244828	A	C	0.1392	1.71691e-07	-2.38346	0.455814	-5.22763610883	rs76332122	1	LMX1A	0	intronic	0.468	5	5	14	1	1	0
rs11804125	1	165256640	G	T	0.2117	1.71869e-07	-2.12623	0.406634	-5.22744446223	rs11809085	1	LMX1A	0	intronic	9.443	4	5	14	1	0	0
rs7537922	1	165258815	C	T	0.2157	1.40317e-07	-2.14404	0.407127	-5.26483280067	rs11809085	1	LMX1A	0	intronic	5.177	5	5	14	1	0	0
rs144099105	1	165261071	C	T	0.2157	1.01844e-07	-2.15701	0.405081	-5.32340259195	rs11809085	1	LMX1A	0	intronic	1.575	7	5	15	1	0	0
rs6692353	1	165262474	T	C	0.2157	5.70831e-08	-2.2005	0.405303	-5.42770557971	rs11809085	1	LMX1A	0	intronic	2.351	5	5	15	1	0	0
rs11809085	1	165265635	C	T	0.2177	1.10921e-08	-2.31129	0.404429	-5.71312368207	rs11809085	1	LMX1A	0	intronic	0.621	5	5	15	1	0	0
rs74118549	1	165266037	T	G	0.2177	3.13154e-08	-2.23438	0.403641	-5.53391879515	rs11809085	1	LMX1A	0	intronic	0.672	6	5	15	1	0	0
rs16842354	1	165276634	T	G	0.2187	5.09076e-08	-2.16686	0.397614	-5.44811095126	rs11809085	1	LMX1A	0	intronic	4.618	7	5	15	1	0	0
rs11808645	1	165279642	T	C	0.2187	4.29406e-08	-2.19367	0.400312	-5.47831055391	rs11809085	1	LMX1A	0	intronic	1.642	6	5	15	1	0	0
rs12138441	1	165281317	A	G	0.2187	5.18403e-08	-2.20353	0.40458	-5.44488007515	rs11809085	1	LMX1A	0	intronic	1.444	5	5	15	1	0	0
rs899630	4	57749458	A	G	0.3986	1.34202e-05	1.46595	0.336692	4.35313900036	rs6830774	2	REST	24616	intergenic	0.415	NA	5	15	0	1	0
rs7667302	4	57749811	C	T	0.3936	1.51663e-05	1.45369	0.335951	4.32625912217	rs6830774	2	REST	24263	intergenic	7.241	6	5	15	0	1	0
rs7667744	4	57750638	T	C	0.3986	1.4015e-05	1.46285	0.336716	4.3436260527	rs6830774	2	REST	23436	intergenic	1.837	5	1	15	0	1	0
rs13149614	4	57752821	G	T	0.3887	6.32632e-05	1.34526	0.336235	4.00029638549	rs6830774	2	REST	21253	intergenic	0.589	6	14	15	0	1	0
rs7682095	4	57753509	A	C	0.3936	5.60548e-05	1.35822	0.337069	4.02883140024	rs6830774	2	REST	20565	intergenic	1.004	6	14	15	0	1	0
rs13127873	4	57757067	G	T	0.3887	6.91421e-05	1.3391	0.336469	3.97921875427	rs6830774	2	REST	17007	intergenic	1.296	6	9	15	0	1	0
rs13110241	4	57757510	A	G	0.3936	4.6191e-05	1.37216	0.336744	4.07410822114	rs6830774	2	REST	16564	intergenic	2.41	6	14	15	0	1	0
rs71609618	4	57757966	G	T	0.3887	4.84781e-05	1.36644	0.336269	4.06284558544	rs6830774	2	REST	16108	intergenic	10.29	7	14	15	0	1	0
rs11727819	4	57758974	G	A	0.3887	4.92456e-05	1.36566	0.336381	4.05917878095	rs6830774	2	REST	15100	intergenic	1.47	1d	14	15	0	1	0
rs6855212	4	57759900	G	T	0.3887	6.19653e-05	1.34825	0.33657	4.00519897283	rs6830774	2	REST	14174	intergenic	5.269	5	7	15	0	1	0
rs2899081	4	57760518	T	G	0.3936	5.02669e-05	1.36491	0.336594	4.05438254108	rs6830774	2	REST	13556	intergenic	2.083	NA	14	15	0	1	0
rs11734953	4	57767942	C	T	0.3887	1.98677e-05	1.41257	0.331033	4.26637244618	rs6830774	2	REST	6132	intergenic	1.879	7	5	15	1	0	0
rs1877669	4	57768686	G	A	0.3907	2.70296e-05	1.389	0.330882	4.19714909409	rs6830774	2	REST	5388	intergenic	2.351	6	5	15	1	1	0
rs7695970	4	57769514	C	T	0.3887	2.55558e-05	1.39192	0.330578	4.20983434183	rs6830774	2	REST	4560	intergenic	0.039	5	5	15	1	1	0
rs13149162	4	57769920	C	T	0.3887	1.05132e-05	1.45137	0.329319	4.40633979305	rs6830774	2	REST	4154	intergenic	3.474	7	5	15	1	1	0
rs6554397	4	57770010	C	T	0.3887	1.05132e-05	1.45137	0.329319	4.40633979305	rs6830774	2	REST	4064	intergenic	2.637	6	5	15	1	1	1
rs6854420	4	57770173	T	C	0.3887	1.29604e-05	1.43632	0.329312	4.36077260899	rs6830774	2	REST	3901	intergenic	0.711	6	5	15	1	1	1
rs3000	4	57777945	C	T	0.3887	1.37783e-05	1.43433	0.32987	4.3473647191	rs6830774	2	REST	0	intronic	5.111	1f	2	6	1	0	1
rs11933908	4	57778969	C	T	0.3887	1.63196e-05	1.42215	0.3299	4.31007931963	rs6830774	2	REST	0	intronic	6.668	7	4	5	1	0	1
rs6838948	4	57780602	T	G	0.3887	1.38099e-05	1.43392	0.329814	4.34686207094	rs6830774	2	REST	0	intronic	5.922	1c	2	5	1	0	0
rs4864607	4	57782728	A	G	0.3887	1.67725e-05	1.4213	0.330165	4.30402199635	rs6830774	2	REST	0	intronic	6.087	7	4	5	1	0	0
rs10030913	4	57787109	G	A	0.3887	1.44667e-05	1.4309	0.329894	4.33665564153	rs6830774	2	REST	0	intronic	0.114	7	4	4	1	0	0
rs6554398	4	57789271	A	C	0.3887	1.17508e-05	1.44744	0.33024	4.38216085103	rs6830774	2	REST	0	intronic	4.849	5	4	4	1	0	0
rs13146960	4	57790108	T	C	0.3907	1.22941e-05	1.44737	0.330968	4.37230608325	rs6830774	2	REST	0	intronic	0.212	6	4	5	1	0	0
rs13108245	4	57790205	A	G	0.3887	1.45706e-05	1.46162	0.337096	4.33508169464	rs6830774	2	REST	0	intronic	4.619	7	4	5	1	0	0
rs13113802	4	57790213	T	C	0.3887	1.30968e-05	1.46777	0.336697	4.35848148483	rs6830774	2	REST	0	intronic	4.633	6	4	5	1	0	0
rs11736965	4	57792690	G	A	0.3738	1.34348e-05	1.48371	0.340788	4.35290071987	rs6830774	2	REST	0	intronic	0.186	7	4	5	1	1	0
rs1105434	4	57793751	G	A	0.3847	4.595e-06	1.51389	0.330297	4.58247711919	rs6830774	2	REST	0	intronic	15.54	6	4	5	1	1	0
rs12500454	4	57795514	G	T	0.3857	7.59169e-06	1.48005	0.330569	4.47638677436	rs6830774	2	REST	0	intronic	0.098	6	4	5	1	1	0
rs6852110	4	57795634	A	C	0.3847	7.22786e-06	1.48128	0.330073	4.48686570975	rs6830774	2	REST	0	intronic	4.574	6	4	5	1	1	0
rs7680734	4	57802434	C	A	0.3847	6.11425e-06	1.49449	0.330399	4.52239956787	rs6830774	2	REST	423	downstream	0.334	6	4	5	1	1	0
rs12641030	4	57803505	A	G	0.4692	1.36529e-08	1.8288	0.322003	5.6776860459	rs6830774	2	REST	1494	intergenic	4.015	4	2	5	1	0	0
rs13152476	4	57805949	G	A	0.3847	6.10259e-06	1.4948	0.330438	4.52280346586	rs6830774	2	REST	3938	intergenic	3.317	7	4	5	1	1	0
rs6830501	4	57808917	G	A	0.4692	1.59107e-08	1.82027	0.321991	5.65144240539	rs6830774	2	REST	6906	intergenic	3.372	6	5	15	1	0	0
rs13123018	4	57808973	G	A	0.3519	2.32948e-05	1.43205	0.338429	4.23071661021	rs6830774	2	REST	6962	intergenic	2.802	6	5	15	1	0	0
rs13130605	4	57810071	G	A	0.4702	1.62864e-08	1.81883	0.321965	5.64743012091	rs6830774	2	REST	8060	intergenic	3.498	6	5	15	1	0	0
rs13150593	4	57810321	C	T	0.3847	6.51399e-06	1.48989	0.330363	4.50898048421	rs6830774	2	REST	8310	intergenic	3.46	6	5	15	1	1	0
rs13131605	4	57810454	T	C	0.3847	6.16067e-06	1.49402	0.330411	4.52079887133	rs6830774	2	REST	8443	intergenic	5.312	6	5	15	1	1	0
rs34448457	4	57812067	C	T	0.3847	4.12687e-05	1.37756	0.335913	4.10025956539	rs6830774	2	REST	10056	intergenic	0.433	5	5	15	0	1	0
rs35267092	4	57812112	G	A	0.3847	6.7842e-06	1.48651	0.330244	4.50034894845	rs6830774	2	REST	10101	intergenic	2.272	5	5	15	0	1	0
rs62308155	4	57812132	A	G	0.3847	3.73211e-05	1.38163	0.335007	4.12346758622	rs6830774	2	REST	10121	intergenic	0.883	5	5	15	0	1	0
rs12501224	4	57814063	C	A	0.3847	5.3446e-06	1.505	0.330645	4.55078554906	rs6830774	2	REST	12052	intergenic	7.244	7	5	15	0	1	0
rs12502076	4	57814192	C	T	0.3857	4.81498e-06	1.51168	0.330521	4.57269185417	rs6830774	2	REST	12181	intergenic	1.796	5	5	15	0	1	0
rs13136432	4	57815691	C	T	0.3847	5.92834e-06	1.49752	0.330591	4.52892904972	rs6830774	2	RP11-738E22.3	11401	intergenic	0.206	7	5	15	0	1	0
rs6830774	4	57816306	T	C	0.4692	1.17546e-08	1.83752	0.322088	5.70324766245	rs6830774	2	RP11-738E22.3	10786	intergenic	0.21	7	5	15	0	0	0
rs10866441	4	57820120	A	G	0.3847	4.40435e-06	1.52097	0.331202	4.59132777631	rs6830774	2	RP11-738E22.3	6972	intergenic	0.664	1f	1	15	1	1	1
rs1963666	4	57820722	C	T	0.3847	3.42002e-06	1.54337	0.332278	4.64383423331	rs6830774	2	RP11-738E22.3	6370	intergenic	0.025	NA	5	15	1	1	1
rs2014870	4	57820775	C	T	0.3847	6.94236e-06	1.48505	0.330279	4.49544807115	rs6830774	2	RP11-738E22.3	6317	intergenic	2.341	7	5	15	1	1	1
rs7697176	4	57823048	C	T	0.4692	2.82933e-08	1.7885	0.322059	5.55168257809	rs6830774	2	RP11-738E22.3	4044	intergenic	13.24	6	5	15	1	0	1
rs7680140	4	57823457	A	G	0.4692	1.54136e-08	1.81999	0.321631	5.65689499254	rs6830774	2	RP11-738E22.3	3635	intergenic	1.815	7	5	15	1	0	1
rs13146782	4	57835056	C	T	0.3638	4.71311e-05	1.36224	0.334696	4.06941613925	rs6830774	2	NOA1	0	intronic	2.998	5	4	4	1	0	0
rs35514852	4	57835969	C	T	0.3638	3.23949e-05	1.39288	0.335096	4.15594270926	rs6830774	2	NOA1	0	intronic	0.212	7	4	4	1	0	0
rs1107674	4	57838690	T	G	0.3678	1.1545e-05	1.47366	0.335927	4.38600776784	rs6830774	2	NOA1	0	intronic	7.33	1f	4	4	1	0	0
rs2412772	4	57838999	T	C	0.3897	1.94104e-06	1.59112	0.33423	4.75946789084	rs6830774	2	NOA1	0	intronic	0.071	1f	4	4	1	0	0
rs2271808	4	57899602	C	T	0.3797	1.20702e-05	1.47453	0.336868	4.37631598476	rs6830774	2	IGFBP7	0	intronic	0.298	1f	4	5	1	0	0
rs4312957	6	89028939	T	G	0.07555	4.08664e-08	-3.18491	0.580269	-5.48706620601	rs4312957	3	RP11-459O1.2	0	ncRNA_intronic	0.868	7	5	15	0	0	0
rs1154586	6	89032077	C	T	0.07555	9.84646e-08	-3.04114	0.570465	-5.32953489714	rs4312957	3	RP11-459O1.2	0	ncRNA_intronic	3.364	NA	5	15	0	0	0
rs9344779	6	89033722	C	T	0.07555	1.83633e-07	-2.94509	0.564568	-5.21518587809	rs4312957	3	RP11-459O1.2	0	ncRNA_exonic	1.819	6	5	15	0	0	0
rs9294399	6	89036117	C	T	0.07555	4.51966e-07	-2.86476	0.567629	-5.04565682476	rs4312957	3	RP11-459O1.2	0	ncRNA_intronic	6.546	7	5	15	0	0	0
rs6935350	6	89036568	C	T	0.07455	5.88345e-07	-2.84186	0.568802	-4.9950041573	rs4312957	3	RP11-459O1.2	0	ncRNA_intronic	5.859	6	5	15	0	0	0
rs4707454	6	89049024	C	A	0.07455	8.26093e-07	-2.87594	0.583322	-4.92909996476	rs4312957	3	RP11-459O1.2	0	ncRNA_intronic	0.666	7	14	15	0	0	0
rs4707459	6	89069039	G	T	0.06859	4.8571e-06	-2.72019	0.594993	-4.57086721041	rs4312957	3	RP11-459O1.2	0	ncRNA_intronic	8.11	5	7	15	0	0	0
rs4707460	6	89073338	C	T	0.07356	8.04376e-06	-2.56805	0.575165	-4.46401587691	rs4312957	3	RP11-459O1.2	0	ncRNA_intronic	1.89	6	5	15	0	0	0
rs7752265	6	89079059	G	A	0.07157	3.37497e-06	-2.71203	0.583539	-4.6465716166	rs4312957	3	RP11-459O1.2	0	ncRNA_intronic	2.72	7	5	15	0	0	0
MAF; minor allele frequency.
IndSigSNPs; independent significant SNPS.
CADD; combined annotation-dependent depletion score. CADD predicts how deleterious the SNP effect is on protein structure and function (higher scores indicate more deleterious effect).
RDB; RegulomeDB. RDB scores predict likelihood of regulatory functionality (lower scores indicate higher likelihood).
minChrState; minimum chromatine state. The chromatine state indicates the accessibility of genomic regions using 15 categorical states.
pos-Mapping; positional gene mapping. 1 = yes, 0 = no.
eqtl-Mapping; expression quantitative trait loci gene mapping. 1 = yes, 0 = no.
ci-Mapping; chromatin interaction gene mapping. 1 = yes, 0 = no.
