# Supplementary material for: The genetic architecture of human brainstem structures and their involvement in common brain disorders
Source: Nat Commun. 2020 Aug 11;11:4016. doi: 10.1038/s41467-020-17376-1 (PMC7421944; doi:10.1038/s41467-020-17376-1)
Supplement: Supplementary file 13 — Supplementary Data 9 [file 41467_2020_17376_MOESM13_ESM.xlsx]

## Sheet: Suppl. Data 11_Med.Obl_SNPs
Supplementary Data 9. Functional annotation of single nucleotide polymorphisms (SNPs) in linkage disequilibrium (r2 ≥ 0.6) with one of the independent significant SNPs for medulla oblongata volume.
We functionally annotated all candidate single-nucleotide polymorphisms (SNPs) that were in linkage disequilibrium (r2 ≥ 0.6) with one of the independent significant SNPs using Functional Mapping and Annotation of GWAS (FUMA). FUMA is based on information from 18 biological repositories and tools and functionally annotates GWAS results. The platform prioritizes the most likely causal SNPs and gen…
rsID	Chromosome	Position	non_effect_allele	effect_allele	MAF	GWAS P-value	Beta	SE	Z-score	IndSigSNP	Genomic Locus	Nearest gene	Distance	Function	CADD	RDB	minChrState	commonChrState	posMapFilt	eqtlMapFilt	ciMapFilt
rs6696978	1	10209557	A	G	0.2734	5.87012e-07	14.2709	2.85611	4.99544188387	rs2027332	1	UBE4B	0	intronic	7.767	5	4	5	1	0	0
rs2180184	1	10235946	T	C	0.3767	2.43447e-09	15.9268	2.66878	5.96579418032	rs2180184	1	UBE4B	0	intronic	2.04	NA	4	5	1	0	0
rs12733312	1	10237960	T	C	0.2922	6.02511e-08	15.6567	2.88889	5.41805435717	rs2027332	1	UBE4B	0	intronic	2.886	5	4	5	1	1	0
rs1396	1	10247143	C	A	0.2903	2.1436e-08	16.1097	2.87585	5.59999337281	rs2027332	1	UBE4B	5845	intergenic	7.789	NA	2	15	1	1	1
rs12122107	1	10251449	C	T	0.2913	2.97083e-08	16.1515	2.91289	5.54314714773	rs2027332	1	UBE4B	10151	intergenic	0.917	7	5	15	0	1	0
rs61784566	1	10252185	C	T	0.2903	1.28275e-09	17.6396	2.90518	6.06954267949	rs2027332	1	UBE4B	10887	intergenic	0.763	7	5	15	0	1	0
rs6670208	1	10252667	C	T	0.3221	3.0228e-09	16.82	2.83528	5.93035522836	rs2027332	1	UBE4B	11369	intergenic	1.779	7	5	15	0	1	0
rs6675036	1	10252778	A	G	0.3231	2.25552e-09	17.0088	2.84412	5.97824668804	rs2027332	1	UBE4B	11480	intergenic	3.556	7	5	15	0	1	0
rs6670320	1	10252845	C	T	0.3231	3.09989e-09	16.8215	2.83751	5.92621906353	rs2027332	1	UBE4B	11547	intergenic	3.436	6	5	15	0	1	0
rs6660928	1	10253036	G	A	0.3231	2.31013e-09	16.9802	2.84119	5.97434743956	rs2027332	1	UBE4B	11738	intergenic	0.282	7	5	15	0	1	0
rs61784572	1	10259917	C	T	0.3141	7.44124e-09	16.4633	2.84707	5.78065035446	rs2027332	1	KIF1B	10945	intergenic	0.046	7	5	15	0	1	0
rs61784573	1	10262716	G	A	0.3032	8.41295e-07	14.1803	2.87823	4.9255358124	rs2027332	1	KIF1B	8146	intergenic	1.087	7	5	15	1	1	0
rs61784574	1	10262846	A	G	0.2833	3.71726e-08	16.3696	2.97334	5.50378349914	rs2027332	1	KIF1B	8016	intergenic	0.399	7	5	15	1	1	0
rs4348727	1	10265606	G	A	0.3062	2.68279e-09	17.0098	2.85784	5.94991669411	rs2027332	1	KIF1B	5256	intergenic	0.269	7	5	15	1	1	0
rs12728071	1	10267202	T	G	0.3559	4.14623e-08	15.0394	2.74136	5.48450745559	rs2027332	1	KIF1B	3660	intergenic	1.545	7	5	15	1	1	0
rs66870738	1	10267341	C	T	0.3907	2.23262e-05	11.5308	2.71887	4.24025902701	rs2027332	1	KIF1B	3521	intergenic	0.086	6	5	15	1	0	0
rs12117765	1	10268170	A	G	0.3062	8.16275e-10	17.5008	2.84845	6.14173004378	rs2027332	1	KIF1B	2692	intergenic	3.549	5	1	15	1	1	0
rs61784580	1	10270496	G	A	0.2823	2.00862e-08	16.583	2.95439	5.61125716946	rs2027332	1	KIF1B	366	upstream	7.037	2a	1	1	1	0	1
rs35830240	1	10273916	C	T	0.2823	1.33989e-08	16.7552	2.94847	5.68089847258	rs2027332	1	KIF1B	0	intronic	0.704	3a	1	7	1	1	1
rs35187325	1	10274441	G	A	0.3042	7.32256e-10	17.8658	2.8997	6.15895700895	rs2027332	1	KIF1B	0	intronic	0.563	6	4	5	1	1	1
rs2027327	1	10275313	T	C	0.3559	8.04224e-09	15.6808	2.71793	5.76757059675	rs2027332	1	KIF1B	0	intronic	2.137	6	4	5	1	0	1
rs2027328	1	10275418	A	G	0.3569	1.42526e-08	15.4189	2.7184	5.67032606745	rs2027332	1	KIF1B	0	intronic	2.293	6	4	5	1	0	1
rs2027329	1	10275453	C	T	0.3559	1.3414e-08	15.4506	2.71899	5.68070585012	rs2027332	1	KIF1B	0	intronic	1.951	7	4	5	1	0	1
rs2027331	1	10276718	C	T	0.3062	3.05635e-10	18.233	2.89489	6.29589307834	rs2027332	1	KIF1B	0	intronic	2.047	5	1	7	1	0	1
rs2027332	1	10276719	C	T	0.3062	6.30323e-11	18.7558	2.86827	6.53636424042	rs2027332	1	KIF1B	0	intronic	3.542	5	1	7	1	0	1
rs11121531	1	10277357	G	A	0.3052	2.26554e-10	17.9613	2.83096	6.34216804118	rs2027332	1	KIF1B	0	intronic	0.734	5	4	5	1	1	1
rs11121532	1	10277898	G	T	0.3052	2.78187e-10	17.867	2.83025	6.31047129989	rs2027332	1	KIF1B	0	intronic	0.146	5	2	7	1	1	1
rs61775872	1	10279308	T	C	0.3559	8.89305e-09	15.6512	2.7208	5.75059388945	rs2027332	1	KIF1B	0	intronic	0.298	7	4	5	1	0	1
rs61775874	1	10279348	A	G	0.3559	1.08475e-08	15.5459	2.71843	5.71691553705	rs2027332	1	KIF1B	0	intronic	1.474	6	4	5	1	1	1
rs2105212	1	10281012	T	C	0.3569	8.96258e-09	15.6231	2.71654	5.74927714713	rs2027332	1	KIF1B	0	intronic	0.349	5	4	5	1	0	0
rs61775885	1	10281445	T	C	0.3559	8.36276e-09	15.6614	2.71767	5.76097868818	rs2027332	1	KIF1B	0	intronic	0.314	5	4	5	1	0	0
rs4846197	1	10282166	G	A	0.3559	7.89462e-09	15.6903	2.71809	5.77069297379	rs2027332	1	KIF1B	0	intronic	7.706	6	4	5	1	0	0
rs76754630	1	10283589	T	G	0.3072	4.75437e-10	18.1712	2.917	6.22700465514	rs2027332	1	KIF1B	0	intronic	1.697	6	5	5	1	0	0
rs35766535	1	10284659	T	C	0.3052	2.32632e-10	17.9493	2.8309	6.33808929431	rs2027332	1	KIF1B	0	intronic	3.349	5	5	15	1	1	0
rs61775887	1	10284733	T	C	0.3569	7.86367e-09	15.6902	2.71777	5.77135480568	rs2027332	1	KIF1B	0	intronic	1.034	5	5	15	1	0	0
rs55676616	1	10290126	T	C	0.3569	8.03167e-09	15.6771	2.71718	5.76779230785	rs2027332	1	KIF1B	0	intronic	0.198	5	5	5	1	0	0
rs17396382	1	10290268	T	C	0.2753	8.98417e-10	17.824	2.90828	6.12648495046	rs2027332	1	KIF1B	0	intronic	3.773	5	5	5	1	1	0
rs17400510	1	10290421	T	C	0.3052	2.22693e-10	17.948	2.82768	6.34481492325	rs2027332	1	KIF1B	0	intronic	7.019	6	5	5	1	0	0
rs12129035	1	10291166	G	A	0.3052	2.12244e-10	17.974	2.82848	6.35220949275	rs2027332	1	KIF1B	0	intronic	2.913	5	5	5	1	0	0
rs11580854	1	10293565	G	A	0.3579	8.69445e-09	15.6387	2.71684	5.75441079638	rs2027332	1	KIF1B	0	intronic	0.872	6	4	5	1	0	0
rs12136376	1	10296452	C	T	0.3052	2.12898e-10	17.9671	2.8276	6.35173634274	rs2027332	1	KIF1B	0	intronic	10.27	7	4	5	1	0	0
rs1538557	1	10297230	T	C	0.3569	8.78887e-09	15.6337	2.71683	5.7525856778	rs2027332	1	KIF1B	0	intronic	13.99	NA	2	5	1	0	0
rs12127553	1	10298601	A	G	0.328	9.30603e-09	15.8894	2.76591	5.74291526749	rs2027332	1	KIF1B	0	intronic	14.43	4	4	5	1	1	0
rs6685895	1	10300070	T	C	0.3569	7.98446e-09	15.7226	2.72459	5.76878603751	rs2027332	1	KIF1B	0	intronic	2.177	6	5	5	1	0	0
rs34565762	1	10300119	T	C	0.3569	5.20941e-09	15.9806	2.73535	5.84034094483	rs2027332	1	KIF1B	0	intronic	2.246	7	5	5	1	0	0
rs11584023	1	10302596	A	G	0.334	1.48722e-10	17.8752	2.789	6.40668051814	rs2027332	1	KIF1B	0	intronic	3.37	7	2	5	1	0	0
rs35850116	1	10302776	T	C	0.334	1.55821e-10	17.8549	2.78892	6.3995642519	rs2027332	1	KIF1B	0	intronic	5.229	7	2	5	1	0	0
rs12755094	1	10305711	T	C	0.3052	2.1218e-10	17.9772	2.82897	6.35225587137	rs2027332	1	KIF1B	0	intronic	0.587	6	4	5	1	0	0
rs6696056	1	10305992	C	A	0.3569	8.57408e-09	15.666	2.72047	5.75676566838	rs2027332	1	KIF1B	0	intronic	0.343	3b	4	5	1	0	0
rs6700866	1	10306038	A	G	0.3052	1.83e-10	18.0499	2.83027	6.37496896976	rs2027332	1	KIF1B	0	intronic	2.457	5	4	5	1	0	0
rs4529713	1	10307295	A	G	0.3569	8.64453e-09	15.6433	2.71717	5.75538354137	rs2027332	1	KIF1B	0	intronic	1.145	7	2	5	1	0	0
rs4240911	1	10307453	T	C	0.335	2.00485e-10	17.6932	2.78046	6.36096892983	rs2027332	1	KIF1B	0	intronic	3.227	6	4	5	1	0	0
rs12406943	1	10308545	T	C	0.3569	7.68546e-09	15.6968	2.71709	5.77521562396	rs2027332	1	KIF1B	0	intronic	9.511	6	4	5	1	0	0
rs12407992	1	10311983	A	C	0.3052	1.7496e-10	18.0654	2.82965	6.38185113756	rs2027332	1	KIF1B	0	intronic	5.356	2b	5	5	1	0	0
rs12409137	1	10312124	G	A	0.3569	5.84661e-09	15.8284	2.71826	5.82108706896	rs2027332	1	KIF1B	0	intronic	0.382	2b	5	5	1	0	0
rs12408019	1	10312223	A	G	0.3052	1.78299e-10	18.0574	2.82968	6.37895621447	rs2027332	1	KIF1B	0	intronic	1.36	6	5	5	1	0	0
rs4846207	1	10313811	T	C	0.3569	9.46061e-09	15.6181	2.72	5.74012606227	rs2027332	1	KIF1B	0	intronic	2.511	4	2	5	1	0	0
rs4846208	1	10313839	T	C	0.3052	4.80847e-10	17.6889	2.84044	6.22523100214	rs2027332	1	KIF1B	0	intronic	6.951	2b	2	5	1	1	0
rs58549151	1	10314657	A	C	0.3052	3.37887e-10	17.8406	2.83964	6.28031533509	rs2027332	1	KIF1B	0	intronic	0.203	7	5	5	1	1	0
rs12137456	1	10315102	G	A	0.3052	1.83474e-10	18.0438	2.8295	6.37457250642	rs2027332	1	KIF1B	0	intronic	1.812	6	4	5	1	0	0
rs12117635	1	10317445	C	T	0.3579	1.10341e-08	15.5491	2.72036	5.71401541014	rs2027332	1	KIF1B	0	intronic	1.972	5	4	5	1	0	0
rs1013952	1	10319247	G	A	0.3569	8.08526e-09	15.6722	2.71685	5.76667114411	rs2027332	1	KIF1B	0	intronic	0.675	7	4	5	1	0	0
rs4259656	1	10319622	G	A	0.3052	1.94858e-10	18.0173	2.82944	6.36533968984	rs2027332	1	KIF1B	0	intronic	0.011	6	4	5	1	1	0
rs4846209	1	10322054	G	A	0.3579	6.18332e-09	15.8078	2.7191	5.81172271342	rs2027332	1	KIF1B	0	intronic	3.296	7	4	4	1	0	0
rs4846210	1	10322153	A	G	0.3052	3.97183e-10	17.75	2.83661	6.2551307546	rs2027332	1	KIF1B	0	intronic	6.056	5	4	4	1	1	0
rs12757288	1	10323921	T	C	0.3598	8.22314e-09	15.6935	2.72189	5.76381941674	rs2027332	1	KIF1B	0	intronic	6.427	5	4	5	1	0	0
rs9332414	1	10326963	C	T	0.3579	1.39629e-08	15.4689	2.72552	5.67384313377	rs2027332	1	KIF1B	0	intronic	0.711	6	4	5	1	1	0
rs12141416	1	10327867	A	G	0.334	2.19441e-10	17.6562	2.78072	6.34707932311	rs2027332	1	KIF1B	0	intronic	13.45	7	4	5	1	0	0
rs1339458	1	10328338	C	T	0.3052	2.72001e-10	17.9053	2.83475	6.31395048385	rs2027332	1	KIF1B	0	intronic	5.554	NA	4	5	1	1	0
rs7520651	1	10329872	G	A	0.3052	2.0237e-10	18.0082	2.8306	6.35953152195	rs2027332	1	KIF1B	0	intronic	0.009	7	4	5	1	0	0
rs17034643	1	10332102	C	T	0.3569	1.12687e-08	15.5174	2.71652	5.71043616369	rs2027332	1	KIF1B	0	intronic	1.125	1f	4	5	1	0	0
rs12122029	1	10339822	G	A	0.3569	1.10749e-08	15.5224	2.716	5.71338765201	rs2027332	1	KIF1B	0	intronic	0.154	7	4	5	1	0	0
rs10492971	1	10342975	G	A	0.3569	1.07707e-08	15.5352	2.71599	5.71812326671	rs2027332	1	KIF1B	0	intronic	2.413	6	4	4	1	0	0
rs12120191	1	10345772	T	C	0.3569	8.68227e-09	15.6349	2.71606	5.75464763506	rs2027332	1	KIF1B	0	intronic	11.3	1f	4	5	1	0	0
rs4845932	1	10346203	C	T	0.3569	9.85726e-09	15.5749	2.71577	5.73316681317	rs2027332	1	KIF1B	0	intronic	0.226	7	4	5	1	0	0
rs4845933	1	10346211	C	A	0.3052	2.51428e-10	18.2417	2.88244	6.32610424051	rs2027332	1	KIF1B	0	intronic	0.448	7	4	5	1	1	0
rs746881	1	10346810	A	G	0.334	1.47677e-10	17.8162	2.77933	6.40775599415	rs2027332	1	KIF1B	0	intronic	7.296	1f	4	5	1	0	0
rs912963	1	10348042	C	T	0.3579	1.14805e-08	15.5058	2.71601	5.70726643404	rs2027332	1	KIF1B	0	intronic	4.744	7	4	5	1	0	0
rs7524693	1	10350581	T	C	0.3569	1.43227e-08	15.4239	2.71967	5.66948546539	rs2027332	1	KIF1B	0	intronic	2.907	7	4	5	1	0	1
rs12127604	1	10352800	T	G	0.3569	1.13196e-08	15.5092	2.71547	5.70966915845	rs2027332	1	KIF1B	0	intronic	0.638	6	2	4	1	0	1
rs10492972	1	10353112	T	C	0.334	2.21695e-10	17.6434	2.77939	6.34550638641	rs2027332	1	KIF1B	0	intronic	8.962	1f	4	5	1	0	1
rs11580788	1	10353473	G	A	0.334	2.86894e-10	17.6319	2.79511	6.30570014326	rs2027332	1	KIF1B	0	intronic	4.806	6	4	5	1	0	1
rs11580789	1	10353475	G	A	0.334	4.23938e-10	17.5749	2.81319	6.24494915428	rs2027332	1	KIF1B	0	intronic	5.764	6	4	5	1	0	1
rs7520935	1	10354271	G	T	0.3052	2.76998e-10	17.9111	2.83693	6.31113412299	rs2027332	1	KIF1B	0	intronic	18.93	7	4	5	1	1	1
rs2039778	1	10354601	A	G	0.3569	9.67261e-09	15.5932	2.71745	5.73637197962	rs2027332	1	KIF1B	0	intronic	5.437	7	4	5	1	0	1
rs3753037	1	10355834	C	T	0.3052	2.043e-10	18.0062	2.83093	6.35807328807	rs2027332	1	KIF1B	0	intronic	4.171	5	1	4	1	0	1
rs2275424	1	10356562	C	A	0.3052	1.92397e-10	18.0409	2.83228	6.36729015889	rs2027332	1	KIF1B	0	intronic	3.254	6	4	4	1	1	1
rs912961	1	10356848	A	G	0.334	1.72964e-10	17.765	2.78183	6.38360756621	rs2027332	1	KIF1B	0	intronic	3.837	NA	3	4	1	0	1
rs3748577	1	10357406	A	G	0.334	2.24057e-10	17.6776	2.78549	6.34387475708	rs2027332	1	KIF1B	0	intronic	0.018	6	3	4	1	0	1
rs12130220	1	10359944	T	G	0.3052	2.38186e-10	18.0261	2.84464	6.33445219741	rs2027332	1	KIF1B	0	intronic	14.05	3a	1	5	1	0	1
rs11121537	1	10360092	C	T	0.334	1.14427e-10	17.9565	2.78435	6.44654718905	rs2027332	1	KIF1B	0	intronic	0.059	5	4	5	1	0	1
rs34215045	1	10361679	G	A	0.3052	7.63782e-11	18.5568	2.85041	6.50756599671	rs2027332	1	KIF1B	0	intronic	0.295	7	4	5	1	1	1
rs8019	1	10366487	T	G	0.3688	1.34674e-07	14.3874	2.72807	5.27236894657	rs2027332	1	KIF1B	0	UTR3	2.208	NA	4	5	1	0	1
rs2004034	1	10367424	G	A	0.3062	7.5444e-11	18.436	2.83106	6.50941506035	rs2027332	1	KIF1B	0	UTR3	3.515	6	4	5	1	1	1
rs1065828	1	10367591	T	C	0.3579	1.55002e-08	15.4081	2.72341	5.65593292098	rs2027332	1	KIF1B	0	UTR3	3.81	NA	4	5	1	0	1
rs4846212	1	10370312	T	C	0.3579	1.25447e-08	15.5175	2.72528	5.69215349381	rs2027332	1	KIF1B	0	intronic	5.716	7	4	5	1	0	0
rs17410217	1	10371854	A	G	0.331	1.96086e-10	18.2041	2.85918	6.36437541926	rs2027332	1	KIF1B	0	intronic	8.884	7	4	5	1	0	0
rs34225619	1	10371987	C	T	0.3022	1.36855e-10	18.6866	2.9098	6.4193527041	rs2027332	1	KIF1B	0	intronic	3.554	7	4	5	1	0	0
rs12753426	1	10372110	T	C	0.3539	8.83637e-09	16.039	2.78767	5.75167470752	rs2027332	1	KIF1B	0	intronic	0.253	7	4	5	1	0	0
rs7553935	1	10375179	G	A	0.3588	2.94306e-08	15.3905	2.77483	5.54479069894	rs2027332	1	KIF1B	0	intronic	0.884	7	5	5	1	0	0
rs12734068	1	10376803	G	A	0.3052	5.55769e-10	17.9572	2.89407	6.20248948292	rs2027332	1	KIF1B	0	intronic	4.296	7	4	5	1	0	0
rs12132134	1	10378428	A	G	0.3588	2.46895e-08	15.4725	2.77426	5.57544704879	rs2027332	1	KIF1B	0	intronic	5.337	4	5	5	1	0	0
rs1536263	1	10378914	T	C	0.3052	5.09129e-10	17.9908	2.89306	6.2162646706	rs2027332	1	KIF1B	0	intronic	3.164	NA	5	5	1	0	0
rs17401924	1	10384439	A	G	0.3091	3.89595e-10	17.6159	2.81383	6.25814040389	rs2027332	1	KIF1B	0	intronic	1.659	6	1	5	1	1	0
rs17401966	1	10385471	A	G	0.3091	3.71827e-10	17.6242	2.81189	6.26541784413	rs2027332	1	KIF1B	0	intronic	9.179	6	4	5	1	1	0
rs2182326	1	10385664	G	A	0.3628	3.24944e-08	14.982	2.70969	5.52743638159	rs2027332	1	KIF1B	0	intronic	6.174	NA	4	4	1	1	0
rs11121539	1	10387486	A	G	0.3628	1.70766e-08	15.271	2.70715	5.63927664083	rs2027332	1	KIF1B	0	intronic	2.889	6	4	5	1	1	0
rs4475756	1	10387788	A	G	0.3628	1.70766e-08	15.271	2.70715	5.63927664083	rs2027332	1	KIF1B	0	intronic	1.329	6	4	5	1	1	0
rs12137880	1	10388620	T	C	0.338	8.75781e-10	16.9965	2.77143	6.13054580045	rs2027332	1	KIF1B	0	intronic	3.081	7	4	5	1	0	0
rs12139981	1	10390696	T	C	0.3628	1.70766e-08	15.271	2.70715	5.63927664083	rs2027332	1	KIF1B	0	intronic	3.734	7	4	5	1	1	1
rs12734551	1	10391536	T	G	0.3091	3.68527e-10	17.6291	2.81205	6.26680676433	rs2027332	1	KIF1B	0	intronic	7.015	1f	4	5	1	1	1
rs17410793	1	10391886	A	G	0.3091	3.80038e-10	17.6164	2.81218	6.26201351185	rs2027332	1	KIF1B	0	intronic	4.091	6	4	5	1	1	1
rs35388505	1	10393614	G	A	0.338	9.64156e-10	17.0192	2.78209	6.11523363794	rs2027332	1	KIF1B	0	intronic	1.044	7	4	5	1	0	1
rs61778376	1	10393730	A	G	0.338	6.77367e-10	17.1041	2.77055	6.17128615622	rs2027332	1	KIF1B	0	intronic	11.2	7	4	5	1	0	1
rs12722830	1	10395134	A	G	0.338	6.77367e-10	17.1041	2.77055	6.17128615622	rs2027332	1	KIF1B	0	intronic	0.507	7	4	4	1	0	1
rs10492973	1	10398985	T	C	0.3628	2.10844e-08	15.1685	2.70646	5.60285960586	rs2027332	1	KIF1B	0	intronic	1.052	4	4	5	1	1	1
rs4846213	1	10399178	A	G	0.338	6.90017e-10	17.0831	2.76847	6.1683604691	rs2027332	1	KIF1B	0	intronic	2.084	5	4	5	1	0	1
rs1555849	1	10400602	A	C	0.338	6.52425e-10	17.1099	2.76884	6.17721427637	rs2027332	1	KIF1B	0	intronic	3.824	NA	4	4	1	0	0
rs1556917	1	10400990	C	A	0.3628	7.70876e-08	14.6409	2.72373	5.3738158208	rs2027332	1	KIF1B	0	intronic	0.118	1f	4	4	1	1	0
rs6541089	1	10402785	A	G	0.3628	2.70065e-08	15.0541	2.70687	5.55981225967	rs2027332	1	KIF1B	0	intronic	0.432	6	4	4	1	1	0
rs1556916	1	10403482	G	A	0.3628	2.21618e-08	15.1556	2.70835	5.59421827798	rs2027332	1	KIF1B	0	intronic	0.673	5	4	4	1	1	0
rs11121544	1	10406643	G	A	0.3091	3.55991e-10	17.6539	2.81357	6.27219602129	rs2027332	1	KIF1B	0	intronic	0.39	7	4	5	1	1	0
rs12119477	1	10410916	A	G	0.3091	7.33699e-10	17.3253	2.81215	6.15864519072	rs2027332	1	KIF1B	0	intronic	0.918	6	4	5	1	0	0
rs11121545	1	10411211	A	G	0.338	7.95977e-10	17.0269	2.76953	6.14572777037	rs2027332	1	KIF1B	0	intronic	0.599	6	4	5	1	0	0
rs11576866	1	10414432	A	G	0.3091	5.19272e-10	17.4842	2.81303	6.21316702966	rs2027332	1	KIF1B	0	intronic	0.047	7	4	5	1	1	0
rs17034821	1	10414645	A	G	0.338	7.7971e-10	17.0367	2.76965	6.14900402642	rs2027332	1	KIF1B	0	intronic	9.601	7	4	5	1	0	0
rs2185252	1	10415912	T	C	0.338	1.12908e-09	16.8873	2.77197	6.0900038109	rs2027332	1	KIF1B	0	intronic	7.293	7	4	5	1	0	0
rs12725210	1	10416993	G	A	0.3628	3.0125e-08	15.0385	2.71339	5.54070868646	rs2027332	1	KIF1B	0	intronic	4.095	7	4	5	1	1	0
rs12403465	1	10418054	T	C	0.3628	2.73491e-08	15.0559	2.70826	5.55761167642	rs2027332	1	KIF1B	0	intronic	0.1	7	4	5	1	1	0
rs7546364	1	10418815	G	A	0.3628	3.13941e-08	14.994	2.7089	5.53347876871	rs2027332	1	KIF1B	0	intronic	0.446	6	4	5	1	1	0
rs12738317	1	10419663	C	T	0.3628	2.31911e-08	15.1238	2.70647	5.58633550846	rs2027332	1	KIF1B	0	intronic	3.526	6	4	5	1	1	0
rs11585760	1	10420047	C	T	0.3091	7.91718e-10	17.323	2.8173	6.14657919876	rs2027332	1	KIF1B	0	intronic	0.403	6	4	5	1	1	0
rs3748578	1	10420918	G	A	0.3091	7.99345e-10	17.3177	2.81714	6.14505760477	rs2027332	1	KIF1B	0	intronic	2.176	6	4	5	1	0	0
rs3748579	1	10420937	C	T	0.338	9.18072e-10	17.0123	2.77741	6.12303902021	rs2027332	1	KIF1B	0	intronic	2.185	7	4	5	1	0	0
rs11578788	1	10422958	A	G	0.3091	5.0537e-10	17.5	2.81364	6.21742797603	rs2027332	1	KIF1B	0	intronic	0.47	6	4	5	1	1	0
rs12403443	1	10423988	A	G	0.331	1.86969e-10	17.9202	2.81137	6.37167973976	rs2027332	1	KIF1B	0	intronic	5.105	7	4	5	1	0	0
rs61326491	1	10424836	A	G	0.3847	3.95323e-09	15.9332	2.70599	5.88613852847	rs2027332	1	KIF1B	0	intronic	0.609	6	4	5	1	0	0
rs61778401	1	10426474	G	A	0.338	6.402e-10	17.1259	2.77009	6.18020109575	rs2027332	1	KIF1B	0	intronic	3.518	5	4	4	1	0	0
rs34636442	1	10427459	T	G	0.3628	1.83898e-08	15.2387	2.70756	5.62650449221	rs2027332	1	KIF1B	0	intronic	3.177	7	4	5	1	1	0
rs61778402	1	10427496	A	G	0.3628	1.83898e-08	15.2387	2.70756	5.62650449221	rs2027332	1	KIF1B	0	intronic	0.894	7	4	5	1	1	0
rs61778403	1	10427659	C	T	0.338	5.49692e-10	17.1941	2.77034	6.20421898556	rs2027332	1	KIF1B	0	intronic	0.516	7	4	5	1	0	0
rs12130563	1	10428452	G	A	0.338	5.4561e-10	17.1961	2.77014	6.20539122225	rs2027332	1	KIF1B	0	intronic	1.405	6	4	4	1	0	0
rs12131441	1	10428952	G	A	0.338	7.2763e-10	17.0853	2.77261	6.15996069895	rs2027332	1	KIF1B	0	intronic	2.328	6	4	4	1	0	0
rs2148152	1	10430147	G	A	0.3628	1.47489e-08	15.3597	2.71077	5.66445914077	rs2027332	1	KIF1B	0	intronic	1.988	6	4	5	1	1	0
rs12132635	1	10430479	G	A	0.3091	4.98444e-10	17.5116	2.81451	6.21959366603	rs2027332	1	KIF1B	0	intronic	3.088	6	4	5	1	1	0
rs17411502	1	10431158	T	C	0.3091	5.089e-10	17.5034	2.81467	6.21633529956	rs2027332	1	KIF1B	0	intronic	11.51	7	4	4	1	1	0
rs61778404	1	10432879	A	G	0.338	6.41711e-10	17.1284	2.77065	6.17982892787	rs2027332	1	KIF1B	0	intronic	5.662	6	4	5	1	0	0
rs11121551	1	10435170	T	C	0.3628	1.7018e-08	15.2778	2.70806	5.63986858046	rs2027332	1	KIF1B	0	intronic	1.098	5	4	4	1	1	0
rs11121552	1	10435324	C	A	0.3091	5.53783e-10	17.4875	2.81815	6.20305265619	rs2027332	1	KIF1B	0	exonic	8.345	7	4	4	1	1	0
rs1002076	1	10438892	G	A	0.338	4.4912e-10	17.2863	2.77104	6.2359236934	rs2027332	1	KIF1B	0	UTR3	1.456	NA	2	4	1	0	0
rs1138791	1	10440556	A	G	0.3628	1.73632e-08	15.2889	2.7117	5.63640971494	rs2027332	1	KIF1B	0	UTR3	9.181	5	4	5	1	1	1
rs58053556	1	10442903	A	G	0.3111	8.41479e-09	16.736	2.90463	5.75993185772	rs2027332	1	KIF1B	1241	intergenic	5.231	7	4	5	1	1	1
rs11585794	1	10443867	G	A	0.338	5.52905e-10	17.2177	2.77455	6.2033022606	rs2027332	1	KIF1B	2205	intergenic	0.561	7	4	5	1	0	1
rs11587854	1	10447622	G	A	0.338	7.10328e-10	17.0868	2.77112	6.16377066239	rs2027332	1	RN7SL721P	2436	intergenic	0.433	3a	1	7	1	0	1
rs11587495	1	10448999	T	C	0.339	3.06379e-09	16.5485	2.79056	5.92814334305	rs2027332	1	RN7SL721P	1059	intergenic	2.281	3a	2	7	1	0	1
rs7530167	1	10453374	A	G	0.3091	5.28486e-10	17.4839	2.81423	6.21040386443	rs2027332	1	RN7SL721P	3020	intergenic	8.536	7	4	15	1	0	0
rs12141201	1	10454714	G	A	0.338	5.6404e-10	17.1671	2.7678	6.20016498923	rs2027332	1	PGD	3934	intergenic	1.072	5	5	15	1	0	0
rs12409754	1	10457540	T	C	0.338	5.39594e-10	17.1904	2.76845	6.20713454486	rs2027332	1	PGD	1108	intergenic	5.553	5	1	15	1	1	0
rs3737155	1	10459779	G	A	0.338	6.22298e-10	17.1292	2.76862	6.18467688552	rs2027332	1	PGD	0	intronic	5.496	1b	1	1	1	1	0
rs1049887	1	10460485	T	C	0.3111	6.38686e-10	17.3429	2.80501	6.18057486309	rs2027332	1	PGD	0	exonic	12.86	4	1	2	1	1	1
rs11121560	1	10461107	T	C	0.338	9.86201e-10	16.9346	2.76989	6.11162760376	rs2027332	1	PGD	0	intronic	0.893	6	1	5	1	1	1
rs35716098	1	10465299	G	A	0.338	1.88034e-09	17.0203	2.83201	6.00782036955	rs2027332	1	PGD	0	intronic	5.542	7	4	4	1	1	1
rs13107325	4	103188709	C	T	0.07952	5.15477e-09	-29.4338	5.03659	-5.84209724202	rs13107325	2	SLC39A8	0	exonic	23.1	5	4	15	1	0	0
rs13135092	4	103198082	A	G	0.08549	3.73715e-07	-25.5765	5.03159	-5.08188126469	rs13107325	2	SLC39A8	0	intronic	10.31	6	5	15	1	0	0
rs34333163	4	103283117	A	G	0.07654	4.60658e-08	-27.9118	5.1051	-5.46586378282	rs13114461	2	SLC39A8	0	intergenic	2.777	7	5	15	1	0	0
rs13114461	4	103284697	C	T	0.08052	1.77074e-08	-27.5291	4.88557	-5.63302672993	rs13114461	2	SLC39A8	0	intergenic	3.885	6	7	15	1	0	0
rs13114738	4	103284865	C	T	0.08052	2.15197e-08	-27.3643	4.88559	-5.59931778004	rs13114461	2	SLC39A8	0	intergenic	0.811	5	7	15	1	0	0
rs13143234	4	103287131	G	A	0.08052	3.11237e-08	-27.0872	4.89235	-5.53499513114	rs13114461	2	SLC39A8	0	intergenic	0.264	7	14	15	1	0	0
rs13109272	4	103292422	T	C	0.07654	8.57186e-07	-27.0498	5.49449	-4.9218758231	rs13114461	2	SLC39A8	0	NA	2.081	7	14	15	1	0	0
rs71621626	4	103345983	C	T	0.07952	5.79973e-07	-26.4342	5.28787	-4.99776933868	rs13114461	2	SLC39A8:RP11-499E18.1	0	ncRNA_intronic	1.835	7	5	15	1	0	0
rs13140033	4	103363860	G	A	0.09642	3.23056e-07	-25.3258	4.95534	-5.10947455098	rs13114461	2	RP11-499E18.1	0	ncRNA_intronic	1.607	2b	2	15	0	0	1
rs72829213	6	7864764	C	T	0.1074	5.97218e-12	-31.8517	4.62724	-6.88031155646	rs72829225	3	BMP6	0	intronic	0.181	5	4	15	1	0	0
rs3799534	6	7868368	T	C	0.1074	1.20055e-11	-31.6053	4.65933	-6.78014539493	rs72829225	3	BMP6	0	intronic	11.54	7	4	15	1	0	0
rs55706319	6	7871058	C	T	0.1074	6.43577e-12	-31.8139	4.62893	-6.86965423879	rs72829225	3	BMP6	0	intronic	2.305	7	4	15	1	0	0
rs3799537	6	7871527	C	T	0.1083	6.57851e-12	-31.7527	4.62213	-6.86652402798	rs72829225	3	BMP6	0	intronic	0.265	7	4	15	1	0	0
rs72829218	6	7872100	C	T	0.1083	6.74525e-12	-31.8133	4.63337	-6.86295072266	rs72829225	3	BMP6	0	intronic	1.316	4	4	15	1	0	0
rs3778347	6	7872553	A	G	0.1272	7.6183e-12	-29.4078	4.29391	-6.84554925665	rs72829225	3	BMP6	0	intronic	6.088	7	4	15	1	0	0
rs56170617	6	7874598	G	A	0.1074	9.54511e-12	-31.8126	4.66714	-6.81320029023	rs72829225	3	BMP6	0	intronic	1.852	5	4	15	1	0	0
rs72829223	6	7875037	A	G	0.1074	9.30288e-12	-31.7379	4.65365	-6.81689562593	rs72829225	3	BMP6	0	intronic	0.791	6	4	15	1	0	0
rs2326992	6	7875630	G	A	0.1262	1.68406e-11	-28.9563	4.29996	-6.73108201683	rs72829225	3	BMP6	0	intronic	2.032	5	4	15	1	0	0
rs72829225	6	7876391	G	T	0.1074	4.16558e-12	-32.272	4.6537	-6.93144683706	rs72829225	3	BMP6	0	intronic	1.63	3a	5	15	1	0	0
rs8643	6	7883073	C	T	0.1064	9.43585e-11	-29.8802	4.61231	-6.47572382254	rs72829225	3	TXNDC5:BLOC1S5-TXNDC5	0	UTR3	13.75	NA	4	4	1	0	0
rs17696707	6	7884242	G	A	0.1054	2.37388e-11	-30.8568	4.61664	-6.68095630912	rs72829225	3	TXNDC5:BLOC1S5-TXNDC5	0	intronic	0.024	4	4	4	1	1	0
rs3734589	6	7891775	G	A	0.1054	4.22697e-11	-29.9145	4.53344	-6.59589535667	rs72829225	3	TXNDC5:BLOC1S5-TXNDC5	0	intronic	13.34	3a	4	4	1	0	0
rs72829238	6	7892575	G	A	0.1044	3.86823e-11	-29.9883	4.53558	-6.60903892903	rs72829225	3	TXNDC5:BLOC1S5-TXNDC5	0	intronic	2.739	4	4	4	1	0	0
rs73719371	6	7898147	A	G	0.1064	3.99791e-11	-29.7255	4.49917	-6.60415502633	rs72829225	3	TXNDC5:BLOC1S5-TXNDC5	0	intronic	7.121	1b	4	4	1	0	0
rs115204793	7	54919886	A	G	0.1581	2.98555e-06	-18.4491	3.94815	-4.67181142567	rs151057105	4	SNORA73	13624	intergenic	1.365	7	9	15	0	1	0
rs6957408	7	54923277	C	T	0.161	4.93781e-06	-17.3834	3.80516	-4.56741279385	rs151057105	4	SNORA73	10233	intergenic	0.016	7	9	15	0	1	0
rs78031751	7	54925645	C	T	0.1581	1.64588e-06	-18.0714	3.76982	-4.7926556351	rs151057105	4	SNORA73	7865	intergenic	0.598	5	5	15	0	1	0
rs6975304	7	54929373	T	C	0.1581	6.36353e-07	-18.8914	3.79266	-4.97984475111	rs151057105	4	SNORA73	4137	intergenic	2.586	5	5	15	0	1	0
rs77148056	7	54935334	C	T	0.1571	1.54787e-07	-19.9886	3.80868	-5.24677230888	rs151057105	4	SNORA73	1616	intergenic	2.438	6	5	15	0	1	0
rs59010780	7	54937114	C	A	0.1571	2.21059e-07	-19.7819	3.81739	-5.18069643061	rs151057105	4	SNORA73	3396	intergenic	0.136	5	5	15	0	1	0
rs79335915	7	54938130	C	T	0.1571	2.49087e-07	-19.6551	3.80932	-5.15838652175	rs151057105	4	SNORA73	4412	intergenic	1.073	6	5	15	0	1	0
rs151057105	7	54944920	C	T	0.1213	1.49323e-11	-32.189	4.76762	-6.74855674584	rs151057105	4	SNORA73	11202	intergenic	0.322	6	5	15	0	1	0
rs58626582	7	54946030	A	G	0.1571	4.29171e-07	-19.3769	3.83184	-5.05554162751	rs151057105	4	SNORA73	12312	intergenic	5.832	4	5	15	0	1	0
rs74504435	7	54949256	A	G	0.1213	2.59465e-11	-31.8841	4.77962	-6.66791385221	rs151057105	4	SNORA73	15538	intergenic	14.09	5	2	15	0	1	0
rs79093312	7	54949504	T	C	0.1571	7.04073e-07	-19.0446	3.83852	-4.96023679619	rs151057105	4	SNORA73	15786	intergenic	0.421	6	2	15	0	1	0
rs117062174	11	68976313	C	T	0.04672	0.0134017	-14.4309	5.83521	-2.47291236963	rs61881113	5	RP11-554A11.8	37280	intergenic	0.061	5	5	15	0	0	0
rs56235718	11	68983387	C	T	0.06759	4.52592e-08	-26.8179	4.9022	-5.46899598508	rs61881113	5	RP11-554A11.8	44354	intergenic	2.357	4	2	15	0	0	0
rs61881112	11	68988174	A	G	0.06759	4.08382e-08	-26.6885	4.86235	-5.48718818944	rs61881113	5	RP11-554A11.8	49141	intergenic	3.493	4	7	15	0	0	0
rs61881113	11	68989303	C	T	0.06759	3.54321e-08	-26.9603	4.88955	-5.51222725906	rs61881113	5	RP11-554A11.8	50270	intergenic	4.746	6	7	15	0	0	0
rs61881116	11	68997950	A	C	0.06759	1.33488e-07	-25.9516	4.91933	-5.27399162692	rs61881113	5	RP11-554A11.8	58917	intergenic	4.01	5	9	15	0	0	0
rs61881139	11	69008851	T	C	0.06759	1.87499e-07	-25.7094	4.93205	-5.21132268143	rs61881113	5	MYEOV	52753	intergenic	4.129	2b	5	15	0	0	0
rs61881143	11	69035760	G	A	0.07256	3.4187e-06	-22.2225	4.78426	-4.64391394778	rs61881113	5	MYEOV	25844	intergenic	4.052	5	5	15	0	0	0
rs1073084	12	102095178	G	A	0.4632	1.24213e-08	14.6803	2.57749	5.69384067771	rs10745922	6	CHPT1	0	intronic	0.43	6	1	5	1	1	0
rs10735378	12	102095601	T	C	0.4642	2.96903e-08	14.3358	2.5854	5.543253227	rs10745922	6	CHPT1	0	intronic	2.233	5	1	5	1	1	0
rs11110998	12	102148077	C	T	0.4692	3.74795e-08	14.3131	2.60051	5.50233449852	rs10745922	6	GNPTAB	0	intronic	0.051	7	4	5	1	1	0
rs4589357	12	102152880	T	G	0.4692	4.29923e-08	14.2031	2.59196	5.47809759516	rs10745922	6	GNPTAB	0	intronic	0.834	7	4	5	1	1	0
rs10778148	12	102158763	C	T	0.4682	1.81569e-08	14.5483	2.58388	5.62870368947	rs10745922	6	GNPTAB	0	exonic	0.16	7	4	5	1	1	0
rs7963747	12	102162104	T	C	0.4702	1.65003e-08	14.6018	2.5858	5.64518575214	rs10745922	6	GNPTAB	0	intronic	1.733	4	4	5	1	1	1
rs10745922	12	102163034	C	T	0.4702	1.14767e-08	14.7433	2.58243	5.70732280126	rs10745922	6	GNPTAB	0	intronic	0.569	7	4	5	1	1	1
rs4764822	12	102216673	C	T	0.2783	1.25973e-08	-16.4303	2.88595	-5.69143921803	rs10778152	6	GNPTAB	0	intronic	0.618	5	2	15	1	1	0
rs10860794	12	102217720	C	A	0.2793	9.29235e-10	-17.5189	2.86102	-6.12111381139	rs10778152	6	GNPTAB	0	intronic	6.797	2b	1	7	1	1	0
rs10745925	12	102218899	T	C	0.2793	4.96351e-10	-17.8899	2.87502	-6.22025390676	rs10778152	6	GNPTAB	0	intronic	4.243	5	1	7	1	1	0
rs4764823	12	102219766	G	A	0.2793	6.00954e-10	-17.827	2.87882	-6.19018039357	rs10778152	6	GNPTAB	0	intronic	3.468	5	1	5	1	1	0
rs10128856	12	102221037	A	G	0.2793	3.85349e-10	-18.0362	2.88017	-6.25984957302	rs10778152	6	GNPTAB	0	intronic	4.206	5	1	5	1	1	1
rs10128858	12	102221366	A	G	0.2793	5.18231e-10	-17.9075	2.88097	-6.21348221595	rs10778152	6	GNPTAB	0	intronic	3.772	5	1	5	1	1	1
rs10778152	12	102225751	A	G	0.2793	1.04574e-10	-18.7332	2.89861	-6.46018653049	rs10778152	6	GNPTAB	1034	intergenic	1.544	5	2	15	1	1	1
rs9787990	12	102254956	G	T	0.2147	8.43919e-10	-19.6113	3.19471	-6.13643871224	rs9787990	6	RNU6-1183P	10563	intergenic	0.276	5	5	15	0	1	1
rs11111065	12	102256050	C	T	0.2137	1.44709e-09	-19.3621	3.19913	-6.05015226013	rs9787990	6	RNU6-1183P	9469	intergenic	5.977	3a	5	15	0	1	1
rs4303283	12	102321792	A	C	0.1909	4.2795e-08	-17.5103	3.19503	-5.47891163705	rs7973269	6	DRAM1	0	intronic	1.391	1f	2	15	1	0	0
rs11111091	12	102326532	G	A	0.4652	1.8067e-28	-28.8906	2.60746	-11.0673471349	rs11111091	6	DRAM1	0	intronic	4.352	6	2	15	1	1	0
rs10745932	12	102330869	G	A	0.1441	1.72652e-09	-22.8846	3.79907	-6.02164617226	rs7973269	6	DRAM1	0	intronic	8.714	7	2	15	1	0	0
rs4424722	12	102331317	C	A	0.1441	1.68477e-09	-22.7814	3.77946	-6.02560614829	rs7973269	6	DRAM1	0	intronic	5.167	7	5	15	1	0	0
rs7973269	12	102335060	T	C	0.1441	1.2381e-09	-23.2084	3.81882	-6.07523017464	rs7973269	6	DRAM1	0	intronic	1.352	5	3	15	1	0	0
rs4764852	12	102335130	G	A	0.1441	2.22705e-09	-22.8739	3.82356	-5.98031611816	rs7973269	6	DRAM1	0	intronic	7.628	5	3	15	1	0	0
rs2373571	12	102335627	C	T	0.1441	1.48911e-09	-22.9108	3.7884	-6.04553934915	rs7973269	6	DRAM1	0	intronic	2.918	2c	3	15	1	0	0
rs56168082	12	102339295	G	A	0.167	2.90057e-09	-21.5904	3.63528	-5.93712868432	rs56168082	6	DRAM1	0	intronic	0.908	4	1	15	1	1	0
rs7192700	16	52802918	C	T	0.4901	2.02024e-07	-13.7686	2.64838	-5.19746551723	rs4377151	7	RP11-297L17.6	112955	intergenic	0.883	6	5	15	0	0	0
rs2387818	16	52803247	T	G	0.497	2.09321e-07	-13.7054	2.63959	-5.19086353798	rs4377151	7	RP11-297L17.6	113284	intergenic	5.308	7	5	15	0	0	0
rs2387819	16	52803285	T	C	0.496	1.47812e-07	-13.8735	2.6392	-5.25526435556	rs4377151	7	RP11-297L17.6	113322	intergenic	4.43	7	5	15	0	0	0
rs4377151	16	52803515	A	G	0.493	2.31117e-08	-14.4404	2.58391	-5.58693137417	rs4377151	7	RP11-297L17.6	113552	intergenic	13.75	5	5	15	0	0	0
rs1344483	16	52804170	A	G	0.493	3.44308e-08	-14.3258	2.59577	-5.51726910643	rs4377151	7	RP11-297L17.6	114207	intergenic	2.473	7	5	15	0	0	0
rs12708875	16	52805263	G	A	0.496	3.86739e-07	-13.4104	2.64158	-5.07537181706	rs4377151	7	RP11-297L17.6	115300	intergenic	0.539	5	5	15	0	0	0
rs9923965	16	52806057	G	A	0.496	2.74698e-07	-13.4378	2.61366	-5.1400276792	rs4377151	7	RP11-297L17.6	116094	intergenic	1.76	7	5	15	0	0	0
rs4784254	16	52807980	T	C	0.4821	8.73472e-07	-12.9719	2.6369	-4.9181920392	rs4377151	7	RP11-297L17.6	118017	intergenic	2.65	6	5	15	0	0	0
rs13339337	16	52809414	C	T	0.4821	9.87976e-07	-12.8854	2.63225	-4.89401839141	rs4377151	7	RP11-297L17.6	119451	intergenic	1.434	7	5	15	0	0	0
rs4238756	16	52810074	T	C	0.496	5.27256e-06	-11.9862	2.63169	-4.55363981809	rs4377151	7	RP11-297L17.6	120111	intergenic	0.723	7	5	15	0	0	0
rs9939083	16	52811827	T	C	0.4851	6.89129e-07	-13.0482	2.62771	-4.96440248525	rs4377151	7	RP11-297L17.6	121864	intergenic	2.274	7	5	15	0	0	0
rs9926403	16	52811866	C	T	0.4821	1.29874e-06	-12.7508	2.63388	-4.83994663236	rs4377151	7	RP11-297L17.6	121903	intergenic	0.164	7	5	15	0	0	0
rs11075637	16	52812662	T	C	0.498	2.26738e-06	-12.4193	2.62616	-4.72800374876	rs4377151	7	RP11-297L17.6	122699	intergenic	8.514	5	5	15	0	0	0
rs12918723	16	52813332	C	A	0.4851	5.00259e-07	-13.2075	2.62707	-5.02621347408	rs4377151	7	RP11-297L17.6	123369	intergenic	20.4	7	5	15	0	0	0
rs11644675	16	52813601	G	A	0.4423	3.70449e-07	-13.4674	2.64853	-5.08354795167	rs4377151	7	RP11-297L17.6	123638	intergenic	12.39	4	5	15	0	0	0
rs2216062	16	52814677	G	T	0.4394	9.16289e-07	-13.0235	2.65244	-4.90881384902	rs4377151	7	RP11-297L17.6	124714	intergenic	0.785	6	5	15	0	0	0
rs4783784	16	52815120	C	T	0.4394	9.01844e-07	-13.0225	2.65055	-4.9119296779	rs4377151	7	RP11-297L17.6	125157	intergenic	3.432	3b	5	15	0	0	0
rs1362415	16	52815408	C	T	0.4523	2.00737e-06	-12.6216	2.65507	-4.75268092843	rs4377151	7	RP11-297L17.6	125445	intergenic	14.89	5	5	15	0	0	0
rs1420257	16	52817269	A	G	0.499	9.39608e-06	-11.6564	2.63036	-4.43062399608	rs4377151	7	RP11-297L17.6	127306	intergenic	5.597	5	5	15	0	0	0
rs1894898	16	52817511	G	A	0.4841	3.64276e-05	-10.8382	2.62441	-4.12904317602	rs4377151	7	RP11-297L17.6	127548	intergenic	2.423	7	5	15	0	0	0
rs1833196	16	52821090	G	A	0.4831	9.75399e-06	-11.5378	2.60834	-4.4225563464	rs4377151	7	RP11-297L17.6	131127	intergenic	0.444	7	5	15	0	0	0
rs7190231	16	52823984	G	A	0.4841	9.00849e-06	-11.5803	2.60785	-4.4396987199	rs4377151	7	RP11-297L17.6	134021	intergenic	0.725	7	9	15	0	0	0
rs7197045	16	52824546	C	T	0.4831	8.17494e-06	-11.6407	2.60919	-4.46055047943	rs4377151	7	RP11-297L17.6	134583	intergenic	5.969	6	9	15	0	0	0
rs7197928	16	52824617	A	C	0.4831	8.02779e-06	-11.6534	2.60976	-4.46444144147	rs4377151	7	RP11-297L17.6	134654	intergenic	12.32	6	9	15	0	0	0
rs4457985	16	52825073	G	A	0.4831	8.75688e-06	-11.5892	2.60626	-4.44579162141	rs4377151	7	RP11-297L17.6	135110	intergenic	0.104	7	9	15	0	0	0
rs12597567	16	52826255	A	G	0.4831	9.48491e-06	-11.5403	2.60536	-4.42859463425	rs4377151	7	RP11-297L17.6	136292	intergenic	3.799	7	9	15	0	0	0
rs6499100	16	52831462	T	C	0.4831	5.40108e-06	-11.7984	2.59335	-4.54857342077	rs4377151	7	RP11-467J12.1	137262	intergenic	1.267	7	9	15	0	0	0
rs1815991	16	52831943	C	T	0.4801	7.44476e-06	-11.6405	2.59748	-4.48055956157	rs4377151	7	RP11-467J12.1	136781	intergenic	0.033	7	9	15	0	0	0
rs1815992	16	52832027	T	C	0.4801	6.93059e-06	-11.6756	2.59649	-4.49580908923	rs4377151	7	RP11-467J12.1	136697	intergenic	4.192	5	7	15	0	0	0
rs28460444	16	52832198	G	T	0.4801	6.06118e-06	-11.7496	2.59652	-4.52424388586	rs4377151	7	RP11-467J12.1	136526	intergenic	1.578	5	7	15	0	0	0
rs4784258	16	52837310	C	T	0.4026	3.19666e-05	-11.0726	2.66187	-4.15898420557	rs4377151	7	RP11-467J12.1	131414	intergenic	0.932	5	5	15	0	0	0
rs6499105	16	52846375	T	C	0.4702	0.0001807	-9.78916	2.61386	-3.74457415782	rs4377151	7	RP11-467J12.1	122349	intergenic	0.722	6	5	15	0	0	0
rs6499108	16	52847573	T	C	0.4702	0.0001807	-9.78916	2.61386	-3.74457415782	rs4377151	7	RP11-467J12.1	121151	intergenic	1.693	5	5	15	0	0	0
rs2110830	16	52851471	C	T	0.4036	1.74956e-05	-11.3253	2.63659	-4.29466667401	rs4377151	7	RP11-467J12.1	117253	intergenic	19.45	6	5	15	0	0	0
rs2024446	16	52853507	G	A	0.4642	0.000236277	-9.54535	2.59583	-3.6766931166	rs4377151	7	RP11-467J12.1	115217	intergenic	3.111	7	5	15	0	0	0
rs2024447	16	52855494	A	C	0.4642	0.00021386	-9.62642	2.59994	-3.70205528673	rs4377151	7	RP11-467J12.1	113230	intergenic	3.718	6	5	15	0	0	0
rs1814264	16	52857809	T	C	0.4642	0.000378389	-9.25167	2.60232	-3.55471500235	rs4377151	7	RP11-467J12.1	110915	intergenic	1.803	6	5	15	0	0	0
rs11075649	16	52859323	A	G	0.4642	0.000229895	-9.59187	2.60353	-3.68367535905	rs4377151	7	RP11-467J12.1	109401	intergenic	0.276	7	5	15	0	0	0
rs12598498	16	52861483	C	T	0.4702	0.00033539	-9.34484	2.60536	-3.58631017719	rs4377151	7	RP11-467J12.1	107241	intergenic	4.449	5	5	15	0	0	0
rs2080356	16	52862872	A	G	0.4085	2.01479e-05	-11.3169	2.65404	-4.263245443	rs4377151	7	RP11-467J12.1	105852	intergenic	3.81	7	7	15	0	0	0
rs4763	17	43471489	G	A	0.1909	1.24153e-06	16.381	3.37751	4.848891982	rs111423688	8	ARHGAP27	0	UTR3	14.83	NA	4	5	1	1	1
rs2028078	17	43475929	G	A	0.1938	9.074e-07	16.6211	3.38384	4.91072558395	rs111423688	8	ARHGAP27	0	intronic	3.261	7	4	5	1	1	1
rs56220387	17	43476807	A	G	0.1918	1.05271e-06	16.5221	3.38383	4.88152045726	rs111423688	8	ARHGAP27	0	intronic	1.44	6	4	5	1	1	1
rs55793500	17	43479748	T	C	0.1938	1.416e-06	16.2942	3.37784	4.82273928836	rs111423688	8	ARHGAP27	0	intronic	1.254	5	4	4	1	1	1
rs62064600	17	43480701	G	A	0.1938	1.56305e-06	16.2407	3.3806	4.80300113382	rs111423688	8	ARHGAP27	0	intronic	0.942	5	4	4	1	1	0
rs56236914	17	43483551	C	T	0.1938	2.05624e-06	16.0624	3.38236	4.74781695466	rs111423688	8	ARHGAP27	0	intronic	4.604	5	1	5	1	1	0
rs62064603	17	43484496	C	T	0.1938	1.51486e-06	16.2061	3.36899	4.80926535696	rs111423688	8	ARHGAP27	0	intronic	0.159	4	1	5	1	1	0
rs73984391	17	43484598	G	T	0.1938	1.0365e-06	16.4545	3.36786	4.88457915093	rs111423688	8	ARHGAP27	0	intronic	1.42	3a	1	5	1	1	0
rs62064637	17	43485551	T	G	0.1938	1.48188e-06	16.2085	3.36641	4.81366384146	rs111423688	8	ARHGAP27	0	intronic	0.517	5	1	5	1	1	0
rs36078910	17	43487217	G	A	0.1968	6.45142e-07	16.7392	3.36237	4.97718936309	rs111423688	8	ARHGAP27	0	intronic	3.725	4	1	1	1	1	0
rs35389313	17	43487424	T	C	0.1968	6.22591e-07	16.7641	3.36272	4.98407446767	rs111423688	8	ARHGAP27	0	intronic	8.401	4	1	1	1	1	0
rs35327136	17	43487574	C	A	0.1928	8.02698e-07	16.7396	3.39141	4.93471033511	rs111423688	8	ARHGAP27	0	intronic	6.242	2b	1	1	1	1	0
rs8071011	17	43488382	C	T	0.1968	7.35126e-07	16.7203	3.37576	4.95184645323	rs111423688	8	ARHGAP27	0	intronic	2.491	2b	1	7	1	1	0
rs62064641	17	43488792	T	C	0.1968	5.17799e-07	16.891	3.36418	5.01959734826	rs111423688	8	ARHGAP27	0	intronic	2.253	5	2	7	1	1	0
rs62064643	17	43490853	G	A	0.1948	3.86627e-07	17.0611	3.36067	5.07542688782	rs111423688	8	ARHGAP27	0	intronic	1.202	4	2	15	1	1	0
rs34063617	17	43491003	G	A	0.1968	4.81783e-07	16.9111	3.35893	5.03342912074	rs111423688	8	ARHGAP27	0	intronic	0.147	4	2	15	1	1	0
rs12940792	17	43492357	C	T	0.1968	3.58972e-07	17.0943	3.35787	5.08951947149	rs111423688	8	ARHGAP27	0	intronic	2.327	5	5	15	1	1	0
rs12947718	17	43493101	G	A	0.1968	2.99803e-07	17.2108	3.35828	5.12357079864	rs111423688	8	ARHGAP27	0	intronic	0.362	1f	2	15	1	1	0
rs71373560	17	43493504	C	T	0.1968	2.76166e-07	17.2583	3.35741	5.13902612894	rs111423688	8	ARHGAP27	0	intronic	7.775	6	5	15	1	1	0
rs12942951	17	43493835	T	C	0.1909	3.18417e-07	17.198	3.36324	5.11220678053	rs111423688	8	ARHGAP27	0	intronic	6.533	5	5	15	1	1	0
rs35884427	17	43495216	G	A	0.1968	3.27366e-07	17.1515	3.3576	5.1069698256	rs111423688	8	ARHGAP27	0	intronic	2.764	7	4	15	1	1	0
rs34286926	17	43495852	A	G	0.1958	4.72398e-07	16.9132	3.35682	5.03719721133	rs111423688	8	ARHGAP27	0	intronic	0.495	2b	4	15	1	1	0
rs56378631	17	43496465	T	C	0.1958	3.48799e-07	17.1008	3.35555	5.09496863355	rs111423688	8	ARHGAP27	0	intronic	6.297	5	4	15	1	1	0
rs12946723	17	43496828	C	T	0.1958	3.56636e-07	17.0887	3.35596	5.09075744283	rs111423688	8	ARHGAP27	0	intronic	0.285	6	4	15	1	1	0
rs12952764	17	43497210	G	A	0.1958	3.34064e-07	17.1269	3.3553	5.10313981788	rs111423688	8	ARHGAP27	0	intronic	0.507	5	4	15	1	1	0
rs35420583	17	43498180	C	T	0.1958	3.65963e-07	17.0637	3.35427	5.08586048868	rs111423688	8	ARHGAP27	0	intronic	0.612	7	4	15	1	1	0
rs35519908	17	43499328	T	C	0.1958	4.80108e-07	16.8938	3.35504	5.03409641599	rs111423688	8	ARHGAP27	0	intronic	1.028	7	4	15	1	1	0
rs12942666	17	43499839	A	G	0.1958	5.19239e-07	16.8313	3.35265	5.01906381648	rs111423688	8	ARHGAP27	0	intronic	7.194	6	4	15	1	1	0
rs62064645	17	43500477	G	A	0.1938	4.1729e-07	16.9618	3.35071	5.06089636464	rs111423688	8	ARHGAP27	0	intronic	0.956	7	4	15	1	1	0
rs62064646	17	43500587	G	A	0.1958	3.73126e-07	17.0374	3.35153	5.08218079829	rs111423688	8	ARHGAP27	0	intronic	2.418	6	4	15	1	1	0
rs62064647	17	43500621	G	A	0.1958	4.26539e-07	16.9451	3.35018	5.0567154215	rs111423688	8	ARHGAP27	0	intronic	10.48	6	1	15	1	1	0
rs7222389	17	43501442	T	C	0.1958	2.90658e-07	17.1571	3.344	5.12940591168	rs111423688	8	ARHGAP27	0	intronic	0.31	1f	1	15	1	1	0
rs55648326	17	43501591	T	C	0.1958	2.11963e-07	17.3634	3.34562	5.1885279073	rs111423688	8	ARHGAP27	0	intronic	12.07	5	1	15	1	1	0
rs56212100	17	43501940	G	A	0.1968	2.8245e-07	17.1823	3.34539	5.13479615167	rs111423688	8	ARHGAP27	0	intronic	3.345	5	1	15	1	1	0
rs62064649	17	43502111	A	G	0.1958	3.73894e-07	17.0128	3.34695	5.08179032522	rs111423688	8	ARHGAP27	0	intronic	0.976	7	1	15	1	1	0
rs35626715	17	43502241	T	C	0.1958	4.12136e-07	16.9603	3.34885	5.06326515388	rs111423688	8	ARHGAP27	0	intronic	12.37	5	1	15	1	1	0
rs62064651	17	43503000	G	A	0.1938	2.8453e-07	17.1742	3.34472	5.13341603317	rs111423688	8	ARHGAP27	0	intronic	9.76	4	1	1	1	1	0
rs76344126	17	43503284	G	A	0.1938	1.33527e-07	18.2326	3.45616	5.2739380459	rs111423688	8	ARHGAP27	0	intronic	4.063	4	1	7	1	1	0
rs7209501	17	43503294	A	C	0.1948	1.5001e-07	18.0538	3.43621	5.25254720581	rs111423688	8	ARHGAP27	0	intronic	7.138	2b	1	7	1	1	0
rs12949256	17	43507297	C	T	0.1938	5.5977e-07	16.726	3.34131	5.00460394647	rs111423688	8	ARHGAP27	0	exonic	14.99	4	1	13	1	1	0
rs7220206	17	43507403	G	A	0.1938	1.69577e-06	16.1257	3.36813	4.78666326285	rs111423688	8	ARHGAP27	0	exonic	5.617	2b	1	13	1	1	0
rs7222444	17	43507649	A	G	0.1938	5.99121e-07	16.6622	3.33731	4.99150026716	rs111423688	8	ARHGAP27	0	UTR5	18.95	4	1	13	1	1	0
rs12939187	17	43508223	G	T	0.1938	1.97347e-07	17.3262	3.32993	5.20181935561	rs111423688	8	ARHGAP27	0	intronic	6.965	4	1	11	1	1	0
rs34018943	17	43508303	A	G	0.1938	1.18897e-07	17.6662	3.33538	5.29518343247	rs111423688	8	ARHGAP27	0	intronic	8.007	4	1	11	1	1	0
rs34104358	17	43508616	G	T	0.1938	9.78918e-08	17.7957	3.3375	5.33059445911	rs111423688	8	ARHGAP27	0	intronic	6.331	2b	1	2	1	1	0
rs62064652	17	43509310	A	G	0.1928	1.02987e-07	17.7607	3.33671	5.32137299263	rs111423688	8	ARHGAP27	0	intronic	1.637	4	1	1	1	1	0
rs62064653	17	43509316	C	T	0.1928	1.02277e-07	17.7657	3.33685	5.32263114174	rs111423688	8	ARHGAP27	0	intronic	7.192	4	1	1	1	1	0
rs56020833	17	43509778	C	T	0.1938	1.05029e-07	17.7619	3.33919	5.31780073353	rs111423688	8	ARHGAP27	0	intronic	10.31	2b	1	1	1	1	0
rs34465449	17	43511435	C	A	0.1938	7.95966e-08	17.9366	3.34044	5.36804068647	rs111423688	8	ARHGAP27	0	intronic	1.001	7	4	5	1	1	0
rs12946900	17	43512206	A	G	0.1938	7.95966e-08	17.9366	3.34044	5.36804068647	rs111423688	8	ARHGAP27	418	upstream	2.186	2c	4	5	1	1	0
rs56168933	17	43512318	G	A	0.1938	8.00787e-08	17.9341	3.34065	5.36695122651	rs111423688	8	ARHGAP27	530	upstream:downstream	2	7	4	5	1	1	0
rs11012	17	43513441	C	T	0.1948	6.59403e-08	18.056	3.3416	5.40189567096	rs111423688	8	PLEKHM1	0	UTR3	0.233	NA	4	4	1	1	0
rs62064654	17	43513896	C	T	0.1938	5.08475e-08	18.2306	3.34514	5.44832110083	rs111423688	8	PLEKHM1	0	UTR3	1.31	5	4	4	1	1	0
rs62064655	17	43514954	G	A	0.1938	7.23352e-08	18.0005	3.34162	5.38527193922	rs111423688	8	PLEKHM1	0	UTR3	7.13	5	4	4	1	1	0
rs36114997	17	43515885	A	G	0.1938	5.61091e-08	18.1684	3.34449	5.43077735938	rs111423688	8	PLEKHM1	0	intronic	1.67	7	4	4	1	1	0
rs35354512	17	43515927	C	T	0.1948	5.61091e-08	18.1684	3.34449	5.43077735938	rs111423688	8	PLEKHM1	0	intronic	0.978	NA	4	4	1	1	0
rs17631303	17	43516402	A	G	0.1938	5.45912e-08	18.1919	3.34582	5.43566904694	rs111423688	8	PLEKHM1	0	intronic	10.76	1d	3	4	1	1	0
rs35591873	17	43516739	G	A	0.1938	1.35374e-07	17.6521	3.34773	5.27141768442	rs111423688	8	PLEKHM1	0	intronic	8.034	NA	2	4	1	1	0
rs62064657	17	43517054	G	A	0.1938	4.30161e-08	18.3363	3.3463	5.47799964344	rs111423688	8	PLEKHM1	0	intronic	8.784	5	2	5	1	1	0
rs35489312	17	43517252	T	C	0.1938	6.63306e-08	18.0955	3.34955	5.40083720614	rs111423688	8	PLEKHM1	0	intronic	3.279	5	4	4	1	1	0
rs34887474	17	43519564	C	A	0.1938	4.87033e-08	18.289	3.35114	5.45598063869	rs111423688	8	PLEKHM1	0	intronic	6.054	5	4	5	1	1	0
rs62065374	17	43520272	G	A	0.1938	4.37528e-08	18.3243	3.34594	5.47499336674	rs111423688	8	PLEKHM1	0	intronic	5.477	5	4	5	1	1	0
rs62065377	17	43521193	A	G	0.1948	6.26157e-08	18.0935	3.3428	5.41116598136	rs111423688	8	PLEKHM1	0	intronic	6.387	5	4	5	1	1	0
rs62065378	17	43522361	T	C	0.1938	6.89615e-08	18.0513	3.34571	5.39385597851	rs111423688	8	PLEKHM1	0	intronic	1.236	7	4	5	1	1	0
rs113575082	17	43524526	C	T	0.1938	1.04195e-07	17.8033	3.34605	5.31925153573	rs111423688	8	PLEKHM1	0	intronic	6.179	5	4	5	1	1	0
rs71373572	17	43525022	G	A	0.1938	9.81809e-08	17.826	3.34352	5.33005893577	rs111423688	8	PLEKHM1	0	intronic	0.472	5	4	5	1	1	0
rs62065379	17	43525365	C	T	0.1938	6.49608e-08	18.1044	3.34889	5.40457896741	rs111423688	8	PLEKHM1	0	intronic	0.303	7	4	5	1	1	0
rs62065380	17	43527025	C	T	0.1938	7.79649e-08	17.9938	3.34876	5.37177604934	rs111423688	8	PLEKHM1	0	intronic	0.931	7	4	5	1	1	0
rs112538459	17	43527323	C	T	0.1938	8.67932e-08	17.9117	3.34556	5.35240431627	rs111423688	8	PLEKHM1	0	intronic	1.698	6	4	5	1	1	0
rs2077606	17	43529293	G	A	0.1938	7.61942e-08	17.976	3.34287	5.37591626171	rs111423688	8	PLEKHM1	0	intronic	10.41	1f	4	5	1	1	0
rs1079434	17	43529687	T	C	0.1938	1.26393e-07	17.6889	3.34673	5.28400036302	rs111423688	8	PLEKHM1	0	intronic	5.204	NA	4	5	1	0	0
rs1079432	17	43529769	G	T	0.1938	1.27063e-07	17.6851	3.34663	5.28303226844	rs111423688	8	PLEKHM1	0	intronic	15.35	6	4	5	1	0	0
rs112257723	17	43531926	C	T	0.1938	1.26393e-07	17.6889	3.34673	5.28400036302	rs111423688	8	PLEKHM1:AC091132.1	0	ncRNA_intronic	1.147	5	4	5	1	1	0
rs62065384	17	43532804	C	T	0.1938	1.49188e-07	17.5994	3.3491	5.2535588205	rs111423688	8	PLEKHM1:AC091132.1	0	ncRNA_intronic	2.795	5	4	5	1	0	0
rs2960000	17	43534353	T	C	0.1978	1.1331e-07	17.6905	3.33442	5.30397151736	rs111423688	8	PLEKHM1:AC091132.1	0	ncRNA_intronic	7.751	NA	4	5	1	1	0
rs62065385	17	43534694	C	T	0.1958	4.58873e-08	18.3001	3.34669	5.46655233017	rs111423688	8	PLEKHM1:AC091132.1	0	ncRNA_intronic	2.772	6	4	5	1	1	0
rs55703888	17	43536408	C	T	0.1938	7.23364e-08	18.002	3.34188	5.3852689555	rs111423688	8	PLEKHM1:AC091132.1	0	ncRNA_intronic	0.135	6	4	5	1	1	0
rs56005713	17	43536743	C	T	0.1938	7.38329e-08	17.9905	3.34204	5.38158481763	rs111423688	8	PLEKHM1:AC091132.1	0	ncRNA_intronic	0.843	6	4	5	1	1	0
rs56314414	17	43536970	G	A	0.1938	9.51922e-08	17.8541	3.34525	5.33567036809	rs111423688	8	PLEKHM1:AC091132.1	0	ncRNA_intronic	1.95	7	4	5	1	0	0
rs62065388	17	43537711	C	T	0.1938	8.35943e-08	17.9401	3.34662	5.35919346461	rs111423688	8	PLEKHM1:AC091132.1	0	ncRNA_intronic	0.349	6	5	5	1	0	0
rs111423688	17	43538523	G	A	0.1938	3.65113e-08	18.4489	3.34913	5.50694561172	rs111423688	8	PLEKHM1:AC091132.1	0	ncRNA_intronic	1.512	7	4	5	1	1	0
rs62065389	17	43538807	T	G	0.1938	4.39709e-08	18.3245	3.34653	5.47411277054	rs111423688	8	PLEKHM1:AC091132.1	0	ncRNA_intronic	5.457	5	4	5	1	1	0
rs62065390	17	43538991	G	A	0.1938	9.51922e-08	17.8541	3.34525	5.33567036809	rs111423688	8	PLEKHM1:AC091132.1	0	ncRNA_intronic	6.275	5	4	5	1	1	0
rs62065392	17	43539035	G	A	0.1938	8.65865e-08	17.9145	3.3458	5.35283562292	rs111423688	8	PLEKHM1:AC091132.1	0	ncRNA_intronic	1.039	5	4	5	1	1	0
rs2684526	17	43539723	C	T	0.1938	9.32616e-08	17.8667	3.34529	5.33938656526	rs111423688	8	PLEKHM1:AC091132.1	0	ncRNA_intronic	9.058	2b	4	5	1	1	0
rs4325608	17	43539968	G	A	0.1938	6.37336e-08	18.0771	3.34172	5.40799669632	rs111423688	8	PLEKHM1:AC091132.1	0	ncRNA_intronic	8.647	5	4	5	1	1	0
rs62065394	17	43540273	C	A	0.1938	2.62994e-07	17.5069	3.3997	5.14820284894	rs111423688	8	PLEKHM1:AC091132.1	0	ncRNA_intronic	0.717	7	4	5	1	1	0
rs2905465	17	43540732	T	C	0.1938	2.27957e-07	17.6033	3.40074	5.17496230411	rs111423688	8	PLEKHM1:AC091132.1	0	ncRNA_intronic	0.312	7	4	5	1	0	0
rs2139890	17	43541627	C	A	0.1938	6.10571e-08	18.1096	3.34299	5.41567740144	rs111423688	8	PLEKHM1	0	intronic	0.807	7	4	5	1	1	0
rs3946526	17	43541656	C	T	0.1938	5.98451e-08	18.1332	3.34511	5.4192633757	rs111423688	8	PLEKHM1	0	intronic	0.887	6	4	5	1	1	0
rs62065395	17	43542037	T	C	0.1918	2.62621e-07	17.5973	3.41708	5.14846912694	rs111423688	8	PLEKHM1	0	intronic	5.399	5	4	5	1	0	0
rs62065396	17	43543207	T	C	0.1978	7.82899e-07	16.8334	3.40703	4.93958278655	rs111423688	8	PLEKHM1	0	intronic	6.814	6	4	5	1	1	0
rs55663797	17	43544379	G	A	0.1958	1.23299e-07	17.5984	3.32677	5.2885363331	rs111423688	8	PLEKHM1	0	intronic	0.166	5	4	5	1	1	0
rs1879581	17	43545893	T	C	0.1958	1.46881e-07	17.5231	3.33277	5.25642705025	rs111423688	8	PLEKHM1	0	exonic	3.875	4	4	5	1	1	0
rs62065399	17	43546057	G	T	0.1958	2.33102e-07	17.2407	3.3334	5.17079353631	rs111423688	8	PLEKHM1	0	intronic	11.98	3a	4	5	1	1	0
rs55930887	17	43548321	T	C	0.1958	1.67775e-07	17.4525	3.3349	5.23190166617	rs111423688	8	PLEKHM1	0	intronic	4.26	7	4	5	1	1	0
rs55671319	17	43548424	A	G	0.1958	1.84337e-07	17.387	3.3335	5.21447656931	rs111423688	8	PLEKHM1	0	intronic	8.633	7	4	5	1	1	0
rs55652155	17	43548481	A	G	0.1958	1.64317e-07	17.4549	3.33292	5.23574914891	rs111423688	8	PLEKHM1	0	intronic	5.514	6	4	5	1	1	0
rs17631676	17	43549526	A	G	0.1958	1.6267e-07	17.4613	3.33295	5.23760926144	rs111423688	8	PLEKHM1	0	intronic	0.51	6	4	5	1	1	0
rs149366495	17	43549608	G	A	0.1958	1.84337e-07	17.387	3.3335	5.21447656931	rs111423688	8	PLEKHM1	0	intronic	11.28	4	4	5	1	1	0
rs2090847	17	43550107	A	G	0.1958	1.64147e-07	17.455	3.33281	5.23594030957	rs111423688	8	PLEKHM1	0	intronic	2.169	5	4	5	1	1	0
rs55746869	17	43551083	C	T	0.1958	1.54103e-07	17.6569	3.36386	5.24758853316	rs111423688	8	PLEKHM1	0	intronic	2.21	7	4	5	1	1	0
rs62065403	17	43551523	T	C	0.1958	2.92236e-06	16.4841	3.52432	4.67620252987	rs111423688	8	PLEKHM1	0	intronic	0.078	7	4	5	1	1	0
rs77132763	17	43551546	C	T	0.1958	3.32231e-06	16.5605	3.56076	4.64981618122	rs111423688	8	PLEKHM1	0	intronic	2.84	NA	4	5	1	1	0
rs62065404	17	43551613	C	T	0.1958	2.08021e-07	17.3074	3.33259	5.19202326646	rs111423688	8	PLEKHM1	0	intronic	5.254	7	4	5	1	1	0
rs71238846	17	43552537	G	A	0.1958	1.88011e-07	17.3672	3.33204	5.21081683701	rs111423688	8	PLEKHM1	0	exonic	8.772	NA	4	4	1	1	0
rs12452273	17	43552921	C	T	0.1958	1.88207e-07	17.3671	3.33215	5.21062354581	rs111423688	8	PLEKHM1	0	exonic	8.02	5	4	4	1	1	0
rs56192752	17	43555253	A	G	0.1958	2.03072e-07	17.3049	3.32925	5.19650329818	rs111423688	8	PLEKHM1	0	UTR3	5.088	5	4	4	1	1	0
rs62065436	17	43556652	G	A	0.1958	3.04646e-07	17.0817	3.33507	5.12054989303	rs111423688	8	PLEKHM1	0	intronic	0.126	6	4	5	1	1	0
rs55925547	17	43556807	T	C	0.1978	2.40635e-07	17.2523	3.33947	5.16484752391	rs111423688	8	PLEKHM1	0	intronic	2.617	7	5	5	1	1	0
rs56159231	17	43556862	C	T	0.1958	3.48311e-07	17.0153	3.33862	5.09523387075	rs111423688	8	PLEKHM1	0	intronic	2.277	7	5	5	1	1	0
rs55643511	17	43556982	G	A	0.1958	1.89592e-07	17.4017	3.33965	5.20926320684	rs111423688	8	PLEKHM1	0	intronic	1.721	7	5	5	1	1	0
rs62065437	17	43557612	G	A	0.1958	1.95767e-07	17.4209	3.34716	5.20331274751	rs111423688	8	PLEKHM1	0	intronic	2.232	7	5	5	1	1	0
rs62065438	17	43558092	C	T	0.1958	2.3172e-07	17.3369	3.35126	5.1719045097	rs111423688	8	PLEKHM1	0	intronic	4.508	7	4	5	1	1	0
rs62065441	17	43563093	A	G	0.1958	1.47484e-06	16.45	3.41589	4.81461493502	rs111423688	8	PLEKHM1	0	intronic	3.373	6	5	5	1	1	0
rs62065442	17	43563894	T	C	0.1958	8.00041e-07	16.7955	3.40229	4.93535744303	rs111423688	8	PLEKHM1	0	intronic	0.248	5	5	5	1	1	0
rs9899111	17	43564222	T	G	0.1958	5.79808e-07	17.0345	3.40755	4.99782422217	rs111423688	8	PLEKHM1	0	intronic	0.406	7	5	5	1	1	0
rs62065443	17	43564357	C	T	0.1958	1.05217e-06	16.4711	3.37332	4.88162161872	rs111423688	8	PLEKHM1	0	intronic	0.134	7	5	5	1	0	0
rs62065444	17	43565599	T	C	0.1958	1.27619e-06	16.3646	3.37795	4.84342641115	rs111423688	8	PLEKHM1	0	intronic	6.124	5	2	5	1	1	0
rs62065445	17	43565840	G	A	0.1958	1.63404e-06	16.4062	3.42138	4.79410337847	rs111423688	8	PLEKHM1	0	intronic	7.028	5	5	5	1	1	0
rs3972613	17	43566931	A	G	0.1958	1.26726e-06	16.4025	3.3848	4.84482080826	rs111423688	8	PLEKHM1	0	intronic	4.677	5	1	5	1	1	0
rs1879585	17	43567175	T	G	0.1968	1.38673e-06	16.6347	3.44544	4.82690245513	rs111423688	8	PLEKHM1	0	intronic	2.743	5	1	5	1	1	0
rs62065447	17	43569083	C	T	0.1988	9.2393e-07	16.5925	3.38047	4.90718473674	rs111423688	8	PLEKHM1	967	upstream	5.873	7	1	15	1	1	0
rs62065449	17	43569909	T	C	0.1988	9.28747e-06	15.309	3.45263	4.43313029446	rs111423688	8	PLEKHM1	1793	intergenic	1.352	5	5	15	1	1	0
rs62065450	17	43570407	C	T	0.1988	9.46193e-06	15.2953	3.45266	4.42911787621	rs111423688	8	PLEKHM1	2291	intergenic	2.101	3b	5	15	1	1	0
rs1879582	17	43570680	C	T	0.1988	6.3272e-07	16.8456	3.38119	4.98095271512	rs111423688	8	PLEKHM1	2564	intergenic	0.004	6	5	15	1	1	0
rs1879583	17	43570893	C	T	0.1988	7.37545e-06	15.4759	3.45178	4.48255536256	rs111423688	8	PLEKHM1	2777	intergenic	0.38	7	5	15	1	1	0
rs1724390	17	43663247	C	A	0.2435	2.44699e-07	15.9039	3.08034	5.16171395679	rs111423688	8	DND1P1	0	ncRNA_exonic	10.11	4	1	1	0	1	0
rs9912279	17	43681222	C	T	0.2416	2.57872e-07	16.2204	3.1476	5.15189166176	rs111423688	8	RP11-707O23.5	1515	intergenic	9.095	NA	5	15	0	1	0
rs2942166	17	43715427	T	C	0.2406	3.88011e-07	15.6903	3.09106	5.07474744823	rs111423688	8	CRHR1-IT1:CRHR1:RP11-105N13.4	0	ncRNA_intronic	0.231	NA	4	5	1	1	0
rs439558	17	43717803	T	C	0.2406	4.00857e-07	15.6515	3.08721	5.06855032658	rs111423688	8	CRHR1-IT1:CRHR1:RP11-105N13.4	0	ncRNA_exonic	5.404	NA	1	5	1	1	0
rs61667602	17	43785349	T	C	0.2406	4.97213e-07	15.5533	3.09295	5.0273851843	rs111423688	8	CRHR1:RP11-105N13.4	0	ncRNA_intronic	3.614	6	5	14	1	1	1
rs9897399	17	43804317	G	A	0.2406	1.72273e-06	14.8521	3.10416	4.78349520869	rs111423688	8	CRHR1:RP11-105N13.4	0	ncRNA_intronic	0.82	7	9	14	1	1	0
rs113927637	17	43807911	A	G	0.2396	4.52292e-07	15.594	3.08991	5.04551897605	rs111423688	8	CRHR1:RP11-105N13.4	0	ncRNA_intronic	2.592	6	9	9	1	1	0
rs10451283	17	43814020	T	C	0.2406	5.88597e-07	15.4502	3.09243	4.99492151375	rs111423688	8	CRHR1:RP11-105N13.4	0	ncRNA_intronic	0.851	5	5	14	1	1	0
rs76171147	17	43823229	T	C	0.2396	3.39781e-07	15.7427	3.08608	5.09992895158	rs111423688	8	CRHR1:RP11-105N13.4	0	ncRNA_intronic	9.232	4	5	14	1	1	0
rs60814418	17	43850645	C	T	0.2435	6.28563e-07	15.4382	3.09791	4.98222803134	rs111423688	8	CRHR1:RP11-105N13.4	0	ncRNA_intronic	0.32	5	5	14	1	1	0
rs4074462	17	43855228	G	T	0.2406	7.34892e-07	15.3131	3.09162	4.95190839204	rs111423688	8	CRHR1:RP11-105N13.4	0	ncRNA_intronic	6.564	1d	5	14	1	1	0
rs62057066	17	43858307	T	C	0.2406	2.35321e-05	13.7574	3.25296	4.22843641504	rs111423688	8	CRHR1:RP11-105N13.4	0	ncRNA_intronic	1.748	7	5	14	1	1	0
rs62057073	17	43861117	C	T	0.2396	6.78931e-07	15.3477	3.08902	4.96729548005	rs111423688	8	CRHR1:RP11-105N13.4	0	ncRNA_intronic	8.826	4	1	11	1	1	0
rs62621252	17	43922942	T	C	0.2396	2.72004e-07	15.8689	3.08542	5.14187919631	rs111423688	8	MAPT-AS1:SPPL2C	0	exonic	6.315	5	5	15	1	1	0
rs12373168	17	43924337	A	C	0.2425	5.89445e-07	15.4169	3.08594	4.99464366195	rs111423688	8	MAPT-AS1:SPPL2C	0	ncRNA_intronic	6.155	1f	5	15	1	1	0
rs753235	17	43946223	G	A	0.2435	5.25336e-07	15.582	3.1052	5.01682052458	rs111423688	8	MAPT-AS1	0	ncRNA_intronic	3.846	7	5	14	0	1	1
rs56040418	17	43958079	C	T	0.2406	8.581e-07	15.2215	3.09202	4.92166730435	rs111423688	8	MAPT-AS1	0	ncRNA_intronic	4.194	7	9	14	0	1	0
rs62061733	17	44018399	A	G	0.2416	2.12321e-06	14.8097	3.12283	4.74132882836	rs111423688	8	MAPT	0	intronic	9.246	4	5	14	1	1	1
rs242561	17	44026548	C	T	0.2396	7.21308e-07	15.3791	3.10268	4.95553698423	rs111423688	8	MAPT	0	intronic	17.47	NA	1	12	1	1	1
rs62063276	17	44036408	T	G	0.2406	8.11803e-07	15.3858	3.11853	4.93250836952	rs111423688	8	MAPT	0	intronic	0.482	6	5	14	1	1	1
rs62063281	17	44038785	A	G	0.2416	4.30905e-06	14.3177	3.11469	4.595890481	rs111423688	8	MAPT	0	intronic	4.648	5	5	14	1	1	1
rs62063786	17	44061023	G	A	0.2406	6.98135e-07	15.3198	3.08676	4.96188173804	rs111423688	8	MAPT	0	exonic	7.864	5	4	15	1	1	0
rs10445337	17	44067400	T	C	0.2406	8.88582e-07	15.1646	3.08476	4.91483293546	rs111423688	8	MAPT	0	exonic	19.15	1f	4	15	1	1	0
rs8070723	17	44081064	A	G	0.2406	1.38804e-06	14.8836	3.08289	4.82671433085	rs111423688	8	MAPT	0	intronic	1.167	6	2	15	1	1	0
rs62064666	17	44082514	T	C	0.2406	1.29809e-06	15.0152	3.10159	4.84004612022	rs111423688	8	MAPT	0	intronic	2.804	6	5	15	1	1	0
rs9891103	17	44091886	C	T	0.2465	1.09836e-06	15.0386	3.08529	4.87314418426	rs111423688	8	MAPT	0	intronic	2.651	6	5	15	1	1	1
rs58879558	17	44095467	T	C	0.2505	1.22757e-06	14.9062	3.07202	4.85113492179	rs111423688	8	MAPT	0	intronic	0.422	3a	5	5	1	1	1
rs79772576	17	44106220	A	G	0.2416	1.0089e-06	15.0878	3.0848	4.88989456912	rs111423688	8	MAPT	519	downstream	3.663	5	4	4	1	1	1
rs34579536	17	44108906	A	G	0.2406	7.32849e-07	15.2757	3.08375	4.95244997401	rs111423688	8	KANSL1	0	exonic	14.36	3a	3	4	1	1	0
rs7350980	17	44110271	G	A	0.2465	6.52954e-07	15.3524	3.08526	4.97485825692	rs111423688	8	KANSL1	0	intronic	0.131	6	3	4	1	1	1
rs8077487	17	44115440	T	C	0.2465	4.9322e-07	15.5167	3.08474	5.02893170838	rs111423688	8	KANSL1	0	intronic	4.247	1b	4	4	1	1	1
rs7221390	17	44116950	T	G	0.2465	5.85261e-07	15.4138	3.08447	4.99601833032	rs111423688	8	KANSL1	0	intronic	0.104	1f	4	4	1	1	1
rs62062137	17	44118848	G	A	0.2406	9.05025e-07	15.1955	3.09331	4.91123942184	rs111423688	8	KANSL1	0	intronic	2.528	5	4	4	1	1	1
rs7218319	17	44126365	C	T	0.2465	3.96515e-07	15.6657	3.08874	5.07062326387	rs111423688	8	KANSL1	0	intronic	5.595	6	4	4	1	1	0
rs76402917	17	44126477	G	A	0.2465	7.63849e-07	15.3017	3.09403	4.9443842752	rs111423688	8	KANSL1	0	intronic	3.833	NA	4	4	1	1	0
rs78773690	17	44126478	T	C	0.2465	8.3627e-07	15.2274	3.09005	4.92670702666	rs111423688	8	KANSL1	0	intronic	3.168	NA	4	4	1	1	0
rs7220752	17	44138201	T	C	0.2465	3.6448e-07	15.6854	3.08287	5.08663099696	rs111423688	8	KANSL1	0	intronic	5.378	6	4	5	1	1	0
rs9907738	17	44151546	T	G	0.2465	3.86751e-07	15.6465	3.08207	5.07536591753	rs111423688	8	KANSL1	0	intronic	0.1	7	2	5	1	1	0
rs2066899	17	44155732	C	T	0.2465	3.95978e-07	15.6309	3.08172	5.07088115636	rs111423688	8	KANSL1	0	intronic	0.254	NA	2	5	1	1	0
rs8080583	17	44162597	C	A	0.2465	4.33293e-07	15.5809	3.0823	5.05371722019	rs111423688	8	KANSL1	0	intronic	2.644	1d	4	5	1	1	0
rs3865315	17	44165169	C	T	0.2465	1.88276e-06	14.8909	3.12393	4.76561764694	rs111423688	8	KANSL1	0	intronic	0.676	6	4	5	1	1	0
rs2097760	17	44168677	A	G	0.2465	9.50711e-07	15.1782	3.09587	4.90157549574	rs111423688	8	KANSL1	0	intronic	4.336	NA	4	5	1	1	0
rs73984689	17	44184404	G	A	0.2406	1.05834e-06	15.5182	3.1789	4.88046872006	rs111423688	8	KANSL1	0	intronic	5.124	5	2	7	1	1	0
rs9303525	17	44187257	A	G	0.2465	3.91276e-06	14.4512	3.13004	4.61596334991	rs111423688	8	KANSL1	0	intronic	2.711	1b	2	7	1	1	0
rs6503457	17	44208312	G	T	0.2455	3.92361e-06	14.5495	3.15172	4.61538831396	rs111423688	8	KANSL1	0	intronic	2.672	1f	2	7	1	1	0
rs8070942	17	44208674	G	T	0.2465	3.95565e-06	14.5446	3.15181	4.61369908821	rs111423688	8	KANSL1	0	intronic	0.428	6	2	5	1	1	0
rs7207582	17	44210933	A	G	0.2465	4.11897e-06	14.6384	3.17793	4.605287199	rs111423688	8	KANSL1	0	intronic	0.713	1f	4	5	1	1	0
rs10221243	17	44212310	G	A	0.2465	4.82459e-06	14.4898	3.16838	4.57227420545	rs111423688	8	KANSL1	0	intronic	0.169	6	4	5	1	1	0
17:44212782_T_C	17	44212782	T	C	0.2475	7.13972e-06	14.1679	3.15516	4.48948014975	rs111423688	8	KANSL1	0	intronic	6.981	1f	4	5	1	1	0
rs4793854	17	46572133	G	A	0.2107	2.23664e-06	15.2763	3.2284	4.73077528369	rs2229304	9	Y_RNA	15572	intergenic	15.11	4	2	14	0	1	0
rs9906950	17	46577167	G	A	0.2087	1.18319e-06	15.5763	3.20529	4.85843205084	rs2229304	9	Y_RNA	20606	intergenic	5.059	5	5	14	0	1	0
rs8071207	17	46584016	C	T	0.2117	2.02522e-06	14.9719	3.15069	4.75089128389	rs2229304	9	HOXB1	21871	intergenic	8.983	5	5	14	0	1	0
rs2202895	17	46584657	C	T	0.2117	2.25013e-06	14.9031	3.15037	4.72955454252	rs2229304	9	HOXB1	21230	intergenic	0.006	6	5	14	0	1	0
rs34378400	17	46589265	A	G	0.1968	1.19047e-07	17.1842	3.24452	5.29495303871	rs34527992	9	HOXB1	16622	intergenic	0.555	7	2	14	0	1	0
rs62065846	17	46592858	G	A	0.1978	6.28964e-08	17.6297	3.2576	5.41036506358	rs34527992	9	HOXB1	13029	intergenic	1.32	5	5	14	0	1	0
rs9989493	17	46594424	C	T	0.1978	7.33373e-08	17.5604	3.26141	5.38279682987	rs34527992	9	HOXB1	11463	intergenic	0.139	7	5	14	0	1	0
rs35621842	17	46606222	C	T	0.1928	5.37241e-08	17.8243	3.27648	5.43852291844	rs34527992	9	HOXB1	0	UTR3	15.39	4	5	13	1	1	0
rs62066689	17	46609092	T	C	0.1928	1.54192e-07	17.2087	3.27856	5.24748213049	rs34527992	9	HOXB1	732	upstream	8.57	5	5	13	1	1	0
rs8079617	17	46610028	T	G	0.1928	3.96267e-08	17.9309	3.26367	5.49250737413	rs34527992	9	HOXB1	1668	intergenic	10.63	1b	5	14	1	1	0
rs8074125	17	46610060	G	T	0.1928	3.52091e-08	17.9615	3.25688	5.51333806087	rs34527992	9	HOXB1	1700	intergenic	1.827	5	5	14	1	1	0
rs56038617	17	46612578	C	T	0.1928	3.81428e-08	17.9152	3.25681	5.49924170081	rs34527992	9	HOXB1	4218	intergenic	0.654	5	5	14	1	1	0
rs55859232	17	46612645	A	G	0.1928	3.98793e-08	17.8878	3.25649	5.49138542348	rs34527992	9	HOXB1	4285	intergenic	4.9	5	5	14	1	1	0
rs12946931	17	46614080	T	C	0.1928	4.60549e-08	17.8156	3.25847	5.46590575436	rs34527992	9	HOXB2	4175	intergenic	9.384	4	2	14	1	1	0
rs12938390	17	46614722	T	C	0.1928	4.37962e-08	17.8391	3.25745	5.4748177971	rs34527992	9	HOXB2	3533	intergenic	5.778	5	5	14	1	1	0
rs12947405	17	46614755	C	T	0.1938	4.2963e-08	17.8471	3.25689	5.47821825501	rs34527992	9	HOXB2	3500	intergenic	0.53	5	5	14	1	1	0
rs12603976	17	46617163	C	A	0.1928	2.21779e-08	18.2478	3.261	5.59409226478	rs34527992	9	HOXB2	1092	intergenic	6.235	5	2	13	1	1	0
rs2326012	17	46618581	C	T	0.1928	4.77356e-08	17.8392	3.26659	5.45954512602	rs34527992	9	HOXB2	0	intergenic	7.024	4	1	2	1	1	0
rs1042822	17	46620095	G	T	0.1948	4.028e-08	18.0128	3.2803	5.48961972912	rs34527992	9	HOXB2	0	UTR3	22.6	NA	1	10	1	1	0
rs1042818	17	46620111	T	C	0.1928	3.80319e-08	18.0286	3.27712	5.49975514988	rs34527992	9	HOXB2	0	UTR3	22.5	NA	1	10	1	1	0
rs2229302	17	46620402	G	A	0.1928	8.6152e-08	17.5719	3.28125	5.35374552389	rs34527992	9	HOXB2	0	UTR3	9.886	NA	1	10	1	1	0
rs12951076	17	46625109	T	C	0.1899	1.07986e-07	17.5497	3.30241	5.31274516519	rs34527992	9	HOXB-AS1	0	ncRNA_intronic	22.2	2b	1	2	1	1	0
rs2229304	17	46629593	T	G	0.2932	1.78082e-08	15.9472	2.83066	5.63204809685	rs2229304	9	HOXB3:HOXB-AS3	0	exonic	14.93	NA	1	13	1	1	0
rs67412921	17	46636625	C	A	0.1759	1.87877e-08	18.6566	3.317	5.62280908485	rs34527992	9	HOXB3:HOXB-AS3:HOXB-AS2	0	ncRNA_intronic	3.211	2b	1	13	1	1	0
rs1062037	17	46638154	T	C	0.173	1.32574e-08	18.9926	3.34111	5.68271382842	rs34527992	9	HOXB3:HOXB-AS3	0	ncRNA_intronic	9.564	NA	2	13	1	1	0
rs7225635	17	46645325	A	G	0.3499	4.86458e-05	11.2549	2.77027	4.06203970737	rs2229304	9	HOXB3:HOXB-AS3	0	ncRNA_intronic	5.867	5	1	13	1	1	0
rs35825473	17	46645394	G	A	0.174	2.68661e-08	18.5705	3.33857	5.56072191001	rs34527992	9	HOXB3:HOXB-AS3	0	ncRNA_intronic	0.275	5	1	13	1	1	0
rs34822124	17	46648679	G	T	0.1779	2.85729e-08	18.4289	3.31955	5.54996365071	rs34527992	9	HOXB3:HOXB-AS3	0	ncRNA_intronic	2.744	2b	1	13	1	1	0
rs34490194	17	46648744	C	T	0.1779	4.21606e-08	18.2248	3.32378	5.48155399744	rs34527992	9	HOXB3:HOXB-AS3	0	ncRNA_intronic	9.245	4	1	13	1	1	0
rs35624684	17	46658475	C	T	0.1759	2.06449e-09	19.7507	3.29469	5.99264989096	rs34527992	9	HOXB3:HOXB-AS3:MIR10A	0	ncRNA_exonic	10.31	2b	1	13	1	1	0
rs34527992	17	46659561	C	A	0.175	1.71845e-09	19.9155	3.30576	6.02240428139	rs34527992	9	HOXB3:HOXB-AS3:MIR10A	0	ncRNA_exonic	7.274	4	1	13	1	1	0
rs7208449	17	46663535	G	A	0.1332	1.22131e-07	19.7394	3.73023	5.29027737322	rs34527992	9	HOXB3:HOXB-AS3	0	ncRNA_intronic	10.93	4	1	11	1	1	0
rs62064564	17	46664979	C	T	0.1322	2.64669e-07	19.2583	3.74067	5.14701157597	rs34527992	9	HOXB3:HOXB-AS3	0	ncRNA_intronic	11.75	4	1	13	1	1	0
rs872760	17	46668951	A	G	0.1531	2.47252e-07	17.8857	3.46547	5.15977106489	rs34527992	9	HOXB3:HOXB-AS3:HOXB5	0	ncRNA_intronic	3.532	NA	1	13	1	1	0
rs1529334	17	46671792	T	C	0.167	8.57729e-08	18.0609	3.37206	5.35454304683	rs34527992	9	HOXB3:HOXB-AS3:HOXB6	0	ncRNA_intronic	9.877	1f	1	13	1	1	0
rs1123630	17	46671816	G	A	0.1531	2.35956e-07	18.1798	3.51649	5.16851924076	rs34527992	9	HOXB3:HOXB-AS3:HOXB6	0	ncRNA_intronic	8.673	NA	1	13	1	1	0
rs66459980	17	46672716	C	T	0.1531	1.33742e-07	18.2656	3.46264	5.27364293483	rs34527992	9	HOXB3:HOXB-AS3:HOXB6	0	ncRNA_intronic	8.498	2b	1	13	1	1	0
rs4793951	17	46678814	T	C	0.159	1.14576e-07	17.9442	3.38353	5.30194398608	rs34527992	9	HOXB3:HOXB-AS3:HOXB6	0	ncRNA_exonic	7.456	4	1	13	1	1	0
rs9912500	17	46681763	G	A	0.1581	1.08883e-07	17.9638	3.38129	5.31123803669	rs34527992	9	HOXB3:HOXB-AS3:HOXB6	0	ncRNA_intronic	16.98	2b	1	13	1	1	0
rs9896015	17	46683094	A	C	0.159	1.53393e-07	17.6814	3.36797	5.24843949775	rs34527992	9	HOXB-AS3	0	ncRNA_intronic	0.457	2b	1	13	1	1	0
rs28575348	17	46683378	C	T	0.1581	2.94575e-07	17.2494	3.36365	5.12688520677	rs34527992	9	HOXB-AS3	0	ncRNA_intronic	5.211	4	1	13	1	1	0
rs12952262	17	46683800	C	T	0.1441	4.92431e-07	17.7232	3.52316	5.02923872322	rs34527992	9	HOXB-AS3	23	downstream	0.201	4	1	13	1	1	0
rs9909884	17	46684210	T	C	0.1581	3.43048e-07	17.1513	3.36339	5.09811742799	rs34527992	9	HOXB7	383	downstream	13.71	2b	1	13	1	1	0
rs12939324	17	46687752	C	A	0.1441	4.39431e-06	16.2794	3.54457	4.59180398282	rs34527992	9	HOXB7	0	intronic	7.703	4	1	11	1	1	0
rs8066740	17	46693683	C	T	0.1501	4.98527e-05	13.9833	3.44672	4.0563164768	rs34527992	9	HOXB7	0	intergenic	2.701	4	5	13	1	1	0
MAF; minor allele frequency.
IndSigSNPs; independent significant SNPS.
CADD; combined annotation-dependent depletion score. CADD predicts how deleterious the SNP effect is on protein structure and function (higher scores indicate more deleterious effect).
RDB; RegulomeDB. RDB scores predict likelihood of regulatory functionality (lower scores indicate higher likelihood).
minChrState; minimum chromatine state. The chromatine state indicates the accessibility of genomic regions using 15 categorical states.
pos-Mapping; positional gene mapping. 1 = yes, 0 = no.
eqtl-Mapping; expression quantitative trait loci gene mapping. 1 = yes, 0 = no.
ci-Mapping; chromatin interaction gene mapping. 1 = yes, 0 = no.
