# Supplementary material for: The genetic architecture of human brainstem structures and their involvement in common brain disorders
Source: Nat Commun. 2020 Aug 11;11:4016. doi: 10.1038/s41467-020-17376-1 (PMC7421944; doi:10.1038/s41467-020-17376-1)
Supplement: Supplementary file 14 — Supplementary Data 10 [file 41467_2020_17376_MOESM14_ESM.xlsx]

## Sheet: Suppl. Data 12_GWAS_genes
Supplementary Data 10. Mapping of significant loci from the genome-wide association studies of brainstem volumes to genes.
We used positional, expression quantitative trait loci (eQTL), and chromatin interaction mapping in the Functional Mapping and Annotation of GWAS (FUMA) platform to map the 125 independent significant single-nucleotide polymorphisms (with two-sided P < 5e-8) in the GWAS discovery sample to genes. These three strategies identified 280 unique genes, where 130, 89, and 181 genes were mapped by posit…
Volume	Genomic Locus	Symbol	Chromosome	Start	End	pos-Mapping	eqtl-Mapping	ci-Mapping
Whole Brainstem	1	ECE1	1	21543740	21671997	No	No	Yes
	1	RAP1GAP	1	21922708	21995801	No	No	Yes
	1	USP48	1	22004791	22110099	No	No	Yes
	1	CDC42	1	22379120	22419437	Yes	No	Yes
	1	WNT4	1	22443798	22470462	No	No	Yes
	1	C1QC	1	22970123	22974603	No	No	Yes
	1	C1QB	1	22979255	22988031	No	No	Yes
	1	EPHB2	1	23037332	23241818	No	No	Yes
	2	SF3B4	1	149895209	149900236	No	No	Yes
	2	MTMR11	1	149900543	149908791	No	No	Yes
	2	VPS45	1	150039369	150117505	No	No	Yes
	2	CA14	1	150229554	150237478	No	No	Yes
	2	C1orf54	1	150240600	150253327	Yes	No	No
	2	C1orf51	1	150254953	150259505	Yes	No	Yes
	2	MRPS21	1	150266289	150281414	Yes	Yes	No
	2	RPRD2	1	150335567	150449042	Yes	Yes	No
	2	TARS2	1	150459887	150480078	Yes	No	Yes
	2	ECM1	1	150480538	150486265	No	No	Yes
	2	ADAMTSL4	1	150521884	150533413	Yes	No	No
	2	AL356356.1	1	150521897	150524367	Yes	No	No
	2	ENSA	1	150573327	150602088	No	No	Yes
	2	GOLPH3L	1	150618701	150669630	No	Yes	Yes
	2	CTSS	1	150702672	150738433	No	Yes	No
	2	CTSK	1	150768684	150780799	No	No	Yes
	2	ARNT	1	150782181	150849244	No	No	Yes
	2	CERS2	1	150933059	150947479	No	No	Yes
	2	ANXA9	1	150954493	150968110	No	No	Yes
	2	FAM63A	1	150969025	150980851	No	No	Yes
	2	PRUNE	1	150980896	151008189	No	No	Yes
	2	C1orf56	1	151020216	151024462	No	No	Yes
	2	MLLT11	1	151030234	151040970	No	No	Yes
	2	TNFAIP8L2	1	151129105	151132225	No	No	Yes
	2	SCNM1	1	151129140	151142773	No	No	Yes
	2	TMOD4	1	151142462	151148760	No	No	Yes
	2	PI4KB	1	151264273	151300191	No	No	Yes
	2	POGZ	1	151375200	151431941	No	Yes	No
	3	TTC27	2	32853099	33046118	No	No	Yes
	3	RASGRP3	2	33661391	33789817	Yes	No	No
	5	CPEB2	4	15004298	15071777	No	No	Yes
	6	HSD17B11	4	88257762	88312538	No	No	Yes
	6	SPP1	4	88896819	88904562	Yes	Yes	No
	6	PKD2	4	88928820	88998929	Yes	No	Yes
	6	ABCG2	4	89011416	89152474	Yes	No	No
	7	SREK1IP1	5	64013971	64064512	No	No	Yes
	7	CWC27	5	64064757	64314590	No	No	Yes
	7	ADAMTS6	5	64444563	64777747	Yes	No	No
	7	CENPK	5	64813593	64858998	Yes	Yes	No
	7	PPWD1	5	64859063	64883376	Yes	Yes	No
	7	TRIM23	5	64885507	64921802	Yes	No	Yes
	7	TRAPPC13	5	64920543	64962060	Yes	Yes	Yes
	7	CTC-534A2.2	5	64920592	64926718	Yes	Yes	Yes
	7	SGTB	5	64961755	65018862	Yes	Yes	Yes
	7	NLN	5	65018023	65167553	Yes	Yes	Yes
	8	BMP6	6	7727030	7881655	Yes	Yes	No
	8	TXNDC5	6	7881483	8026646	Yes	No	No
	8	BLOC1S5-TXNDC5	6	7881755	8064597	Yes	No	No
	9	CENPW	6	126661320	126670021	Yes	No	No
	10	PPIL4	6	149825869	149867174	Yes	Yes	No
	10	GINM1	6	149887430	149912884	Yes	Yes	Yes
	10	KATNA1	6	149916009	149970108	Yes	Yes	Yes
	10	LATS1	6	149979289	150039392	Yes	Yes	Yes
	10	NUP43	6	150045451	150070801	Yes	Yes	Yes
	10	PCMT1	6	150070579	150132556	Yes	No	Yes
	10	LRP11	6	150139934	150186199	Yes	No	No
	10	RAET1E	6	150204511	150219238	Yes	No	No
	10	RAET1G	6	150238014	150244257	Yes	Yes	No
	10	ULBP2	6	150263136	150270371	No	Yes	No
	10	ULBP1	6	150285143	150294846	No	No	Yes
	10	ULBP3	6	150384286	150390231	No	No	Yes
	10	PLEKHG1	6	150920999	151164799	No	No	Yes
	10	MTHFD1L	6	151186685	151423023	No	No	Yes
	10	AKAP12	6	151561134	151679692	No	No	Yes
	11	PAPPA	9	118916083	119164601	Yes	No	No
	12	MYEOV	11	69061605	69182494	No	Yes	No
	13	CHPT1	12	102090725	102137918	No	Yes	No
	13	GNPTAB	12	102139275	102224716	No	Yes	No
	13	DRAM1	12	102271129	102405908	Yes	No	No
	13	CCDC53	12	102406705	102455927	Yes	Yes	No
	13	NUP37	12	102467967	102513902	Yes	No	Yes
	13	PARPBP	12	102513956	102591298	Yes	Yes	Yes
	13	PMCH	12	102590237	102591623	Yes	No	No
	13	IGF1	12	102789645	102874423	Yes	No	No
	14	CKAP4	12	106631655	106698057	No	No	Yes
	14	TCP11L2	12	106695707	106740793	No	No	Yes
	14	POLR3B	12	106751436	106903976	No	No	Yes
	14	RP11-144F15.1	12	106889736	107168696	Yes	No	Yes
	14	RFX4	12	106976685	107156581	Yes	No	No
	14	RIC8B	12	107168373	107283090	Yes	No	Yes
	14	C12orf23	12	107349497	107372556	Yes	Yes	Yes
	14	MTERFD3	12	107371069	107380944	Yes	No	Yes
	14	CRY1	12	107385142	107487607	Yes	No	No
	16	C20orf166	20	61147660	61167971	Yes	No	No
Midbrain	1	HNRNPD	4	83273651	83295656	Yes	Yes	No
	1	SCD5	4	83550692	83720010	No	No	Yes
	1	COQ2	4	84182689	84206067	No	No	Yes
	2	HMGCLL1	6	55299167	55444012	No	Yes	No
	2	BMP5	6	55618443	55740362	Yes	No	No
	3	SEC61G	7	54819943	54827667	No	No	Yes
	3	EGFR	7	55086714	55324313	No	Yes	Yes
	4	FAM120AOS	9	96208776	96215874	Yes	No	Yes
	4	FAM120A	9	96214004	96328397	Yes	No	Yes
	4	PHF2	9	96338689	96441869	Yes	Yes	No
	5	CHPT1	12	102090725	102137918	No	Yes	No
	5	DRAM1	12	102271129	102405908	Yes	No	No
	5	CCDC53	12	102406705	102455927	Yes	Yes	No
	5	NUP37	12	102467967	102513902	Yes	No	Yes
	5	PARPBP	12	102513956	102591298	Yes	Yes	Yes
	5	PMCH	12	102590237	102591623	Yes	No	No
	5	IGF1	12	102789645	102874423	Yes	No	No
	6	PABPN1	14	23790498	23795394	No	No	Yes
	6	AL049829.1	14	23790839	23791484	No	No	Yes
	6	AP1G2	14	24028774	24037279	No	No	Yes
	6	JPH4	14	24037244	24048009	No	No	Yes
	6	DHRS2	14	24099324	24114848	No	No	Yes
	6	LRRC16B	14	24521206	24538937	No	No	Yes
	6	CPNE6	14	24540046	24547309	No	No	Yes
	6	NRL	14	24549316	24584223	No	No	Yes
	6	PCK2	14	24563262	24579807	No	No	Yes
	6	DCAF11	14	24583404	24594451	No	No	Yes
	6	RP11-468E2.6	14	24590560	24601038	No	No	Yes
	6	EMC9	14	24608174	24610797	No	No	Yes
	6	PSME2	14	24612574	24616779	Yes	No	Yes
	6	RNF31	14	24615892	24629870	Yes	No	Yes
	6	RP11-468E2.4	14	24620427	24636611	Yes	No	No
	6	IRF9	14	24630262	24635774	Yes	No	Yes
	6	REC8	14	24641062	24649463	Yes	No	Yes
	6	IPO4	14	24649425	24658170	Yes	No	Yes
	6	RP11-468E2.2	14	24649601	24659622	Yes	No	Yes
	6	TM9SF1	14	24658349	24682679	Yes	No	No
	6	TM9SF1	14	24658363	24682679	Yes	No	No
	6	TSSK4	14	24674903	24677568	No	No	Yes
	6	RABGGTA	14	24734744	24740945	No	No	Yes
	6	DHRS1	14	24759804	24769039	No	Yes	Yes
	6	NOP9	14	24769068	24778330	No	No	Yes
	6	CIDEB	14	24774302	24780636	No	No	Yes
	6	LTB4R	14	24780656	24787242	No	No	Yes
	7	DDHD1	14	53510686	53620000	No	Yes	No
	7	BMP4	14	54416454	54425479	No	Yes	No
	8	PSEN1	14	73603126	73690399	No	No	Yes
	8	ABCD4	14	74752126	74769759	No	No	Yes
	8	VRTN	14	74769772	74826711	No	No	Yes
	8	NPC2	14	74942895	74960880	No	No	Yes
	8	ISCA2	14	74960423	74963809	No	No	Yes
	8	AREL1	14	75120140	75179818	Yes	Yes	No
	8	AC007956.1	14	75158879	75179800	Yes	No	No
	8	FCF1	14	75179847	75203394	Yes	No	No
	8	YLPM1	14	75230069	75322244	Yes	Yes	No
	8	PROX2	14	75319736	75330537	Yes	No	No
	8	DLST	14	75348594	75370448	Yes	Yes	Yes
	8	RPS6KL1	14	75370657	75390099	Yes	Yes	Yes
	8	PGF	14	75408537	75422487	No	No	Yes
	8	EIF2B2	14	75469614	75476292	No	Yes	Yes
	8	MLH3	14	75480467	75518235	No	Yes	Yes
	8	ACYP1	14	75519924	75536186	No	No	Yes
	8	ZC2HC1C	14	75530873	75545126	No	Yes	Yes
	8	NEK9	14	75548822	75594047	No	No	Yes
	8	TMED10	14	75598173	75643334	No	No	Yes
	10	CHAF1B	21	37757676	37791313	No	No	Yes
	10	DSCR3	21	38595721	38640262	No	No	Yes
	10	DYRK1A	21	38738092	38889753	Yes	No	Yes
	10	PSMG1	21	40546695	40555777	No	No	Yes
Pons	1	TMEM201	1	9648932	9674935	No	No	Yes
	1	CLSTN1	1	9789084	9884584	No	No	Yes
	1	CTNNBIP1	1	9908334	9970394	No	Yes	Yes
	1	UBE4B	1	10092890	10241297	Yes	No	Yes
	1	KIF1B	1	10270863	10441661	Yes	Yes	Yes
	1	PGD	1	10458649	10480201	Yes	No	No
	1	APITD1	1	10490159	10512210	Yes	No	No
	1	APITD1-CORT	1	10490159	10512210	Yes	No	No
	1	CORT	1	10509776	10511959	No	No	Yes
	1	MTOR	1	11166592	11322564	No	No	Yes
	2	HIVEP3	1	41972036	42501596	Yes	Yes	No
	2	FOXJ3	1	42642210	42801548	No	No	Yes
	2	CCDC23	1	43272723	43282954	No	Yes	No
	3	FMOD	1	203309756	203320617	No	No	Yes
	3	ZC3H11A	1	203764782	203823252	No	No	Yes
	3	ZBED6	1	203765437	203769686	No	No	Yes
	3	PPP1R15B	1	204372515	204380919	No	No	Yes
	3	PIK3C2B	1	204391756	204463852	No	No	Yes
	3	MDM4	1	204485511	204542871	No	No	Yes
	3	LRRN2	1	204586298	204654861	No	No	Yes
	3	NFASC	1	204797779	204991950	No	No	Yes
	3	CNTN2	1	205012325	205047627	Yes	Yes	No
	3	TMEM81	1	205052258	205053645	Yes	Yes	Yes
	3	RBBP5	1	205055270	205091143	Yes	Yes	Yes
	3	DSTYK	1	205111632	205180727	Yes	Yes	No
	3	TMCC2	1	205197304	205242471	Yes	Yes	Yes
	3	NUAK2	1	205271187	205290883	Yes	No	Yes
	3	KLHDC8A	1	205305220	205326218	Yes	No	No
	3	SLC41A1	1	205758221	205782876	No	No	Yes
	3	PM20D1	1	205797150	205819260	No	No	Yes
	3	EIF2D	1	206744620	206785904	No	No	Yes
	4	NBAS	2	15307032	15701454	No	No	Yes
	4	DDX1	2	15731302	15771235	No	No	Yes
	4	FAM49A	2	16730727	16847599	No	Yes	Yes
	7	CPEB2	4	15004298	15071777	No	No	Yes
	9	BMP6	6	7727030	7881655	Yes	Yes	No
	9	TXNDC5	6	7881483	8026646	Yes	No	No
	9	BLOC1S5-TXNDC5	6	7881755	8064597	Yes	No	No
	10	HMGCLL1	6	55299167	55444012	Yes	No	No
	10	BMP5	6	55618443	55740362	Yes	No	No
	11	COL21A1	6	55921388	56258892	Yes	Yes	No
	11	RAB23	6	57053607	57087078	No	Yes	No
	12	FAXC	6	99719045	99797938	No	No	Yes
	12	USP45	6	99880190	99969604	Yes	Yes	No
	12	CCNC	6	99990256	100016849	Yes	No	No
	12	PRDM13	6	100054606	100063454	Yes	No	No
	12	SIM1	6	100832891	100912805	No	No	Yes
	12	ASCC3	6	100956070	101329248	No	No	Yes
	13	RNF217	6	125283691	125413779	No	No	Yes
	13	TPD52L1	6	125440195	125585553	No	No	Yes
	13	HDDC2	6	125541108	125623282	No	No	Yes
	13	HEY2	6	126068810	126082415	Yes	Yes	No
	13	NCOA7	6	126102307	126252266	Yes	No	No
	13	HINT3	6	126277927	126301387	No	No	Yes
	13	TRMT11	6	126307576	126360422	No	No	Yes
	15	FAM120AOS	9	96208776	96215874	Yes	No	Yes
	15	FAM120A	9	96214004	96328397	Yes	No	Yes
	15	PHF2	9	96338689	96441869	Yes	Yes	No
	16	ASTN2	9	119187504	120177348	Yes	No	No
	16	TRIM32	9	119449581	119463579	Yes	No	No
	17	MYEOV	11	69061605	69182494	No	Yes	No
	18	ARL1	12	101786898	101801598	No	No	Yes
	18	CHPT1	12	102090725	102137918	Yes	Yes	No
	18	SYCP3	12	102122426	102133250	Yes	Yes	No
	18	GNPTAB	12	102139275	102224716	Yes	Yes	Yes
	18	DRAM1	12	102271129	102405908	Yes	Yes	Yes
	18	CCDC53	12	102406705	102455927	Yes	Yes	No
	18	NUP37	12	102467967	102513902	Yes	No	Yes
	18	PARPBP	12	102513956	102591298	Yes	Yes	Yes
	18	PMCH	12	102590237	102591623	Yes	No	No
	18	IGF1	12	102789645	102874423	Yes	No	No
	19	CKAP4	12	106631655	106698057	No	Yes	Yes
	19	TCP11L2	12	106695707	106740793	Yes	No	Yes
	19	POLR3B	12	106751436	106903976	Yes	No	No
	19	RP11-144F15.1	12	106889736	107168696	Yes	No	Yes
	19	RIC8B	12	107168373	107283090	No	No	Yes
	19	C12orf23	12	107349497	107372556	No	No	Yes
	21	EFCAB13	17	45400656	45518678	No	Yes	No
	21	NPEPPS	17	45600308	45700642	No	Yes	No
	21	MRPL10	17	45900638	45908900	No	Yes	No
	21	SCRN2	17	45915058	45918699	No	Yes	No
	21	SP2	17	45973516	46006323	Yes	No	Yes
	21	PNPO	17	46018872	46025654	Yes	Yes	Yes
	21	PRR15L	17	46029333	46035244	Yes	No	No
	21	CDK5RAP3	17	46045176	46059140	Yes	Yes	Yes
	21	NFE2L1	17	46125691	46138849	Yes	No	No
	21	CBX1	17	46147414	46178883	Yes	No	Yes
	21	SNX11	17	46180719	46200436	Yes	Yes	Yes
	21	SKAP1	17	46210802	46507637	Yes	No	No
	21	HOXB1	17	46605888	46608359	Yes	No	No
	21	HOXB2	17	46618256	46623441	Yes	Yes	No
	21	HOXB3	17	46626232	46682274	Yes	Yes	No
	21	HOXB4	17	46652875	46657473	Yes	No	No
	21	HOXB5	17	46668619	46671323	Yes	No	No
	21	HOXB6	17	46671639	46682354	Yes	No	No
	21	HOXB7	17	46684594	46710934	Yes	No	No
	21	HOXB8	17	46688739	46692478	Yes	No	No
	21	HOXB9	17	46698518	46703839	Yes	No	No
	21	ATP5G1	17	46970127	46973233	No	No	Yes
	21	UBE2Z	17	46985731	47006418	No	No	Yes
	21	PHOSPHO1	17	47300724	47308128	No	No	Yes
	21	SPOP	17	47676246	47755596	No	No	Yes
	22	PCTP	17	53828340	53920191	Yes	No	No
	23	CRNKL1	20	20015012	20036690	No	No	Yes
	23	C20orf26	20	20033158	20341346	Yes	No	Yes
	23	INSM1	20	20348765	20351590	No	No	Yes
SCP	1	LMX1A	1	165171104	165325952	Yes	No	No
	1	ALDH9A1	1	165631453	165668100	No	No	Yes
	1	TMCO1	1	165696032	165796992	No	Yes	No
	2	TMEM165	4	56262124	56319564	No	No	Yes
	2	PPAT	4	57259528	57301781	No	No	Yes
	2	PAICS	4	57301907	57327534	No	No	Yes
	2	THEGL	4	57396775	57469673	No	No	Yes
	2	REST	4	57774075	57802010	Yes	No	Yes
	2	NOA1	4	57829536	57844989	Yes	No	Yes
	2	POLR2B	4	57843888	57897334	Yes	Yes	Yes
	2	IGFBP7	4	57896939	57976551	Yes	No	No
Medulla oblongata	1	TMEM201	1	9648932	9674935	No	No	Yes
	1	CLSTN1	1	9789084	9884584	No	No	Yes
	1	CTNNBIP1	1	9908334	9970394	No	Yes	Yes
	1	UBE4B	1	10092890	10241297	Yes	No	Yes
	1	KIF1B	1	10270863	10441661	Yes	Yes	Yes
	1	PGD	1	10458649	10480201	Yes	No	No
	1	APITD1	1	10490159	10512210	Yes	No	No
	1	APITD1-CORT	1	10490159	10512210	Yes	No	No
	1	CORT	1	10509776	10511959	No	No	Yes
	1	MTOR	1	11166592	11322564	No	No	Yes
	2	BANK1	4	102332443	102995969	Yes	No	No
	2	SLC39A8	4	103172198	103352415	Yes	No	No
	2	NFKB1	4	103422486	103538459	No	No	Yes
	2	SLC9B1	4	103806205	103940896	No	No	Yes
	2	BDH2	4	104000592	104021040	No	No	Yes
	3	BMP6	6	7727030	7881655	Yes	Yes	No
	3	TXNDC5	6	7881483	8026646	Yes	No	No
	3	BLOC1S5-TXNDC5	6	7881755	8064597	Yes	No	No
	4	EGFR	7	55086714	55324313	No	Yes	No
	6	ARL1	12	101786898	101801598	No	No	Yes
	6	CHPT1	12	102090725	102137918	Yes	Yes	No
	6	SYCP3	12	102122426	102133250	Yes	Yes	No
	6	GNPTAB	12	102139275	102224716	Yes	Yes	Yes
	6	DRAM1	12	102271129	102405908	Yes	Yes	Yes
	8	FZD2	17	42634925	42636907	No	Yes	No
	8	CCDC43	17	42750437	42767147	No	No	Yes
	8	DBF4B	17	42785976	42829632	No	Yes	No
	8	HIGD1B	17	42923721	42927848	No	No	Yes
	8	EFTUD2	17	42927311	42977030	No	Yes	Yes
	8	CCDC103	17	42976510	42982758	No	No	Yes
	8	FAM187A	17	42977135	42982758	No	No	Yes
	8	DCAKD	17	43100708	43138473	No	Yes	No
	8	NMT1	17	43128978	43186384	No	Yes	No
	8	HEXIM2	17	43238067	43247407	No	No	Yes
	8	FMNL1	17	43298811	43324687	No	Yes	Yes
	8	SPATA32	17	43331760	43339479	No	No	Yes
	8	ARHGAP27	17	43471275	43511787	Yes	Yes	No
	8	PLEKHM1	17	43513266	43568115	Yes	Yes	No
	8	CRHR1	17	43699267	43913194	Yes	Yes	No
	8	SPPL2C	17	43922256	43924438	Yes	Yes	No
	8	MAPT	17	43971748	44105700	Yes	Yes	Yes
	8	STH	17	44076616	44077060	Yes	Yes	Yes
	8	KANSL1	17	44107282	44302733	Yes	Yes	No
	8	ARL17B	17	44352150	44439130	Yes	Yes	No
	8	LRRC37A	17	44370099	44415160	Yes	Yes	Yes
	8	LRRC37A2	17	44588877	44633016	No	Yes	No
	8	ARL17A	17	44594068	44657088	No	Yes	No
	8	NSF	17	44668035	44834830	No	Yes	No
	8	WNT3	17	44839872	44910520	No	Yes	Yes
	8	WNT9B	17	44910567	44964096	No	No	Yes
	8	MYL4	17	45277812	45301045	No	No	Yes
	8	LRRC37A3	17	62850430	62915598	No	Yes	No
	8	C17orf58	17	65987217	65989765	No	Yes	No
	9	MRPL10	17	45900638	45908900	No	Yes	No
	9	SCRN2	17	45915058	45918699	No	Yes	No
	9	PNPO	17	46018872	46025654	No	Yes	No
	9	CDK5RAP3	17	46045176	46059140	No	Yes	No
	9	HOXB1	17	46605888	46608359	Yes	No	No
	9	HOXB2	17	46618256	46623441	Yes	Yes	No
	9	HOXB3	17	46626232	46682274	Yes	Yes	No
	9	HOXB4	17	46652875	46657473	Yes	No	No
	9	HOXB5	17	46668619	46671323	Yes	No	No
	9	HOXB6	17	46671639	46682354	Yes	No	No
	9	HOXB7	17	46684594	46710934	Yes	No	No
	9	HOXB8	17	46688739	46692478	Yes	No	No
	9	HOXB9	17	46698518	46703839	Yes	No	No
pos-Mapping; positional gene mapping.
eqtl-Mapping; expression quantitative trait loci gene mapping.
ci-Mapping; chromatin interaction gene mapping.
