# Supplementary material for: The genetic architecture of human brainstem structures and their involvement in common brain disorders
Source: Nat Commun. 2020 Aug 11;11:4016. doi: 10.1038/s41467-020-17376-1 (PMC7421944; doi:10.1038/s41467-020-17376-1)
Supplement: Supplementary file 15 — Supplementary Data 11 [file 41467_2020_17376_MOESM15_ESM.xlsx]

## Sheet: Suppl. Data 13_GWGAS
Supplementary Data 11. Genome-wide gene-based association analyses of volumes of the whole brainstem, midbrain, pons, superior cerebellar peduncle, and medulla oblongata.
Genome-wide gene-based associaton studies (GWGAS; two-sided P < 2.7e-6, i.e., 0.05/18,447 genes) of 27,034 genotyped healthy individuals aged 40-70 years from the UK Biobank identified 87 unique genes across the brainstem regions. Thirty-six genes were associated with whole brainstem volume and 22, 37, 10, and 17 genes were associated with volumes of the midbrain, pons, SCP, and the medulla oblon…
Volume	Gene	Chromosome	Start	End	No. of SNPs	NPARAM	Z-score	P-value	SYMBOL
Whole Brainstem	ENSG00000155363	1	113215763	113243368	53	12	4.5553	2.6151e-06	MOV10
	ENSG00000143401	1	150190717	150208504	5	2	4.7349	1.0956e-06	ANP32E
	ENSG00000231672	2	218148742	218621316	631	75	4.9984	2.8907e-07	DIRC3
	ENSG00000187098	3	69788586	70017488	345	29	5.0999	1.6991e-07	MITF
	ENSG00000169288	4	78783674	78873944	160	28	5.0778	1.9094e-07	MRPL1
	ENSG00000118762	4	88928820	88998929	84	19	4.763	9.5381e-07	PKD2
	ENSG00000123219	5	64813593	64858998	117	13	5.9919	1.0371e-09	CENPK
	ENSG00000113593	5	64859063	64883376	52	6	5.1155	1.5646e-07	PPWD1
	ENSG00000113595	5	64885507	64921802	89	10	5.7608	4.1852e-09	TRIM23
	ENSG00000113597	5	64920543	64962060	106	10	4.8106	7.5221e-07	TRAPPC13
	ENSG00000197860	5	64961755	65018862	44	15	7.5589	2.0325e-14	SGTB
	ENSG00000123213	5	65018023	65167553	293	37	6.2991	1.4973e-10	NLN
	ENSG00000153162	6	7727030	7881655	284	64	5.1335	1.4219e-07	BMP6
	ENSG00000203727	6	147830063	148058683	621	82	5.0593	2.1041e-07	SAMD5
	ENSG00000055211	6	149887430	149912884	22	14	5.4915	1.9926e-08	GINM1
	ENSG00000186625	6	149916009	149970108	76	10	6.2114	2.6257e-10	KATNA1
	ENSG00000131023	6	149979289	150039392	75	10	6.3781	8.964e-11	LATS1
	ENSG00000120253	6	150045451	150070801	38	7	6.1504	3.8646e-10	NUP43
	ENSG00000120265	6	150070579	150132556	58	12	6.3394	1.1535e-10	PCMT1
	ENSG00000120256	6	150139934	150186199	51	8	5.7316	4.9734e-09	LRP11
	ENSG00000105810	7	92234235	92465908	164	50	4.7056	1.2654e-06	CDK6
	ENSG00000104447	8	116420724	116821899	394	58	6.3614	9.9977e-11	TRPS1
	ENSG00000182752	9	118916083	119164601	280	58	4.746	1.0376e-06	PAPPA
	ENSG00000050405	12	50569571	50677329	94	12	4.5733	2.4001e-06	LIMA1
	ENSG00000123268	12	51157493	51214905	75	9	5.1366	1.3988e-07	ATF1
	ENSG00000111670	12	102139275	102224716	160	29	4.5561	2.6058e-06	GNPTAB
	ENSG00000136048	12	102271129	102405908	241	48	5.7855	3.6139e-09	DRAM1
	ENSG00000120860	12	102406705	102455927	72	14	5.6626	7.4527e-09	CCDC53
	ENSG00000075188	12	102467967	102513902	99	20	5.5971	1.0901e-08	NUP37
	ENSG00000185480	12	102513956	102591298	130	19	6.0247	8.4736e-10	PARPBP
	ENSG00000017427	12	102789645	102874423	121	23	6.3284	1.2387e-10	IGF1
	ENSG00000257545	12	106889736	107168696	512	52	7.6476	1.0235e-14	RP11-144F15.1
	ENSG00000111783	12	106976685	107156581	354	34	7.8138	2.7737e-15	RFX4
	ENSG00000111785	12	107168373	107283090	187	33	6.4451	5.7759e-11	RIC8B
	ENSG00000196712	17	29421945	29709134	188	52	4.8086	7.6013e-07	NF1
	ENSG00000174407	20	61147660	61167971	28	10	5.707	5.7506e-09	C20orf166
Midbrain	Gene	Chromosome	Start	End	No. of SNPs	NPARAM	Z-score	P-value	SYMBOL
	ENSG00000144460	2	226265364	226518734	366	49	5.3042	5.6569e-08	NYAP2
	ENSG00000206560	3	15708743	15901278	349	37	4.5848	2.2725e-06	ANKRD28
	ENSG00000145198	3	183948217	183960117	27	7	5.149	1.3095e-07	VWA5B2
	ENSG00000145194	3	183967438	184010819	90	18	4.589	2.2267e-06	ECE2
	ENSG00000163888	3	183977001	183979251	4	2	4.6831	1.4131e-06	CAMK2N2
	ENSG00000138668	4	83273651	83295656	33	6	5.6219	9.4411e-09	HNRNPD
	ENSG00000048828	9	96214004	96328397	270	20	5.8403	2.6052e-09	FAM120A
	ENSG00000197724	9	96338689	96441869	273	31	5.277	6.5649e-08	PHF2
	ENSG00000175216	11	46764598	46867847	85	32	4.809	7.5844e-07	CKAP5
	ENSG00000149179	11	46958240	47185936	235	33	4.6815	1.4241e-06	C11orf49
	ENSG00000151746	12	32259769	32536567	747	71	4.8591	5.8955e-07	BICD1
	ENSG00000136048	12	102271129	102405908	241	48	4.6844	1.4038e-06	DRAM1
	ENSG00000120860	12	102406705	102455927	72	14	6.3639	9.8376e-11	CCDC53
	ENSG00000075188	12	102467967	102513902	99	20	6.0745	6.2196e-10	NUP37
	ENSG00000185480	12	102513956	102591298	130	19	6.6318	1.6583e-11	PARPBP
	ENSG00000017427	12	102789645	102874423	121	23	6.1878	3.05e-10	IGF1
	ENSG00000135100	12	121416346	121440315	75	14	4.9707	3.3357e-07	HNF1A
	ENSG00000259529	14	24620427	24636611	13	7	4.6418	1.7273e-06	RP11-468E2.4
	ENSG00000119596	14	75230069	75322244	131	19	5.341	4.6208e-08	YLPM1
	ENSG00000119608	14	75319736	75330537	22	10	4.6569	1.6049e-06	PROX2
	ENSG00000119689	14	75348594	75370448	44	12	5.4064	3.2158e-08	DLST
	ENSG00000198208	14	75370657	75390099	43	12	4.6736	1.4801e-06	RPS6KL1
Pons	Gene	Chromosome	Start	End	No. of SNPs	NPARAM	Z-score	P-value	SYMBOL
	ENSG00000054523	1	10270863	10441661	497	23	5.7609	4.1829e-09	KIF1B
	ENSG00000127124	1	41972036	42501596	980	80	4.8306	6.8062e-07	HIVEP3
	ENSG00000184144	1	205012325	205047627	51	17	4.6958	1.328e-06	CNTN2
	ENSG00000117222	1	205055270	205091143	45	14	5.1899	1.0519e-07	RBBP5
	ENSG00000135903	2	223064607	223163715	147	46	5.7253	5.1637e-09	PAX3
	ENSG00000206560	3	15708743	15901278	349	37	5.4324	2.7794e-08	ANKRD28
	ENSG00000138668	4	83273651	83295656	33	6	4.5758	2.3723e-06	HNRNPD
	ENSG00000153162	6	7727030	7881655	284	64	7.2137	2.7231e-13	BMP6
	ENSG00000112175	6	55618443	55740362	167	50	5.3136	5.3749e-08	BMP5
	ENSG00000080546	6	109307640	109416022	157	9	4.751	1.0123e-06	SESN1
	ENSG00000135547	6	126068810	126082415	19	5	5.6176	9.68e-09	HEY2
	ENSG00000048828	9	96214004	96328397	270	20	6.4294	6.4073e-11	FAM120A
	ENSG00000197724	9	96338689	96441869	273	31	5.7204	5.3142e-09	PHF2
	ENSG00000148219	9	119187504	120177348	2122	181	6.252	2.0264e-10	ASTN2
	ENSG00000119401	9	119449581	119463579	23	8	6.7289	8.5499e-12	TRIM32
	ENSG00000110092	11	69455855	69469242	13	8	5.4835	2.0847e-08	CCND1
	ENSG00000111666	12	102090725	102137918	82	20	6.0257	8.4211e-10	CHPT1
	ENSG00000111670	12	102139275	102224716	160	29	7.1778	3.5419e-13	GNPTAB
	ENSG00000136048	12	102271129	102405908	241	48	7.7121	6.1874e-15	DRAM1
	ENSG00000120860	12	102406705	102455927	72	14	6.5323	3.2382e-11	CCDC53
	ENSG00000075188	12	102467967	102513902	99	20	6.5131	3.6816e-11	NUP37
	ENSG00000185480	12	102513956	102591298	130	19	6.9164	2.3163e-12	PARPBP
	ENSG00000017427	12	102789645	102874423	121	23	6.2851	1.6385e-10	IGF1
	ENSG00000166046	12	106695707	106740793	101	19	5.2088	9.5026e-08	TCP11L2
	ENSG00000013503	12	106751436	106903976	238	40	6.76	6.9019e-12	POLR3B
	ENSG00000257545	12	106889736	107168696	512	52	6.1248	4.5391e-10	RP11-144F15.1
	ENSG00000111783	12	106976685	107156581	354	34	5.5897	1.1375e-08	RFX4
	ENSG00000111785	12	107168373	107283090	187	33	5.2343	8.282e-08	RIC8B
	ENSG00000167183	17	46029333	46035244	17	6	4.9422	3.8624e-07	PRR15L
	ENSG00000108465	17	46045176	46059140	34	9	5.9708	1.1806e-09	CDK5RAP3
	ENSG00000141293	17	46210802	46507637	636	36	6.1992	2.8383e-10	SKAP1
	ENSG00000120094	17	46605888	46608359	6	2	6.1663	3.4958e-10	HOXB1
	ENSG00000173917	17	46618256	46623441	7	2	6.5616	2.6618e-11	HOXB2
	ENSG00000120093	17	46626232	46682274	78	21	7.5957	1.531e-14	HOXB3
	ENSG00000120075	17	46668619	46671323	5	3	5.19	1.0512e-07	HOXB5
	ENSG00000108511	17	46671639	46682354	18	8	6.9402	1.9573e-12	HOXB6
	ENSG00000260027	17	46684594	46710934	51	21	6.0409	7.6613e-10	HOXB7
SCP	Gene	Chromosome	Start	End	No. of SNPs	NPARAM	Z-score	P-value	SYMBOL
	ENSG00000162761	1	165171104	165325952	318	52	6.2799	1.694e-10	LMX1A
	ENSG00000084093	4	57774075	57802010	70	16	5.2872	6.211e-08	REST
	ENSG00000084092	4	57829536	57844989	40	13	4.5556	2.6124e-06	NOA1
	ENSG00000047315	4	57843888	57897334	149	22	4.9072	4.6192e-07	POLR2B
	ENSG00000186625	6	149916009	149970108	76	10	5.0963	1.7314e-07	KATNA1
	ENSG00000131023	6	149979289	150039392	75	10	4.8672	5.6601e-07	LATS1
	ENSG00000120253	6	150045451	150070801	38	7	4.8792	5.3259e-07	NUP43
	ENSG00000120265	6	150070579	150132556	58	12	4.9894	3.0289e-07	PCMT1
	ENSG00000164841	8	109619079	109799844	401	36	4.9211	4.3029e-07	TMEM74
	ENSG00000175155	17	57409050	57479090	103	28	4.8633	5.7722e-07	YPEL2
Medulla oblongata	Gene	Chromosome	Start	End	No. of SNPs	NPARAM	Z-score	P-value	SYMBOL
	ENSG00000054523	1	10270863	10441661	497	23	5.8922	1.9058e-09	KIF1B
	ENSG00000153162	6	7727030	7881655	284	64	6.6191	1.8064e-11	BMP6
	ENSG00000119401	9	119449581	119463579	23	8	4.9937	2.9623e-07	TRIM32
	ENSG00000111670	12	102139275	102224716	160	29	5.799	3.336e-09	GNPTAB
	ENSG00000136048	12	102271129	102405908	241	48	6.5219	3.472e-11	DRAM1
	ENSG00000013503	12	106751436	106903976	238	40	5.8299	2.7726e-09	POLR3B
	ENSG00000159314	17	43471275	43511787	83	6	5.1997	9.9814e-08	ARHGAP27
	ENSG00000225190	17	43513266	43568115	110	6	5.2328	8.3463e-08	PLEKHM1
	ENSG00000185294	17	43922256	43924438	9	5	5.0599	2.0972e-07	SPPL2C
	ENSG00000186868	17	43971748	44105700	95	39	5.7029	5.8888e-09	MAPT
	ENSG00000108379	17	44839872	44910520	67	22	5.1415	1.3631e-07	WNT3
	ENSG00000108465	17	46045176	46059140	34	9	5.1053	1.6512e-07	CDK5RAP3
	ENSG00000120094	17	46605888	46608359	6	2	4.9667	3.4047e-07	HOXB1
	ENSG00000173917	17	46618256	46623441	7	2	5.7014	5.9423e-09	HOXB2
	ENSG00000120093	17	46626232	46682274	78	21	6.9385	1.9808e-12	HOXB3
	ENSG00000108511	17	46671639	46682354	18	8	6.1829	3.1463e-10	HOXB6
	ENSG00000260027	17	46684594	46710934	51	21	4.9054	4.661e-07	HOXB7
SCP; superior cerebellar peduncle.
