# Supplementary material for: The genetic architecture of human brainstem structures and their involvement in common brain disorders
Source: Nat Commun. 2020 Aug 11;11:4016. doi: 10.1038/s41467-020-17376-1 (PMC7421944; doi:10.1038/s41467-020-17376-1)
Supplement: Supplementary file 16 — Supplementary Data 13 [file 41467_2020_17376_MOESM16_ESM.xlsx]

## Sheet: Suppl. Data 14_GWAS_genes_corr
Supplementary Data 12. Mapping of significant loci from the genome-wide association studies of brainstem volumes to genes.
We used positional, expression quantitative trait loci (eQTL), and chromatin interaction mapping in the Functional Mapping and Annotation of GWAS (FUMA) platform to map the independent significant single-nucleotide polymorphisms with P < 1e-8 in the GWAS discovery sample to genes. These three strategies identified 165 unique genes, where 89, 70, and 93 genes were mapped by positional, eQTL, and c…
Volume	Genomic Locus	Symbol	Chromosome	Start	End	pos-Mapping	eqtl-Mapping	ci-Mapping
Whole Brainstem	1	TTC27	2	32853099	33046118	No	No	Yes
	1	RASGRP3	2	33661391	33789817	Yes	No	No
	3	CPEB2	4	15004298	15071777	No	No	Yes
	4	ABCG2	4	89011416	89152474	Yes	No	No
	5	SREK1IP1	5	64013971	64064512	No	No	Yes
	5	CWC27	5	64064757	64314590	No	No	Yes
	5	ADAMTS6	5	64444563	64777747	Yes	No	No
	5	CENPK	5	64813593	64858998	Yes	Yes	No
	5	PPWD1	5	64859063	64883376	Yes	Yes	No
	5	TRIM23	5	64885507	64921802	Yes	No	Yes
	5	TRAPPC13	5	64920543	64962060	Yes	Yes	Yes
	5	CTC-534A2.2	5	64920592	64926718	Yes	Yes	Yes
	5	SGTB	5	64961755	65018862	Yes	Yes	Yes
	5	NLN	5	65018023	65167553	Yes	Yes	Yes
	6	CENPW	6	126661320	126670021	Yes	No	No
	7	PPIL4	6	149825869	149867174	Yes	Yes	No
	7	GINM1	6	149887430	149912884	Yes	Yes	Yes
	7	KATNA1	6	149916009	149970108	Yes	Yes	Yes
	7	LATS1	6	149979289	150039392	Yes	Yes	Yes
	7	NUP43	6	150045451	150070801	Yes	Yes	Yes
	7	PCMT1	6	150070579	150132556	Yes	Yes	Yes
	7	LRP11	6	150139934	150186199	Yes	Yes	No
	7	RAET1E	6	150204511	150219238	Yes	No	No
	7	RAET1G	6	150238014	150244257	Yes	Yes	No
	7	ULBP2	6	150263136	150270371	No	Yes	No
	7	ULBP1	6	150285143	150294846	No	Yes	Yes
	7	ULBP3	6	150384286	150390231	No	No	Yes
	7	PLEKHG1	6	150920999	151164799	No	No	Yes
	7	MTHFD1L	6	151186685	151423023	No	No	Yes
	7	AKAP12	6	151561134	151679692	No	No	Yes
	8	PAPPA	9	118916083	119164601	Yes	No	No
	9	MYEOV	11	69061605	69182494	No	Yes	No
	9	CCND1	11	69455855	69469242	No	Yes	No
	10	MYBPC1	12	101962131	102079796	No	Yes	No
	10	CHPT1	12	102090725	102137918	No	Yes	No
	10	GNPTAB	12	102139275	102224716	No	Yes	No
	10	DRAM1	12	102271129	102405908	Yes	No	No
	10	CCDC53	12	102406705	102455927	Yes	Yes	No
	10	NUP37	12	102467967	102513902	Yes	No	Yes
	10	PARPBP	12	102513956	102591298	Yes	Yes	Yes
	10	PMCH	12	102590237	102591623	Yes	No	No
	10	IGF1	12	102789645	102874423	Yes	No	No
	11	RP11-144F15.1	12	106889736	107168696	Yes	No	No
	11	RFX4	12	106976685	107156581	Yes	No	No
	11	RIC8B	12	107168373	107283090	Yes	No	No
	11	C12orf23	12	107349497	107372556	Yes	Yes	Yes
	11	MTERFD3	12	107371069	107380944	No	No	Yes
	11	CRY1	12	107385142	107487607	Yes	No	No
	13	C20orf166	20	61147660	61167971	Yes	No	No
Midbrain	1	SEC61G	7	54819943	54827667	No	No	Yes
	1	EGFR	7	55086714	55324313	No	Yes	Yes
	2	FAM120AOS	9	96208776	96215874	No	Yes	No
	2	PHF2	9	96338689	96441869	Yes	Yes	No
	3	MYBPC1	12	101962131	102079796	No	Yes	No
	3	CHPT1	12	102090725	102137918	No	Yes	No
	3	DRAM1	12	102271129	102405908	Yes	No	No
	3	CCDC53	12	102406705	102455927	Yes	Yes	No
	3	NUP37	12	102467967	102513902	Yes	No	Yes
	3	PARPBP	12	102513956	102591298	Yes	Yes	Yes
	3	PMCH	12	102590237	102591623	Yes	No	No
	3	IGF1	12	102789645	102874423	Yes	No	No
	4	DDHD1	14	53510686	53620000	No	Yes	No
	5	PSEN1	14	73603126	73690399	No	No	Yes
	5	ABCD4	14	74752126	74769759	No	No	Yes
	5	VRTN	14	74769772	74826711	No	No	Yes
	5	NPC2	14	74942895	74960880	No	No	Yes
	5	ISCA2	14	74960423	74963809	No	No	Yes
	5	AREL1	14	75120140	75179818	Yes	Yes	No
	5	AC007956.1	14	75158879	75179800	Yes	No	No
	5	FCF1	14	75179847	75203394	Yes	No	No
	5	YLPM1	14	75230069	75322244	Yes	Yes	No
	5	PROX2	14	75319736	75330537	Yes	No	No
	5	DLST	14	75348594	75370448	Yes	Yes	Yes
	5	RPS6KL1	14	75370657	75390099	Yes	Yes	Yes
	5	PGF	14	75408537	75422487	No	No	Yes
	5	EIF2B2	14	75469614	75476292	No	8No	Yes
	5	MLH3	14	75480467	75518235	No	Yes	Yes
	5	ACYP1	14	75519924	75536186	No	Yes	Yes
	5	ZC2HC1C	14	75530873	75545126	No	Yes	Yes
	5	NEK9	14	75548822	75594047	No	No	Yes
	5	TMED10	14	75598173	75643334	No	No	Yes
Pons	1	TMEM201	1	9648932	9674935	No	No	Yes
	1	CLSTN1	1	9789084	9884584	No	No	Yes
	1	CTNNBIP1	1	9908334	9970394	No	Yes	Yes
	1	RBP7	1	10057264	10076078	No	Yes	No
	1	UBE4B	1	10092890	10241297	Yes	No	Yes
	1	KIF1B	1	10270863	10441661	Yes	Yes	Yes
	1	PGD	1	10458649	10480201	Yes	Yes	No
	1	APITD1	1	10490159	10512210	Yes	No	No
	1	APITD1-CORT	1	10490159	10512210	Yes	No	No
	1	CORT	1	10509776	10511959	No	No	Yes
	1	MTOR	1	11166592	11322564	No	No	Yes
	2	HIVEP3	1	41972036	42501596	Yes	No	No
	2	CCDC23	1	43272723	43282954	No	Yes	No
	3	FMOD	1	203309756	203320617	No	No	Yes
	3	ZC3H11A	1	203764782	203823252	No	No	Yes
	3	ZBED6	1	203765437	203769686	No	No	Yes
	3	KISS1	1	204159469	204165614	No	Yes	No
	3	PPP1R15B	1	204372515	204380919	No	No	Yes
	3	PIK3C2B	1	204391756	204463852	No	No	Yes
	3	MDM4	1	204485511	204542871	No	No	Yes
	3	LRRN2	1	204586298	204654861	No	No	Yes
	3	NFASC	1	204797779	204991950	No	No	Yes
	3	CNTN2	1	205012325	205047627	Yes	Yes	No
	3	TMEM81	1	205052258	205053645	Yes	Yes	Yes
	3	RBBP5	1	205055270	205091143	Yes	Yes	Yes
	3	DSTYK	1	205111632	205180727	Yes	Yes	No
	3	TMCC2	1	205197304	205242471	Yes	Yes	Yes
	3	NUAK2	1	205271187	205290883	Yes	No	Yes
	3	KLHDC8A	1	205305220	205326218	Yes	No	No
	3	SLC41A1	1	205758221	205782876	No	No	Yes
	3	PM20D1	1	205797150	205819260	No	No	Yes
	3	EIF2D	1	206744620	206785904	No	No	Yes
	4	NBAS	2	15307032	15701454	No	No	Yes
	4	DDX1	2	15731302	15771235	No	No	Yes
	4	FAM49A	2	16730727	16847599	No	No	Yes
	6	CPEB2	4	15004298	15071777	No	No	Yes
	8	BMP6	6	7727030	7881655	Yes	Yes	No
	8	TXNDC5	6	7881483	8026646	Yes	Yes	No
	8	BLOC1S5-TXNDC5	6	7881755	8064597	Yes	No	No
	9	COL21A1	6	55921388	56258892	Yes	Yes	No
	9	RAB23	6	57053607	57087078	No	Yes	No
	10	FAXC	6	99719045	99797938	No	No	Yes
	10	USP45	6	99880190	99969604	Yes	Yes	No
	10	CCNC	6	99990256	100016849	Yes	Yes	No
	10	PRDM13	6	100054606	100063454	Yes	No	No
	10	SIM1	6	100832891	100912805	No	No	Yes
	10	ASCC3	6	100956070	101329248	No	No	Yes
	11	RNF217	6	125283691	125413779	No	No	Yes
	11	TPD52L1	6	125440195	125585553	No	No	Yes
	11	HDDC2	6	125541108	125623282	No	No	Yes
	11	HEY2	6	126068810	126082415	Yes	Yes	No
	11	NCOA7	6	126102307	126252266	Yes	No	No
	11	HINT3	6	126277927	126301387	No	No	Yes
	11	TRMT11	6	126307576	126360422	No	No	Yes
	13	FAM120AOS	9	96208776	96215874	Yes	Yes	Yes
	13	FAM120A	9	96214004	96328397	Yes	No	Yes
	13	PHF2	9	96338689	96441869	Yes	Yes	No
	14	ASTN2	9	119187504	120177348	Yes	No	No
	14	TRIM32	9	119449581	119463579	Yes	Yes	No
	16	ARL1	12	101786898	101801598	No	No	Yes
	16	MYBPC1	12	101962131	102079796	No	Yes	No
	16	CHPT1	12	102090725	102137918	Yes	Yes	No
	16	SYCP3	12	102122426	102133250	Yes	Yes	No
	16	GNPTAB	12	102139275	102224716	Yes	Yes	Yes
	16	DRAM1	12	102271129	102405908	Yes	Yes	Yes
	16	CCDC53	12	102406705	102455927	Yes	Yes	No
	16	NUP37	12	102467967	102513902	Yes	No	Yes
	16	PARPBP	12	102513956	102591298	Yes	Yes	Yes
	16	PMCH	12	102590237	102591623	Yes	No	No
	16	IGF1	12	102789645	102874423	Yes	No	No
	17	CKAP4	12	106631655	106698057	No	Yes	Yes
	17	TCP11L2	12	106695707	106740793	Yes	No	Yes
	17	POLR3B	12	106751436	106903976	Yes	No	No
	17	RP11-144F15.1	12	106889736	107168696	Yes	No	Yes
	17	RIC8B	12	107168373	107283090	No	No	Yes
	17	C12orf23	12	107349497	107372556	No	No	Yes
	19	NPEPPS	17	45600308	45700642	No	Yes	No
	19	MRPL10	17	45900638	45908900	No	Yes	No
	19	SCRN2	17	45915058	45918699	No	Yes	No
	19	SP2	17	45973516	46006323	No	No	Yes
	19	PNPO	17	46018872	46025654	No	Yes	Yes
	19	PRR15L	17	46029333	46035244	No	Yes	No
	19	CDK5RAP3	17	46045176	46059140	No	Yes	Yes
	19	NFE2L1	17	46125691	46138849	Yes	No	No
	19	CBX1	17	46147414	46178883	Yes	No	Yes
	19	SNX11	17	46180719	46200436	Yes	Yes	Yes
	19	SKAP1	17	46210802	46507637	Yes	No	No
	19	HOXB1	17	46605888	46608359	Yes	No	No
	19	HOXB2	17	46618256	46623441	Yes	Yes	No
	19	HOXB3	17	46626232	46682274	Yes	Yes	No
	19	HOXB4	17	46652875	46657473	Yes	No	No
	19	HOXB5	17	46668619	46671323	Yes	No	No
	19	HOXB6	17	46671639	46682354	Yes	No	No
	19	HOXB7	17	46684594	46710934	Yes	No	No
	19	HOXB8	17	46688739	46692478	Yes	No	No
	19	HOXB9	17	46698518	46703839	Yes	No	No
	19	TTLL6	17	46839597	46894576	No	Yes	No
	19	ATP5G1	17	46970127	46973233	No	No	Yes
	19	UBE2Z	17	46985731	47006418	No	No	Yes
	19	PHOSPHO1	17	47300724	47308128	No	No	Yes
	19	SPOP	17	47676246	47755596	No	No	Yes
	20	PCTP	17	53828340	53920191	Yes	No	No
	21	CRNKL1	20	20015012	20036690	No	No	Yes
	21	C20orf26	20	20033158	20341346	Yes	Yes	Yes
	21	INSM1	20	20348765	20351590	No	No	Yes
Medulla	1	TMEM201	1	9648932	9674935	No	No	Yes
	1	CLSTN1	1	9789084	9884584	No	No	Yes
	1	CTNNBIP1	1	9908334	9970394	No	Yes	Yes
	1	RBP7	1	10057264	10076078	No	Yes	No
	1	UBE4B	1	10092890	10241297	Yes	No	Yes
	1	KIF1B	1	10270863	10441661	Yes	Yes	Yes
	1	PGD	1	10458649	10480201	Yes	Yes	No
	1	APITD1	1	10490159	10512210	Yes	No	No
	1	APITD1-CORT	1	10490159	10512210	Yes	No	No
	1	CORT	1	10509776	10511959	No	No	Yes
	1	MTOR	1	11166592	11322564	No	No	Yes
	2	BANK1	4	102332443	102995969	Yes	No	No
	2	SLC39A8	4	103172198	103352415	Yes	Yes	No
	3	BMP6	6	7727030	7881655	Yes	Yes	No
	3	TXNDC5	6	7881483	8026646	Yes	Yes	No
	3	BLOC1S5-TXNDC5	6	7881755	8064597	Yes	No	No
	4	EGFR	7	55086714	55324313	No	Yes	No
	5	ARL1	12	101786898	101801598	No	No	Yes
	5	CHPT1	12	102090725	102137918	No	Yes	No
	5	SYCP3	12	102122426	102133250	No	Yes	No
	5	GNPTAB	12	102139275	102224716	Yes	Yes	No
	5	DRAM1	12	102271129	102405908	Yes	Yes	Yes
	6	MRPL10	17	45900638	45908900	No	Yes	No
	6	SCRN2	17	45915058	45918699	No	Yes	No
	6	PNPO	17	46018872	46025654	No	Yes	No
	6	HOXB1	17	46605888	46608359	Yes	No	No
	6	HOXB2	17	46618256	46623441	Yes	Yes	No
	6	HOXB3	17	46626232	46682274	Yes	Yes	No
	6	HOXB4	17	46652875	46657473	Yes	No	No
	6	HOXB5	17	46668619	46671323	Yes	No	No
	6	HOXB6	17	46671639	46682354	Yes	No	No
	6	HOXB7	17	46684594	46710934	Yes	No	No
	6	HOXB8	17	46688739	46692478	Yes	No	No
	6	HOXB9	17	46698518	46703839	Yes	No	No
pos-Mapping; positional gene mapping.
eqtl-Mapping; expression quantitative trait loci gene mapping.
ci-Mapping; chromatin interaction gene mapping.
