# Supplementary material for: The genetic architecture of human brainstem structures and their involvement in common brain disorders
Source: Nat Commun. 2020 Aug 11;11:4016. doi: 10.1038/s41467-020-17376-1 (PMC7421944; doi:10.1038/s41467-020-17376-1)
Supplement: Supplementary file 18 — Supplementary Data 15 [file 41467_2020_17376_MOESM18_ESM.xlsx]

## Sheet: Suppl. Data 18_condFDR_WBS
Supplementary Data 14. Conditional false discovery rate analyses for whole brainstem volume conditioned on eight psychiatric and neurological disorders.
We employed conditional false discovery rate (FDR) analyses to uncover more of the genetic underpinnings of whole brainstem volume. These statistical tests were run with an FDR-threshold of 0.01 and are described in more detail in the Methods section. The conditional FDR analyses for whole brainstem volume were run conditioned on each of the eight brain disorders and identified across the disorde…
Disorder	Locus no.	Chromosome	Lead SNP	Lead SNP BP	MinBP	MaxBP	FDR-value	A1	A2	IndSigSNP	Nearest Gene	Distance	Function	CADD	RDB	minChrState	P-value in WBS	P-value in disorder
BD	1	1	rs35536968	22357488	22357488	22373406	0.00072574194199	A	C	rs35536968	LINC00339	0	ncRNA_exonic	0.718	5	4	3.46903e-08	0.3091
	2	1	rs10788930	51118253	50826176	51507464	0.00546369210579	T	C	rs10788930	FAF1	0	intronic	5.838	6	5	1.10584e-05	1.47e-05
	3	1	rs1260387	150371448	150250636	150515021	0.00124848418812	T	C	rs1260387	RPRD2	0	intronic	4.989	7	4	4.79162e-08	0.4953
	4	1	rs72702267	155045132	155045132	155045132	0.00121041295973	A	G	rs72702267	EFNA3:EFNA3	0	intronic	20.6	7	5	1.51373e-06	0.001177
	5	2	rs13388394	33764176	33764176	33764176	6.46940607269e-05	G	A	rs13388394	RASGRP3	0	exonic	17.72	7	4	2.28848e-09	0.2943
	6	2	rs71432695	222998974	222987729	223094489	0.00628867138207	A	G	rs71432695	PAX3	65632	intergenic	0.148	6	5	5.04658e-07	0.2203
	7	3	rs655045	193549449	193533703	193557301	1.15432708293e-06	T	C	rs655045	RN7SL447P	90938	intergenic	7.843	2b	5	2.45926e-11	0.08475
	8	4	rs10939607	15145929	14956858	15147403	0.000167002167509	G	T	rs10939607	RP11-665G4.1	0	ncRNA_intronic	13.98	4	5	2.85617e-09	0.8973
	9	4	rs4148155	89054667	88887327	89054667	0.000157885898738	G	A	rs4148155	ABCG2	0	intronic	0.071	6	4	9.34096e-09	0.1639
	10	5	rs62347235	18817870	18795292	18821568	0.00275384024236	G	A	rs62347235	UBE2V1P12	68860	intergenic	6.706	7	14	7.83455e-08	0.9465
	11	5	rs3213939	64848412	64779214	65080091	8.082831601e-07	T	C	rs3213939	CENPK	0	intronic	2.592	NA	4	7.22132e-17	0.04959
	12	6	rs73719371	7898147	7864764	7906748	0.000395575203283	G	A	rs73719371	TXNDC5:BLOC1S5-TXNDC5	0	intronic	7.121	1b	4	1.76633e-08	0.3002
	13	6	rs77401547	126105182	126039661	126129971	0.00247917858424	G	T	rs77401547	NCOA7	0	intronic	8.363	6	5	1.74151e-07	0.214
	14	6	rs75343521	126732511	126648460	127369230	0.00026942120494	T	C	rs75343521	CENPW	62489	intergenic	2.36	6	5	8.03721e-09	0.4835
	15	6	rs66516768	149993135	149874899	150244689	2.27443853354e-05	T	C	rs66516768	LATS1	0	intronic	0.917	7	4	6.9347e-10	0.3067
	16	8	rs13271135	101681976	101673915	101686315	0.00494723041297	A	G	rs13271135	SNX31	6332	intergenic	2.514	6	5	1.61548e-06	0.01388
	17	8	rs186314406	117506353	117506353	117506353	0.000943907996895	C	T	rs186314406	EIF3H	148015	intergenic	7.11	6	7	6.06203e-08	0.2039
	18	9	rs374560	118980544	118979931	119001088	6.92711619657e-07	A	C	rs374560	PAPPA	0	intronic	4.561	7	4	3.95647e-11	0.03925
	19	11	rs77532821	57936354	57918839	57977441	0.0015641245269	A	G	rs77532821	OR9Q1	0	intronic	11.43	6	5	1.47603e-06	0.001923
	20	11	rs10896445	68967641	68906570	69002632	7.36894913776e-06	T	C	rs10896445	RP11-554A11.8	28608	intergenic	0.402	1f	5	1.01443e-10	0.6731
	21	11	rs4441044	69500363	69466737	69510653	0.00909307767969	G	A	rs4441044	ORAOV1	10178	intergenic	0.9	5	5	5.02406e-07	0.4852
	22	12	rs16932846	28596329	28596329	28596329	0.00551731579778	C	T	rs16932846	CCDC91	0	intronic	3.899	5	5	2.48532e-07	0.5712
	23	12	rs4768882	50893452	50593859	51217317	0.00046317366349	C	T	rs4768882	DIP2B	5315	intergenic	0.468	6	9	6.95204e-08	0.03833
	24	12	rs11111091	102326532	102233373	102338853	1.02431223927e-06	A	G	rs11111091	DRAM1	0	intronic	4.352	6	2	9.28992e-16	0.07101
	25	12	rs1922433	107077172	106970892	107522203	4.96958455019e-07	G	A	rs1922433	RP11-144F15.1:RFX4:RP11-482D24.2	0	ncRNA_intronic	4.717	NA	4	3.35087e-12	0.02368
	26	16	rs1833196	52821090	52802761	52873960	8.34463834258e-06	A	G	rs1833196	CASC16	135072	intergenic	0.444	7	5	2.48088e-09	0.008812
	27	20	rs6062266	61154641	61141981	61158050	8.25550801588e-05	T	C	rs6062266	C20orf166	0	intronic	2.422	NA	2	3.7721e-09	0.2129
SCZ	1	1	rs35536968	22357488	22357488	22373406	0.00152945684423	A	C	rs35536968	LINC00339	0	ncRNA_exonic	0.718	5	4	3.46903e-08	0.9346
	2	1	rs12030641	113215717	113060432	113247563	0.00632066841822	T	C	rs12030641	MOV10	45	intergenic	15.49	4	4	6.02686e-06	0.000724
	3	1	rs1260387	150371448	150250636	150515021	0.00112779908607	T	C	rs1260387	RPRD2	0	intronic	4.989	7	4	4.79162e-08	0.2048
	4	1	rs72702267	155045132	155045132	155045132	0.00299639363749	A	G	rs72702267	EFNA3:EFNA3	0	intronic	20.6	7	5	1.51373e-06	0.0017
	5	2	rs1367162	16593926	16581896	16604293	0.00929273103294	T	G	rs1367162	FAM49A	136800	ncRNA_intronic	2.248	7	5	6.46708e-07	0.1518
	6	2	rs13388394	33764176	33764176	33764176	0.000145279820701	G	A	rs13388394	RASGRP3	0	exonic	17.72	7	4	2.28848e-09	0.8665
	7	2	rs7588746	200986345	200860138	201128832	0.00566951026642	A	G	rs7588746	C2orf47	113081	intergenic	0.395	6	5	9.214e-06	1.22e-09
	8	3	rs1797853	193543717	193533703	193557301	1.51670652599e-06	T	C	rs1797853	RN7SL447P	85206	intergenic	0.131	4	5	2.71186e-11	0.0626
	9	4	rs10939607	15145929	14956858	15147403	0.000169341626522	G	T	rs10939607	RP11-665G4.1	0	ncRNA_intronic	13.98	4	5	2.85617e-09	0.8027
	10	4	rs4148155	89054667	88887327	89054667	0.000428173239799	G	A	rs4148155	ABCG2	0	intronic	0.071	6	4	9.34096e-09	0.6498
	11	5	rs113394445	64806423	64779214	65080091	1.33981034027e-06	A	G	rs113394445	CENPK	7169	intergenic	1.342	7	5	6.85534e-16	0.0505
	12	6	rs73719371	7898147	7864764	7906748	0.00038776781257	G	A	rs73719371	TXNDC5:BLOC1S5-TXNDC5	0	intronic	7.121	1b	4	1.76633e-08	0.1357
	13	6	rs77401547	126105182	126039661	126129971	0.00241710058772	G	T	rs77401547	NCOA7	0	intronic	8.363	6	5	1.74151e-07	0.0761
	14	6	rs75343521	126732511	126648460	127369230	0.00010577259219	T	C	rs75343521	CENPW	62489	intergenic	2.36	6	5	8.03721e-09	0.0373
	15	6	rs1028382	147949110	147945346	147984759	0.00972201246477	C	T	rs1028382	SAMD5	0	intronic	0.559	7	5	5.22924e-07	0.2923
	16	6	rs66516768	149993135	149874899	150244689	1.14209364728e-05	T	C	rs66516768	LATS1	0	intronic	0.917	7	4	6.9347e-10	0.0423
	17	7	rs2529399	50776614	50755995	50878601	0.0010154142727	G	A	rs2529399	GRB10	0	intronic	0.167	NA	5	7.04399e-07	0.000696
	18	7	rs11766838	55065935	54983916	55083362	0.00807696404021	A	C	rs11766838	EGFR	20778	intergenic	5.632	7	5	5.14795e-06	0.0018
	19	8	rs1693576	101682518	101673915	101686315	0.00763011946291	A	G	rs1693576	SNX31	6874	intergenic	5.237	NA	5	4.82018e-07	0.1718
	20	8	rs2737225	116639462	116464988	116645056	0.00108680322079	G	T	rs2737225	TRPS1	0	intronic	6.637	6	5	1.05167e-06	0.000373
	21	8	rs186314406	117506353	117506353	117506353	0.00194919325809	C	T	rs186314406	EIF3H	148015	intergenic	7.11	6	7	6.06203e-08	0.5076
	22	9	rs434652	118981075	118979931	119001088	4.27456871853e-06	C	T	rs434652	PAPPA	0	intronic	5.529	5	4	5.69002e-11	0.386
	23	11	rs10896445	68967641	68906570	69002632	1.78176626756e-06	T	C	rs10896445	RP11-554A11.8	28608	intergenic	0.402	1f	5	1.01443e-10	0.0376
	24	12	rs16932846	28596329	28596329	28596329	0.00773319088615	C	T	rs16932846	CCDC91	0	intronic	3.899	5	5	2.48532e-07	0.888
	25	12	rs4768882	50893452	50592613	51320290	0.000156330511626	C	T	rs4768882	DIP2B	5315	intergenic	0.468	6	9	6.95204e-08	0.0013
	26	12	rs11111091	102326532	102324872	102338853	1.78395546062e-06	A	G	rs11111091	DRAM1	0	intronic	4.352	6	2	9.28992e-16	0.0831
	27	12	rs10746063	107086240	106970892	107522203	4.12237725443e-06	T	G	rs10746063	RP11-144F15.1:RFX4	0	intronic	0.059	7	4	1.88588e-11	0.3628
	28	16	rs1833196	52821090	52802761	52873960	5.14498501272e-05	A	G	rs1833196	CASC16	135072	intergenic	0.444	7	5	2.48088e-09	0.0815
	29	17	rs9891103	44091886	43463493	44865603	0.00705162204899	T	C	rs9891103	MAPT	0	intronic	2.651	6	5	1.20725e-05	0.000102
	30	20	rs6062262	61155088	61141981	61158050	6.83113544844e-05	A	G	rs6062262	C20orf166	0	intronic	4.423	NA	2	3.86496e-09	0.0626
ASD	1	1	rs35536968	22357488	22357488	22373406	0.0014982759669	A	C	rs35536968	LINC00339	0	ncRNA_exonic	0.718	5	4	3.46903e-08	0.5944
	2	1	rs698915	150388318	150250636	150515021	0.0020732657334	A	G	rs698915	RPRD2	0	intronic	3.063	1f	5	4.6464e-08	0.6883
	3	2	rs1367162	16593926	16581896	16604293	0.00198310521524	T	G	rs1367162	FAM49A	136800	ncRNA_intronic	2.248	7	5	6.46708e-07	0.01297
	4	2	rs13388394	33764176	33764176	33764176	0.000132752538085	G	A	rs13388394	RASGRP3	0	exonic	17.72	7	4	2.28848e-09	0.5035
	5	3	rs655045	193549449	193533703	193557301	4.81348740698e-06	T	C	rs655045	RN7SL447P	90938	intergenic	7.843	2b	5	2.45926e-11	0.4974
	6	4	rs10939607	15145929	14956858	15147403	0.000164633530364	G	T	rs10939607	RP11-665G4.1	0	ncRNA_intronic	13.98	4	5	2.85617e-09	0.5194
	7	4	rs4148155	89054667	88887327	89054667	0.00051303452594	G	A	rs4148155	ABCG2	0	intronic	0.071	6	4	9.34096e-09	0.6292
	8	5	rs62347235	18817870	18795292	18821568	0.00339732493014	G	A	rs62347235	UBE2V1P12	68860	intergenic	6.706	7	14	7.83455e-08	0.7793
	9	5	rs869640	65015128	64779214	65083148	2.19688341731e-06	C	A	rs869640	SGTB	0	intronic	10.51	5	1	5.91441e-14	0.1731
	10	6	rs73719371	7898147	7864764	7906748	0.00102069849252	G	A	rs73719371	TXNDC5:BLOC1S5-TXNDC5	0	intronic	7.121	1b	4	1.76633e-08	0.8107
	11	6	rs77401547	126105182	126039661	126129971	0.00454305050129	G	T	rs77401547	NCOA7	0	intronic	8.363	6	5	1.74151e-07	0.3626
	12	6	rs75343521	126732511	126648460	127369230	0.000502628299597	T	C	rs75343521	CENPW	62489	intergenic	2.36	6	5	8.03721e-09	0.7447
	13	6	rs1028382	147949110	147945346	147984759	0.00622872409579	C	T	rs1028382	SAMD5	0	intronic	0.559	7	5	5.22924e-07	0.1093
	14	6	rs66516768	149993135	149874899	150244689	6.02734813897e-06	T	C	rs66516768	LATS1	0	intronic	0.917	7	4	6.9347e-10	0.02991
	15	7	rs4272	92236829	92223518	92247333	0.00752008426581	G	A	rs4272	CDK6	0	UTR3	8.893	7	4	6.21978e-07	0.1183
	16	8	rs1693576	101682518	101673915	101686315	0.000891396693348	A	G	rs1693576	SNX31	6874	intergenic	5.237	NA	5	4.82018e-07	0.00605
	17	9	rs374560	118980544	118979931	119001088	1.54593243652e-06	A	C	rs374560	PAPPA	0	intronic	4.561	7	4	3.95647e-11	0.1087
	18	11	rs10896445	68967641	68906570	69003979	3.50496186793e-07	T	C	rs10896445	RP11-554A11.8	28608	intergenic	0.402	1f	5	1.01443e-10	0.008235
	19	11	rs4441044	69500363	69466737	69510653	0.000726993855579	G	A	rs4441044	ORAOV1	10178	intergenic	0.9	5	5	5.02406e-07	0.004329
	20	12	rs16932846	28596329	28596329	28596329	0.00689073532164	C	T	rs16932846	CCDC91	0	intronic	3.899	5	5	2.48532e-07	0.4651
	21	12	rs4768882	50893452	50593859	51217317	0.00294367147218	C	T	rs4768882	DIP2B	5315	intergenic	0.468	6	9	6.95204e-08	0.7118
	22	12	rs11111091	102326532	102324872	102338853	1.92358454074e-06	A	G	rs11111091	DRAM1	0	intronic	4.352	6	2	9.28992e-16	0.1455
	23	12	rs754184	107117521	106970892	107522203	5.81376737426e-06	G	A	rs754184	RP11-144F15.1:RFX4	0	ncRNA_intronic	1.09	5	4	1.65346e-12	0.64
	24	16	rs1833196	52821090	52802761	52873960	0.000193314213809	A	G	rs1833196	CASC16	135072	intergenic	0.444	7	5	2.48088e-09	0.7932
	25	17	rs898751	2291863	2274337	2294048	0.0060416878682	T	C	rs898751	MNT	0	intronic	4.389	NA	4	1.51943e-05	0.0009902
	26	17	rs76344126	43503284	43460181	44494110	0.00332203335341	A	G	rs76344126	ARHGAP27	0	intronic	4.063	4	1	9.52839e-06	0.0003955
	27	20	rs6062266	61154641	61141981	61158050	0.000159498049915	T	C	rs6062266	C20orf166	0	intronic	2.422	NA	2	3.7721e-09	0.3447
MD	1	1	rs35536968	22357488	22357488	22373406	0.000359474078122	A	C	rs35536968	LINC00339	0	ncRNA_exonic	0.718	5	4	3.46903e-08	0.03772
	2	1	rs698915	150388318	150250636	150515021	0.001578764111	A	G	rs698915	RPRD2	0	intronic	3.063	1f	5	4.6464e-08	0.391
	3	2	rs13388394	33764176	33764176	33764176	4.13028521674e-05	G	A	rs13388394	RASGRP3	0	exonic	17.72	7	4	2.28848e-09	0.07528
	4	3	rs6444749	193546238	193533703	193557301	2.18276340924e-06	C	T	rs6444749	RN7SL447P	87727	intergenic	4.423	4	5	1.40337e-11	0.103
	5	4	rs10939607	15145929	14956858	15147403	0.000102477604294	G	T	rs10939607	RP11-665G4.1	0	ncRNA_intronic	13.98	4	5	2.85617e-09	0.2538
	6	4	rs4148155	89054667	88887327	89054667	0.000407467947042	G	A	rs4148155	ABCG2	0	intronic	0.071	6	4	9.34096e-09	0.4499
	7	5	rs62347235	18817870	18795292	18821568	0.00323104900184	G	A	rs62347235	UBE2V1P12	68860	intergenic	6.706	7	14	7.83455e-08	0.7071
	8	5	rs9791024	64858955	64779214	65080091	3.60025517324e-06	C	A	rs9791024	CENPK	0	UTR5	9.383	4	1	4.18164e-12	0.2105
	9	6	rs73719371	7898147	7864764	7906748	0.000666311887708	G	A	rs73719371	TXNDC5:BLOC1S5-TXNDC5	0	intronic	7.121	1b	4	1.76633e-08	0.3862
	10	6	rs1536057	108885623	108868422	109005588	0.00440094904471	T	C	rs1536057	FOXO3	0	intronic	11.27	NA	1	2.4105e-06	0.002821
	11	6	rs77401547	126105182	126039661	126129971	0.00578996998978	G	T	rs77401547	NCOA7	0	intronic	8.363	6	5	1.74151e-07	0.5684
	12	6	rs75343521	126732511	126648460	127369230	0.000181431182966	T	C	rs75343521	CENPW	62489	intergenic	2.36	6	5	8.03721e-09	0.1296
	13	6	rs1028382	147949110	147945346	147984759	0.00237667988234	C	T	rs1028382	SAMD5	0	intronic	0.559	7	5	5.22924e-07	0.01154
	14	6	rs9285521	149906712	149874899	150185509	1.93047810446e-06	G	T	rs9285521	GINM1	0	intronic	2.916	6	4	8.67141e-10	0.002986
	15	8	rs186314406	117506353	117506353	117506353	0.00204004738513	C	T	rs186314406	EIF3H	148015	intergenic	7.11	6	7	6.06203e-08	0.4124
	16	9	rs62574201	118989555	118989555	119002278	5.08749750316e-06	T	C	rs62574201	PAPPA	0	intronic	0.007	5	4	1.92381e-10	0.09223
	17	11	rs10896445	68967641	68906570	69003979	9.13277127969e-06	T	C	rs10896445	RP11-554A11.8	28608	intergenic	0.402	1f	5	1.01443e-10	0.4999
	18	12	rs16932846	28596329	28596329	28596329	0.00481734865188	C	T	rs16932846	CCDC91	0	intronic	3.899	5	5	2.48532e-07	0.1713
	19	12	rs4768882	50893452	50593859	51217317	0.0028774883052	C	T	rs4768882	DIP2B	5315	intergenic	0.468	6	9	6.95204e-08	0.6788
	20	12	rs11111091	102326532	102233373	102338853	3.59826750351e-08	A	G	rs11111091	DRAM1	0	intronic	4.352	6	2	9.28992e-16	4.212e-05
	21	12	rs11113084	107079994	106970892	107522203	2.98052861645e-06	G	A	rs11113084	RP11-144F15.1:RFX4	0	intronic	3.399	7	4	5.63061e-12	0.1604
	22	16	rs1833196	52821090	52802761	52873960	0.000139744040508	A	G	rs1833196	CASC16	135072	intergenic	0.444	7	5	2.48088e-09	0.5409
	23	20	rs6062266	61154641	61141981	61158050	0.000274972538719	T	C	rs6062266	C20orf166	0	intronic	2.422	NA	2	3.7721e-09	0.9316
	24	21	rs35335714	42517341	42513675	42536126	0.00531028608047	C	T	rs35335714	LINC00323	0	ncRNA_intronic	3.925	5	5	6.87672e-07	0.03078
MS	1	1	rs2298191	112048264	112048264	112061113	0.00839640959251	C	T	rs2298191	ADORA3	0	intronic	1.245	2b	2	5.1184e-06	0.02202
	2	2	rs2115849	16600041	16581896	16604293	0.00923712276713	T	C	rs2115849	FAM49A	130685	ncRNA_intronic	1.032	7	5	2.0567e-06	0.1383
	3	4	rs11721627	15127630	14960529	15136169	0.00242920743791	G	A	rs11721627	RP11-665G4.1	0	ncRNA_intronic	6.673	7	5	2.42546e-07	0.403
	4	4	rs4148155	89054667	88887327	89054667	0.000194379662533	G	A	rs4148155	ABCG2	0	intronic	0.071	6	4	9.34096e-09	0.7916
	5	5	rs34989	65037451	64779214	65083148	1.7529476147e-07	T	C	rs34989	NLN	0	intronic	14.38	NA	5	3.52212e-11	0.03217
	6	6	rs3798761	150004779	149874899	150244689	1.3976131258e-05	G	A	rs3798761	LATS1	0	exonic	9.735	5	1	8.59468e-10	0.3826
	7	9	rs374560	118980544	118979931	119001088	5.63487535322e-07	A	C	rs374560	PAPPA	0	intronic	4.561	7	4	3.95647e-11	0.1738
	8	11	rs10896445	68967641	68953054	69002632	7.427420779e-07	T	C	rs10896445	RP11-554A11.8	28608	intergenic	0.402	1f	5	1.01443e-10	0.08094
	9	12	rs16932846	28596329	28596329	28596329	0.00233769859039	C	T	rs16932846	CCDC91	0	intronic	3.899	5	5	2.48532e-07	0.3586
	10	12	rs10876044	50906405	50593859	51217317	0.00362496872042	C	T	rs10876044	DIP2B	0	intronic	6.942	6	5	2.4605e-07	0.8319
	11	12	rs5742632	102856474	102394872	102942969	5.84039709578e-07	G	A	rs5742632	IGF1	0	intronic	4.642	1f	5	1.65063e-11	0.1833
	12	12	rs4964483	107099057	106970892	107368756	2.58544491123e-07	C	T	rs4964483	RP11-144F15.1:RFX4	0	intronic	0.109	7	1	2.42629e-12	0.05689
	13	16	rs6499100	52831462	52802761	52873960	0.000178286474509	C	T	rs6499100	CASC16	145444	intergenic	1.267	7	9	9.49266e-09	0.6714
	14	17	rs883884	79158040	79158040	79170576	0.00802941153506	C	T	rs883884	AATK-AS1	1075	intergenic	2.021	5	1	1.46443e-05	0.003291
ADHD	1	1	rs35536968	22357488	22357488	22373406	0.00077765663803	A	C	rs35536968	LINC00339	0	ncRNA_exonic	0.718	5	4	3.46903e-08	0.465
	2	1	rs834238	150366469	150164058	150515021	0.000519334149424	C	A	rs834238	RPRD2	0	intronic	2.462	6	5	1.00983e-07	0.05157
	3	2	rs1367162	16593926	16581896	16604293	0.00834315945324	T	G	rs1367162	FAM49A	136800	ncRNA_intronic	2.248	7	5	6.46708e-07	0.4093
	4	2	rs13388394	33764176	33764176	33764176	7.24363436989e-05	G	A	rs13388394	RASGRP3	0	exonic	17.72	7	4	2.28848e-09	0.3632
	5	2	rs376427717	177073191	176993583	177073191	0.00334721131344	A	G	rs376427717	HOXD1	17502	intergenic	1.021	7	1	5.68984e-07	0.09365
	6	2	rs71432695	222998974	222987729	223094489	0.00985036447477	A	G	rs71432695	PAX3	65632	intergenic	0.148	6	5	5.04658e-07	0.7793
	7	3	rs655045	193549449	193533703	193557301	5.72769330238e-07	T	C	rs655045	RN7SL447P	90938	intergenic	7.843	2b	5	2.45926e-11	0.03781
	8	4	rs10939607	15145929	14956858	15147403	0.000150081890988	G	T	rs10939607	RP11-665G4.1	0	ncRNA_intronic	13.98	4	5	2.85617e-09	0.8004
	9	4	rs4148155	89054667	88887327	89054667	0.000253004742677	G	A	rs4148155	ABCG2	0	intronic	0.071	6	4	9.34096e-09	0.4258
	10	5	rs62347235	18817870	18795292	18821568	0.00168657600175	G	A	rs62347235	UBE2V1P12	68860	intergenic	6.706	7	14	7.83455e-08	0.5426
	11	5	rs72764411	64925180	64779214	65080091	9.62360871837e-07	C	T	rs72764411	TRAPPC13:CTC-534A2.2	0	intronic	7.414	7	4	2.9155e-17	0.07726
	12	6	rs73719371	7898147	7864764	7906748	0.000743630591019	G	A	rs73719371	TXNDC5:BLOC1S5-TXNDC5	0	intronic	7.121	1b	4	1.76633e-08	0.989
	13	6	rs12206094	108906200	108868422	109005588	0.00904479659859	T	C	rs12206094	FOXO3	0	intronic	1.961	5	5	2.36575e-06	0.05903
	14	6	rs77401547	126105182	126039661	126129971	0.00133610021435	G	T	rs77401547	NCOA7	0	intronic	8.363	6	5	1.74151e-07	0.1166
	15	6	rs75343521	126732511	126648460	127369230	0.000356109840958	T	C	rs75343521	CENPW	62489	intergenic	2.36	6	5	8.03721e-09	0.8373
	16	6	rs1028382	147949110	147945346	147984759	0.00336632846072	C	T	rs1028382	SAMD5	0	intronic	0.559	7	5	5.22924e-07	0.1096
	17	6	rs66516768	149993135	149874899	150244689	3.23967938689e-07	T	C	rs66516768	LATS1	0	intronic	0.917	7	4	6.9347e-10	0.0006349
	18	7	rs4272	92236829	92223518	92247333	0.00281052623693	G	A	rs4272	CDK6	0	UTR3	8.893	7	4	6.21978e-07	0.05791
	19	8	rs1693576	101682518	101673915	101686315	0.00380709106355	A	G	rs1693576	SNX31	6874	intergenic	5.237	NA	5	4.82018e-07	0.1556
	20	9	rs374560	118980544	118979931	119001088	5.93554854762e-06	A	C	rs374560	PAPPA	0	intronic	4.561	7	4	3.95647e-11	0.9013
	21	11	rs10896445	68967641	68906570	69002632	1.72311346604e-06	T	C	rs10896445	RP11-554A11.8	28608	intergenic	0.402	1f	5	1.01443e-10	0.07209
	22	11	rs1789166	69482091	69466737	69510653	0.00700854031876	C	A	rs1789166	ORAOV1	0	UTR3	0.432	4	4	7.79167e-07	0.226
	23	12	rs16932846	28596329	28596329	28596329	0.00321876871665	C	T	rs16932846	CCDC91	0	intronic	3.899	5	5	2.48532e-07	0.315
	24	12	rs4768882	50893452	50593859	51217317	0.000744436356381	C	T	rs4768882	DIP2B	5315	intergenic	0.468	6	9	6.95204e-08	0.1698
	25	12	rs59237085	76264095	76251898	76265479	0.00395855723031	G	A	rs59237085	RN7SL734P	87518	ncRNA_intronic	1.609	6	5	1.65176e-05	0.0001766
	26	12	rs11111091	102326532	102324872	102338853	1.73870344703e-07	A	G	rs11111091	DRAM1	0	intronic	4.352	6	2	9.28992e-16	0.007575
	27	12	rs754184	107117521	106970892	107522203	7.48344901455e-07	G	A	rs754184	RP11-144F15.1:RFX4	0	ncRNA_intronic	1.09	5	4	1.65346e-12	0.05444
	28	16	rs1833196	52821090	52802761	52873960	0.000121819442814	A	G	rs1833196	CASC16	135072	intergenic	0.444	7	5	2.48088e-09	0.6946
	29	20	rs6067473	49133994	49111256	49205492	0.00527700107834	T	C	rs6067473	PTPN1	0	intronic	0.28	5	2	3.75012e-06	0.008816
	30	20	rs6062266	61154641	61141981	61158050	0.000122120181882	T	C	rs6062266	C20orf166	0	intronic	2.422	NA	2	3.7721e-09	0.4267
	31	21	rs35335714	42517341	42513675	42536126	0.00135964291133	C	T	rs35335714	LINC00323	0	ncRNA_intronic	3.925	5	5	6.87672e-07	0.01241
AD	1	1	rs35536968	22357488	22357488	22373406	0.00186380201696	A	C	rs35536968	LINC00339	0	ncRNA_exonic	0.718	5	4	3.46903e-08	0.961757993433
	2	1	rs10788930	51118253	50826176	51507464	0.00553718722818	T	C	rs10788930	FAF1	0	intronic	5.838	6	5	1.10584e-05	0.000102706455235
	3	1	rs698915	150388318	150250636	150515021	0.00214947860007	A	G	rs698915	RPRD2	0	intronic	3.063	1f	5	4.6464e-08	0.814838365289
	4	2	rs13388394	33764176	33764176	33764176	0.000101380086702	G	A	rs13388394	RASGRP3	0	exonic	17.72	7	4	2.28848e-09	0.367200780581
	5	3	rs2030581	193546594	193536382	193557301	5.89826439152e-06	G	A	rs2030581	RN7SL447P	88083	intergenic	3.442	4	5	1.84442e-11	0.443866510358
	6	4	rs10939607	15145929	14956858	15147403	7.50437256592e-05	G	T	rs10939607	RP11-665G4.1	0	ncRNA_intronic	13.98	4	5	2.85617e-09	0.18379810779
	7	4	rs4148155	89054667	88887327	89054667	0.000401902756566	G	A	rs4148155	ABCG2	0	intronic	0.071	6	4	9.34096e-09	0.476262196003
	8	5	rs62347235	18817870	18795292	18821568	0.00338992872342	G	A	rs62347235	UBE2V1P12	68860	intergenic	6.706	7	14	7.83455e-08	0.835132036559
	9	5	rs34989	65037451	64779214	65083148	1.64190278445e-06	T	C	rs34989	NLN	0	intronic	14.38	NA	5	3.52212e-11	0.088061842416
	10	6	rs73719371	7898147	7864764	7906748	0.000991879662383	G	A	rs73719371	TXNDC5:BLOC1S5-TXNDC5	0	intronic	7.121	1b	4	1.76633e-08	0.849379873582
	11	6	rs1536057	108885623	108868422	109005588	0.00905329964203	T	C	rs1536057	FOXO3	0	intronic	11.27	NA	1	2.4105e-06	0.0217862653907
	12	6	rs77401547	126105182	126039661	126129971	0.00530714590206	G	T	rs77401547	NCOA7	0	intronic	8.363	6	5	1.74151e-07	0.524130225696
	13	6	rs75343521	126732511	126648460	127369230	0.00048354944402	T	C	rs75343521	CENPW	62489	intergenic	2.36	6	5	8.03721e-09	0.764244701207
	14	6	rs9285521	149906712	149874899	150244689	1.22747310981e-06	G	T	rs9285521	GINM1	0	intronic	2.916	6	4	8.67141e-10	0.00396586045099
	15	7	rs2529399	50776614	50755995	50878601	0.0082683199919	G	A	rs2529399	GRB10	0	intronic	0.167	NA	5	7.04399e-07	0.110856131037
	16	8	rs186314406	117506353	117506353	117506353	0.00231035671467	C	T	rs186314406	EIF3H	148015	intergenic	7.11	6	7	6.06203e-08	0.6209
	17	9	rs418382	118980297	118979931	119001088	9.14532470507e-06	A	G	rs418382	PAPPA	0	intronic	1.855	7	4	5.09174e-12	0.792536620039
	18	11	rs10896445	68967641	68906570	69002632	5.80836147945e-06	T	C	rs10896445	RP11-554A11.8	28608	intergenic	0.402	1f	5	1.01443e-10	0.272087270376
	19	12	rs16932846	28596329	28596329	28596329	0.00404325750748	C	T	rs16932846	CCDC91	0	intronic	3.899	5	5	2.48532e-07	0.171548036794
	20	12	rs4768882	50893452	50593859	51320290	0.0022403906563	C	T	rs4768882	DIP2B	5315	intergenic	0.468	6	9	6.95204e-08	0.471168153956
	21	12	rs5742632	102856474	102394872	102946220	6.4077780429e-06	G	A	rs5742632	IGF1	0	intronic	4.642	1f	5	1.65063e-11	0.49672863523
	22	12	rs4246257	107062329	106970892	107522203	6.0210980175e-08	T	C	rs4246257	RP11-144F15.1:RFX4	0	intronic	3.064	7	4	6.07585e-11	0.00202562821305
	23	16	rs1344483	52804170	52802761	52873595	0.000175574209799	G	A	rs1344483	CASC16	118152	intergenic	2.473	7	5	4.45654e-09	0.355825914424
	24	20	rs6062266	61154641	61141981	61158050	0.000275803399768	T	C	rs6062266	C20orf166	0	intronic	2.422	NA	2	3.7721e-09	0.849735291474
PD	1	1	rs35536968	22357488	22357488	22373406	0.0021107853686	A	C	rs35536968	LINC00339	0	ncRNA_exonic	0.718	5	4	3.46903e-08	0.9117
	2	1	rs698915	150388318	150250636	150515021	0.00274054453718	A	G	rs698915	RPRD2	0	intronic	3.063	1f	5	4.6464e-08	0.9736
	3	2	rs1367162	16593926	16581896	16604293	0.00190997391845	T	G	rs1367162	FAM49A	136800	ncRNA_intronic	2.248	7	5	6.46708e-07	0.009145
	4	2	rs13388394	33764176	33764176	33764176	5.21423310037e-06	G	A	rs13388394	RASGRP3	0	exonic	17.72	7	4	2.28848e-09	0.005067
	5	2	rs34405766	135486189	135344994	135595968	0.000455867039978	A	G	rs34405766	CCNT2-AS1	6844	intergenic	3.685	5	5	9.95468e-07	2.793e-05
	6	3	rs580606	193542675	193536382	193557301	7.46625424499e-06	G	A	rs580606	RN7SL447P	84164	intergenic	0.199	3a	5	5.30263e-11	0.5583
	7	4	rs10939607	15145929	14956858	15147403	0.000240243847341	G	T	rs10939607	RP11-665G4.1	0	ncRNA_intronic	13.98	4	5	2.85617e-09	0.7331
	8	4	rs4148155	89054667	88887327	89054667	0.000250744821992	G	A	rs4148155	ABCG2	0	intronic	0.071	6	4	9.34096e-09	0.1502
	9	5	rs62347235	18817870	18795292	18821568	0.00402597757181	G	A	rs62347235	UBE2V1P12	68860	intergenic	6.706	7	14	7.83455e-08	0.9
	10	5	rs113057113	64870306	64779214	65080091	5.65672014967e-08	T	C	rs113057113	PPWD1	0	intronic	0.434	5	4	1.36455e-16	0.001514
	11	6	rs73719371	7898147	7864764	7906748	0.000993441823831	G	A	rs73719371	TXNDC5:BLOC1S5-TXNDC5	0	intronic	7.121	1b	4	1.76633e-08	0.6137
	12	6	rs57090478	56281483	56243740	56287328	0.00697364402212	G	T	rs57090478	RCC2P7	15264	intergenic	1.053	5	5	2.67488e-05	0.0001482
	13	6	rs12206094	108906200	108868422	109020032	0.000979160540807	T	C	rs12206094	FOXO3	0	intronic	1.961	5	5	2.36575e-06	0.0007487
	14	6	rs77401547	126105182	126039661	126129971	0.00772681070239	G	T	rs77401547	NCOA7	0	intronic	8.363	6	5	1.74151e-07	0.9123
	15	6	rs75343521	126732511	126648460	127369230	0.000247429083821	T	C	rs75343521	CENPW	62489	intergenic	2.36	6	5	8.03721e-09	0.1808
	16	6	rs9285521	149906712	149874899	150185509	6.79445515998e-05	G	T	rs9285521	GINM1	0	intronic	2.916	6	4	8.67141e-10	0.5171
	17	7	rs17143138	20631081	20599400	20635309	0.00890998302895	A	G	rs17143138	EEF1A1P27	8251	intergenic	3.865	5	5	1.56946e-06	0.02934
	18	8	rs73229847	22508603	22450393	22544158	0.00969344446907	G	T	rs73229847	BIN3	0	intronic	13.58	4	1	4.10588e-05	0.0001516
	19	8	rs3824200	116531797	116464988	116632819	0.00263553269645	G	A	rs3824200	TRPS1	0	intronic	0.182	6	5	7.75937e-06	0.0003868
	20	8	rs186314406	117506353	117506353	117506353	0.00199154979188	C	T	rs186314406	EIF3H	148015	intergenic	7.11	6	7	6.06203e-08	0.3114
	21	9	rs434652	118981075	118979931	119001088	9.31166182767e-06	C	T	rs434652	PAPPA	0	intronic	5.529	5	4	5.69002e-11	0.746
	22	11	rs10896445	68967641	68906570	69002632	1.18712151641e-05	T	C	rs10896445	RP11-554A11.8	28608	intergenic	0.402	1f	5	1.01443e-10	0.6318
	23	11	rs4441044	69500363	69466737	69510653	0.00629725860094	G	A	rs4441044	ORAOV1	10178	intergenic	0.9	5	5	5.02406e-07	0.07958
	24	12	rs16932846	28596329	28596329	28596329	0.00788427710789	C	T	rs16932846	CCDC91	0	intronic	3.899	5	5	2.48532e-07	0.4647
	25	12	rs4768882	50893452	50593859	51217317	0.00301433596867	C	T	rs4768882	DIP2B	5315	intergenic	0.468	6	9	6.95204e-08	0.5832
	26	12	rs11111091	102326532	102233373	102338853	1.36802329463e-06	A	G	rs11111091	DRAM1	0	intronic	4.352	6	2	9.28992e-16	0.06493
	27	12	rs7297785	107041456	106970892	107522203	8.590458212e-06	C	A	rs7297785	RP11-144F15.1:RFX4	0	intronic	2.775	6	4	2.79853e-11	0.671
	28	16	rs1833196	52821090	52802761	52873960	0.000134438704006	A	G	rs1833196	CASC16	135072	intergenic	0.444	7	5	2.48088e-09	0.3557
	29	17	rs8614	27588806	27564013	27588806	0.00889142675184	A	C	rs8614	NUFIP2	0	UTR3	13.59	NA	4	4.80482e-06	0.007863
	30	17	rs76344126	43503284	43460181	44494110	0.00311258916063	A	G	rs76344126	ARHGAP27	0	intronic	4.063	4	1	9.52839e-06	2.785e-41
	31	20	rs6062262	61155088	61141981	61158050	0.000124689802723	A	G	rs6062262	C20orf166	0	intronic	4.423	NA	2	3.86496e-09	0.1743
ADHD; attention deficit hyperactivity disorder. ASD; autism spectrum disorders. BD; bipolar disorder. MD; major depression. SCZ; schizophrenia. AD; Alzheimer’s disease. MS; multiple sclerosis. PD; Parkinson’s disease.
CADD; combined annotation-dependent depletion score. CADD predicts how deleterious the SNP effect is on protein structure and function (higher scores indicate more deleterious effect).
RDB; RegulomeDB. RDB scores predict likelihood of regulatory functionality (lower scores indicate higher likelihood).
minChrState; minimum chromatine state. The chromatine state indicates the accessibility of genomic regions using 15 categorical states.
IndSigSNPs; independent significant SNPS.
WBS; whole brainstem volume.
