# Supplementary material for: The genetic architecture of human brainstem structures and their involvement in common brain disorders
Source: Nat Commun. 2020 Aug 11;11:4016. doi: 10.1038/s41467-020-17376-1 (PMC7421944; doi:10.1038/s41467-020-17376-1)
Supplement: Supplementary file 19 — Supplementary Data 16 [file 41467_2020_17376_MOESM19_ESM.xlsx]

## Sheet: Suppl. Data 19_condFDR_MID
Supplementary Data 15. Conditional false discovery rate analyses for midbrain volume conditioned on eight psychiatric and neurological disorders.
We employed conditional false discovery rate (FDR) analyses to uncover more of the genetic underpinnings of midbrain volume. These statistical tests were run with an FDR-threshold of 0.01 and are described in more detail in the Methods section. The conditional FDR analyses for midbrain volume were run conditioned on each of the eight brain disorders and identified across the disorders 111 signifi…
Disorder	Locus no.	Chromosome	Lead SNP	Lead SNP BP	MinBP	MaxBP	FDR-value	A1	A2	IndSigSNP	Nearest Gene	Distance	Function	CADD	RDB	minChrState	P-value in MID	P-value in disorder
BD	1	3	rs1183893	183981208	183940200	184006697	0.00712756884271	C	T	rs1183893	EIF2B5:ECE2	0	intronic	0.31	NA	13	1.60898e-06	0.01227
	2	4	rs7689064	23753053	23715876	23757308	0.00140260077618	C	A	rs7689064	PPARGC1A	3610	ncRNA_intronic	13.11	5	5	2.45375e-06	0.0007318
	3	4	rs10012894	83237454	83207195	83293033	0.00265552507738	G	A	rs10012894	HNRNPD	36196	intergenic	1.298	7	14	1.60969e-08	0.8163
	4	6	rs228139	55628283	55565836	55628283	0.00350910291856	T	G	rs228139	BMP5	0	intronic	5.395	6	5	2.87689e-08	0.6418
	5	7	rs10269500	916141	764537	942403	0.00159446513858	T	C	rs10269500	SUN1	0	intronic	8.602	4	1	3.10502e-06	0.0001171
	6	7	rs79093312	54949504	54909928	55073106	5.76362263676e-06	C	T	rs79093312	SEC61G	121836	intergenic	0.421	6	2	6.06954e-12	0.2471
	7	9	rs7040340	96443910	96181075	96484560	0.00036028162228	A	G	rs7040340	PHF2	2040	intergenic	3.653	4	2	8.70162e-09	0.1164
	8	12	rs56390130	102574751	102394872	102924964	6.54102309104e-06	T	C	rs56390130	PARPBP	0	intronic	0.633	7	4	3.05307e-11	0.286
	9	12	rs10774544	120810350	120743473	120825609	0.00332713433756	A	G	rs10774544	RPS27P25	858	downstream	0.433	6	5	2.96556e-06	0.001951
	10	14	rs3742503	24660228	24622147	24660406	0.00194212363806	T	C	rs3742503	TM9SF1:TM9SF1	0	intronic	0.583	5	4	4.20259e-08	0.1816
	11	14	rs144787968	53788395	53695790	53827087	0.000286081312218	A	G	rs144787968	RP11-547D23.1	164148	ncRNA_intronic	0.871	7	5	1.7725e-08	0.03741
	12	14	rs11159107	75341266	75186010	75384162	0.000229895203331	A	C	rs11159107	DLST	7327	downstream	0.433	6	5	9.85397e-10	0.7592
	13	15	rs34038360	99201573	99178506	99207392	0.00215467885096	C	A	rs34038360	IGF1R	0	intronic	0.476	5	2	2.45192e-07	0.02325
	14	16	rs2216062	52814677	52802761	52873960	0.00528921148864	T	G	rs2216062	CASC16	128659	intergenic	0.785	6	5	3.07567e-06	0.00361
	15	16	rs730225	54619927	54613879	54628289	3.17838906148e-05	C	T	rs730225	RP11-434E6.2	215315	intergenic	16.57	NA	5	8.19319e-10	0.08556
	16	21	rs9980136	38770382	38715028	38845321	0.000430156817496	C	T	rs9980136	DYRK1A	0	intronic	2.911	6	5	5.10328e-08	0.01794
SCZ	1	4	rs36048136	83288006	83149641	83293033	0.000418689803526	A	G	rs36048136	HNRNPD	0	intronic	0.041	5	1	2.35143e-08	0.0375
	2	6	rs228139	55628283	55565836	55628283	0.00319773895785	T	G	rs228139	BMP5	0	intronic	5.395	6	5	2.87689e-08	0.6268
	3	7	rs151057105	54944920	54909928	55073106	1.41222211387e-06	T	C	rs151057105	SEC61G	117252	intergenic	0.322	6	5	1.36175e-17	0.0362
	4	9	rs10992781	96306815	96181075	96484560	1.91086419937e-05	G	A	rs10992781	FAM120A	0	intronic	2.339	6	4	2.26266e-08	0.000266
	5	11	rs12577142	46377770	46342942	46751495	0.00756624371481	C	T	rs12577142	DGKZ	0	intronic	2.633	7	4	1.49563e-05	7.66e-13
	6	12	rs10507138	102418604	102394872	102922986	9.70906111874e-06	G	A	rs10507138	CCDC53	0	intronic	1.752	5	4	1.20665e-11	0.5233
	7	12	rs12146713	106476805	106476805	106510413	0.00271172203885	C	T	rs12146713	NUAK1	0	intronic	19.59	5	3	2.91265e-06	0.000636
	8	14	rs3742503	24660228	24622147	24660406	0.00431859422565	T	C	rs3742503	TM9SF1:TM9SF1	0	intronic	0.583	5	4	4.20259e-08	0.6296
	9	14	rs28895622	53787009	53695790	53827087	0.00104433784915	T	C	rs28895622	RP11-547D23.1	162762	ncRNA_intronic	1.579	7	5	4.89008e-09	0.9871
	10	14	rs11159107	75341266	75182937	75397764	4.61156555411e-05	A	C	rs11159107	DLST	7327	downstream	0.433	6	5	9.85397e-10	0.0889
	11	16	rs730225	54619927	54612541	54628289	0.000129862866468	C	T	rs730225	RP11-434E6.2	215315	intergenic	16.57	NA	5	8.19319e-10	0.4927
ASD	1	1	rs2764839	42368704	42361102	42371414	0.00263987205609	A	G	rs2764839	HIVEP3	0	intronic	5.111	NA	5	5.91614e-07	0.01686
	2	4	rs2970885	23806827	23788801	23848631	0.00983434498456	G	A	rs2970885	PPARGC1A	0	intronic	8.105	6	4	1.96388e-07	0.3322
	3	4	rs10012894	83237454	83207195	83293033	4.75582523239e-05	G	A	rs10012894	HNRNPD	36196	intergenic	1.298	7	14	1.60969e-08	0.007517
	4	6	rs228139	55628283	55565836	55628283	0.00426889008721	T	G	rs228139	BMP5	0	intronic	5.395	6	5	2.87689e-08	0.802
	5	7	rs74504435	54949256	54909928	55073106	1.08332255821e-05	G	A	rs74504435	SEC61G	121588	intergenic	14.09	5	2	1.51107e-17	0.581
	6	9	rs7040340	96443910	96161300	96484560	0.00193047395838	A	G	rs7040340	PHF2	2040	intergenic	3.653	4	2	8.70162e-09	0.9762
	7	12	rs10507144	102599937	102394872	102946220	1.50063466199e-05	G	T	rs10507144	PMCH	8313	intergenic	20.3	NA	4	1.62196e-11	0.8254
	8	12	rs10774544	120810350	120743473	120825609	0.00735593633885	A	G	rs10774544	RPS27P25	858	downstream	0.433	6	5	2.96556e-06	0.009092
	9	14	rs3742503	24660228	24622147	24660406	0.00198395685958	T	C	rs3742503	TM9SF1:TM9SF1	0	intronic	0.583	5	4	4.20259e-08	0.2132
	10	14	rs28895622	53787009	53695790	53827087	0.000684261658302	T	C	rs28895622	RP11-547D23.1	162762	ncRNA_intronic	1.579	7	5	4.89008e-09	0.5163
	11	14	rs11159107	75341266	75186010	75384162	0.000193948290376	A	C	rs11159107	DLST	7327	downstream	0.433	6	5	9.85397e-10	0.6247
	12	16	rs730225	54619927	54613879	54628289	0.000177428397046	C	T	rs730225	RP11-434E6.2	215315	intergenic	16.57	NA	5	8.19319e-10	0.6808
	13	21	rs2835740	38809073	38715028	38845321	0.00258979994269	C	T	rs2835740	DYRK1A	0	intronic	5.206	7	5	2.69877e-08	0.4614
MD	1	3	rs843331	183961180	183939044	184006697	0.00522964904363	A	C	rs843331	EIF2B5:ALG3	0	intronic	0.414	NA	4	1.4467e-06	0.01863
	2	4	rs10012894	83237454	83207195	83293033	2.19428382312e-05	G	A	rs10012894	HNRNPD	36196	intergenic	1.298	7	14	1.60969e-08	0.001893
	3	5	rs12189468	3477974	3462896	3518063	0.00707027185571	T	C	rs12189468	LINC01019	0	ncRNA_intronic	0.659	5	7	1.178e-06	0.03636
	4	6	rs228139	55628283	55565836	55628283	0.00353603497866	T	G	rs228139	BMP5	0	intronic	5.395	6	5	2.87689e-08	0.6448
	5	7	rs67505460	797319	756483	932630	0.00949420351817	A	G	rs67505460	HEATR2	0	intronic	1.245	5	3	1.34114e-06	0.04719
	6	7	rs55982832	55050103	54909928	55073106	2.35037528285e-06	A	G	rs55982832	EGFR	36610	intergenic	1.281	7	5	2.17101e-12	0.07564
	7	9	rs7040340	96443910	96181075	96484560	3.9700152377e-06	A	G	rs7040340	PHF2	2040	intergenic	3.653	4	2	8.70162e-09	0.0003178
	8	9	rs59475943	126091818	126090955	126096206	0.00548719756752	G	A	rs59475943	CRB2	26630	intergenic	3.249	4	5	3.5486e-07	0.09743
	9	12	rs1809601	32523271	32504098	32563609	0.00517702517923	C	A	rs1809601	BICD1	0	intronic	3.905	6	5	9.95022e-06	0.001112
	10	12	rs1996656	102751962	102394872	102922986	4.71649068805e-06	G	A	rs1996656	IGF1	37682	intergenic	11.38	6	9	6.21457e-11	0.144
	11	12	rs1961982	103612733	103594062	103622567	0.00780619587647	A	G	rs1961982	C12orf42	18635	intergenic	5.272	NA	5	2.67625e-05	0.0001545
	12	12	rs10774544	120810350	120743473	120825609	0.00440050227686	A	G	rs10774544	RPS27P25	858	downstream	0.433	6	5	2.96556e-06	0.005656
	13	14	rs3742503	24660228	24622147	24660406	0.00329756544093	T	C	rs3742503	TM9SF1:TM9SF1	0	intronic	0.583	5	4	4.20259e-08	0.4142
	14	14	rs28895622	53787009	53695790	53827087	0.000186788975366	T	C	rs28895622	RP11-547D23.1	162762	ncRNA_intronic	1.579	7	5	4.89008e-09	0.09972
	15	14	rs11159107	75341266	75182937	75397764	5.52905381955e-07	A	C	rs11159107	DLST	7327	downstream	0.433	6	5	9.85397e-10	0.0002625
	16	15	rs34038360	99201573	99178506	99207392	0.000255089141432	C	A	rs34038360	IGF1R	0	intronic	0.476	5	2	2.45192e-07	0.002302
	17	16	rs730225	54619927	54613879	54628289	0.000177162202692	C	T	rs730225	RP11-434E6.2	215315	intergenic	16.57	NA	5	8.19319e-10	0.6467
	18	21	rs2835740	38809073	38715028	38845321	4.34252933047e-05	C	T	rs2835740	DYRK1A	0	intronic	5.206	7	5	2.69877e-08	0.002623
MS	1	1	rs7411629	52005824	51808567	52005824	0.00540226511028	C	T	rs7411629	RNU6-1281P	1422	ncRNA_intronic	11.64	5	5	8.95334e-07	0.08881
	2	4	rs2932965	23805486	23788801	23848631	0.00692394652816	A	G	rs2932965	PPARGC1A	0	intronic	3.019	7	4	2.09167e-07	0.9135
	3	4	rs3944	83274799	83149641	83293033	0.0016043471583	G	A	rs3944	HNRNPD	0	UTR3	12.67	6	4	3.96945e-08	0.628
	4	6	rs3130617	31627523	31585000	31657413	0.00501838379927	C	T	rs3130617	C6orf47:C6orf47-AS1	0	exonic	6.209	1f	1	3.80541e-05	6.805e-100
	5	6	rs228139	55628283	55565836	55628283	0.00138308984291	T	G	rs228139	BMP5	0	intronic	5.395	6	5	2.87689e-08	0.7141
	6	7	rs2252586	54978924	54931037	54980346	0.000139645237529	T	C	rs2252586	EGFR	107789	intergenic	0.027	5	5	5.10321e-09	0.221
	7	9	rs12379660	96182487	96161300	96358301	0.000720387894923	A	G	rs12379660	FAM120AOS	26288	intergenic	10.09	6	7	2.64164e-08	0.3158
	8	12	rs10507139	102466992	102394872	102922986	1.60089730163e-06	C	T	rs10507139	NUP37	974	ncRNA_intronic	1.021	7	4	7.61028e-12	0.2715
	9	12	rs12146713	106476805	106476805	106510413	0.000516372382305	C	T	rs12146713	NUAK1	0	intronic	19.59	5	3	2.91265e-06	0.0001325
	10	14	rs4901403	53792879	53634212	53827087	0.000408726331028	C	A	rs4901403	RP11-547D23.1	168632	ncRNA_intronic	0.449	7	4	1.86995e-08	0.2127
	11	14	rs2111705	75261641	75186010	75377692	0.000498648205425	G	A	rs2111705	YLPM1	0	intronic	6.74	7	4	8.36648e-09	0.6497
	12	16	rs16953731	54622476	54612541	54628289	0.00436821932931	T	C	rs16953731	RP11-434E6.2	217864	intergenic	0.471	5	5	1.9482e-07	0.4572
	13	21	rs2835740	38809073	38715028	38845321	0.00130088532019	C	T	rs2835740	DYRK1A	0	intronic	5.206	7	5	2.69877e-08	0.7025
ADHD	1	3	rs55706169	15703585	15546568	15954042	0.0092154750876	A	G	rs55706169	ANKRD28	5157	intergenic	1.869	5	5	8.29356e-06	0.003515
	2	4	rs2970885	23806827	23788801	23848631	0.00997858953861	G	A	rs2970885	PPARGC1A	0	intronic	8.105	6	4	1.96388e-07	0.7201
	3	4	rs10012894	83237454	83207195	83293033	0.00187551642237	G	A	rs10012894	HNRNPD	36196	intergenic	1.298	7	14	1.60969e-08	0.9072
	4	6	rs16873698	45685427	45626855	45696788	0.00829685505114	T	G	rs16873698	RUNX2	53340	intergenic	1.345	7	5	7.05213e-07	0.1155
	5	6	rs228139	55628283	55565836	55628283	0.000608475256718	T	G	rs228139	BMP5	0	intronic	5.395	6	5	2.87689e-08	0.1147
	6	7	rs55982832	55050103	54909928	55073106	4.52061809212e-07	A	G	rs55982832	EGFR	36610	intergenic	1.281	7	5	2.17101e-12	0.02492
	7	9	rs7040340	96443910	96181075	96484560	3.6432291501e-05	A	G	rs7040340	PHF2	2040	intergenic	3.653	4	2	8.70162e-09	0.01059
	8	9	rs59475943	126091818	126090955	126096206	0.00847347980667	G	A	rs59475943	CRB2	26630	intergenic	3.249	4	5	3.5486e-07	0.2922
	9	12	rs11519706	102525678	102394872	102946220	1.71150515523e-07	A	G	rs11519706	PARPBP	0	intronic	0.074	6	5	1.52993e-11	0.007667
	10	14	rs3742503	24660228	24622147	24660406	0.00238920198836	T	C	rs3742503	TM9SF1:TM9SF1	0	intronic	0.583	5	4	4.20259e-08	0.4868
	11	14	rs28895622	53787009	53476090	53827087	0.000266629892431	T	C	rs28895622	RP11-547D23.1	162762	ncRNA_intronic	1.579	7	5	4.89008e-09	0.269
	12	14	rs11159107	75341266	75186010	75397764	6.2711022891e-05	A	C	rs11159107	DLST	7327	downstream	0.433	6	5	9.85397e-10	0.2558
	13	15	rs34038360	99201573	99178506	99207392	8.37792855321e-05	C	A	rs34038360	IGF1R	0	intronic	0.476	5	2	2.45192e-07	5.676e-05
	14	16	rs730225	54619927	54613879	54628289	0.000120339905546	C	T	rs730225	RP11-434E6.2	215315	intergenic	16.57	NA	5	8.19319e-10	0.6748
	15	21	rs2835740	38809073	38715028	38845321	0.000361170382624	C	T	rs2835740	DYRK1A	0	intronic	5.206	7	5	2.69877e-08	0.06095
AD	1	4	rs2970885	23806827	23788801	23848631	0.0092637281341	G	A	rs2970885	PPARGC1A	0	intronic	8.105	6	4	1.96388e-07	0.281242871964
	2	4	rs10012894	83237454	83207195	83293033	5.90728507152e-05	G	A	rs10012894	HNRNPD	36196	intergenic	1.298	7	14	1.60969e-08	0.00883543938805
	3	6	rs16873698	45685427	45626855	45696788	0.000447170972028	T	G	rs16873698	RUNX2	53340	intergenic	1.345	7	5	7.05213e-07	0.00119560226225
	4	6	rs228139	55628283	55565836	55628283	0.00464817008943	T	G	rs228139	BMP5	0	intronic	5.395	6	5	2.87689e-08	0.902169490325
	5	7	rs151057105	54944920	54909928	55073106	3.18252909168e-08	T	C	rs151057105	SEC61G	117252	intergenic	0.322	6	5	1.36175e-17	0.000280267857393
	6	9	rs7040340	96443910	96161300	96484560	0.00166092397889	A	G	rs7040340	PHF2	2040	intergenic	3.653	4	2	8.70162e-09	0.848110157142
	7	12	rs7969401	102713073	102394872	102924964	6.10085858149e-06	C	A	rs7969401	IGF1	76571	intergenic	0.806	7	14	1.07268e-11	0.292648867708
	8	14	rs3742503	24660228	24622147	24660406	0.0057813164078	T	C	rs3742503	TM9SF1:TM9SF1	0	intronic	0.583	5	4	4.20259e-08	0.817101831694
	9	14	rs376025114	53768586	53695790	53827087	0.000565235346865	T	G	rs376025114	RP11-547D23.1	144339	ncRNA_intronic	4.865	6	14	8.92797e-09	0.2286
	10	14	rs11159107	75341266	75186010	75397764	9.77442667205e-05	A	C	rs11159107	DLST	7327	downstream	0.433	6	5	9.85397e-10	0.299945595852
	11	16	rs730225	54619927	54613879	54628289	0.000144590611787	C	T	rs730225	RP11-434E6.2	215315	intergenic	16.57	NA	5	8.19319e-10	0.567515815104
	12	21	rs12626889	38770405	38715028	38845321	0.002507163219	G	A	rs12626889	DYRK1A	0	intronic	1.619	6	5	5.61363e-08	0.203560033923
PD	1	2	rs12467216	171017207	171017207	171028926	0.00506174556991	T	C	rs12467216	MYO3B	17447	intergenic	5.953	4	1	3.41688e-06	0.003297
	2	4	rs10012894	83237454	83207195	83293033	0.00180690538177	G	A	rs10012894	HNRNPD	36196	intergenic	1.298	7	14	1.60969e-08	0.4781
	3	6	rs228139	55628283	55565836	55628283	0.00350596057186	T	G	rs228139	BMP5	0	intronic	5.395	6	5	2.87689e-08	0.5926
	4	7	rs116613003	808178	756483	932630	0.00470175550226	T	C	rs116613003	HEATR2	0	UTR5	4.436	4	1	1.72035e-06	0.006824
	5	7	rs58626582	54946030	54909928	55073106	2.25018927811e-06	G	A	rs58626582	SEC61G	118362	intergenic	5.832	4	5	3.67932e-12	0.1033
	6	9	rs7040340	96443910	96181075	96484560	0.00124359369568	A	G	rs7040340	PHF2	2040	intergenic	3.653	4	2	8.70162e-09	0.5846
	7	12	rs10431283	32468004	32455355	32590854	0.00757690669438	G	A	rs10431283	BICD1	0	intronic	11.65	6	5	7.17725e-07	0.03546
	8	12	rs10507141	102491467	102394872	102946220	4.12267125277e-06	G	T	rs10507141	NUP37	0	intronic	0.732	6	4	1.31157e-11	0.2037
	9	14	rs3742503	24660228	24622147	24660406	0.00334514511215	T	C	rs3742503	TM9SF1:TM9SF1	0	intronic	0.583	5	4	4.20259e-08	0.3624
	10	14	rs28895622	53787009	53695790	53827087	0.000544378479254	T	C	rs28895622	RP11-547D23.1	162762	ncRNA_intronic	1.579	7	5	4.89008e-09	0.4044
	11	14	rs11159107	75341266	75182937	75384162	8.89721478514e-05	A	C	rs11159107	DLST	7327	downstream	0.433	6	5	9.85397e-10	0.2755
	12	16	rs730225	54619927	54613879	54628289	0.00014087081358	C	T	rs730225	RP11-434E6.2	215315	intergenic	16.57	NA	5	8.19319e-10	0.5714
	13	21	rs2835740	38809073	38715028	38845321	1.48923914978e-05	C	T	rs2835740	DYRK1A	0	intronic	5.206	7	5	2.69877e-08	3.149e-05
ADHD; attention deficit hyperactivity disorder. ASD; autism spectrum disorders. BD; bipolar disorder. MDEP; major depression. SCZ; schizophrenia. AD; Alzheimer’s disease. MS; multiple sclerosis. PD; Parkinson’s disease.
CADD; combined annotation-dependent depletion score. CADD predicts how deleterious the SNP effect is on protein structure and function (higher scores indicate more deleterious effect).
RDB; RegulomeDB. RDB scores predict likelihood of regulatory functionality (lower scores indicate higher likelihood).
minChrState; minimum chromatine state. The chromatine state indicates the accessibility of genomic regions using 15 categorical states.
IndSigSNPs; independent significant SNPS.
MID; midbrain.
