# Supplementary material for: The genetic architecture of human brainstem structures and their involvement in common brain disorders
Source: Nat Commun. 2020 Aug 11;11:4016. doi: 10.1038/s41467-020-17376-1 (PMC7421944; doi:10.1038/s41467-020-17376-1)
Supplement: Supplementary file 20 — Supplementary Data 17 [file 41467_2020_17376_MOESM20_ESM.xlsx]

## Sheet: Suppl. Data 20_condFDR_Pons
Supplementary Data 16. Conditional false discovery rate analyses for pons volume conditioned on eight psychiatric and neurological disorders.
We employed conditional false discovery rate (FDR) analyses to uncover more of the genetic underpinnings of pons volume. These statistical tests were run with an FDR-threshold of 0.01 and are described in more detail in the Methods section.The conditional FDR analyses for pons volume were run conditioned on each of the eight brain disorders and identified across the disorders 270 significant loci…
Disorder	Locus no.	Chromosome	Lead SNP	Lead SNP BP	MinBP	MaxBP	FDR-value	A1	A2	IndSigSNP	Nearest Gene	Distance	Function	CADD	RDB	minChrState	P-value in pons	P-value in disorder
BD	1	1	rs4846209	10322054	10235946	10483779	1.45931125046e-05	A	G	rs4846209	KIF1B	0	intronic	3.296	7	4	3.31514e-10	0.2672
	2	1	rs2764839	42368704	42361102	42516770	8.77548601356e-05	A	G	rs2764839	HIVEP3	0	intronic	5.111	NA	5	2.40703e-09	0.385
	3	1	rs4845679	154861187	154834092	154980351	0.0054171694896	T	G	rs4845679	KCNN3	18430	intergenic	0.725	4	5	1.07149e-05	6.281e-05
	4	1	rs6593920	205037676	205023014	205084120	1.38465929855e-05	G	T	rs6593920	CNTN2	0	intronic	1.19	1f	4	1.22712e-10	0.7742
	5	1	rs12561793	220647006	220597041	220665200	0.00917661956698	T	C	rs12561793	SLMO2P1	4855	intergenic	2.609	7	9	2.02956e-05	9.473e-05
	6	2	rs76194549	16438040	16420389	16451178	1.57489501695e-05	T	C	rs76194549	SNORA40	57476	intergenic	4.914	5	5	3.60851e-10	0.2722
	7	2	rs13422369	177348423	177343453	177353818	0.00274530159547	T	C	rs13422369	MTX2	145669	intergenic	2.447	4	2	1.04426e-07	0.7331
	8	3	rs2046869	72701660	72701660	72706300	0.00137029326965	C	T	rs2046869	RNA5SP136	39195	intergenic	0.251	NA	5	4.27139e-08	0.8189
	9	3	rs6444749	193546238	193533703	193557301	1.4974116567e-06	C	T	rs6444749	RN7SL447P	87727	intergenic	4.423	4	5	3.43775e-11	0.08582
	10	4	rs10027331	15149569	15149569	15151976	5.43788805349e-06	A	G	rs10027331	RP11-665G4.1	0	ncRNA_intronic	5.293	4	2	4.19316e-13	0.4993
	11	5	rs116818968	2538791	2538791	2561466	6.82233936085e-06	C	A	rs116818968	IRX2	207167	intergenic	5.988	5	2	2.14071e-11	0.677
	12	6	rs73719371	7898147	7839124	7907884	3.74280412617e-06	G	A	rs73719371	TXNDC5:BLOC1S5-TXNDC5	0	intronic	7.121	1b	4	1.57535e-14	0.3002
	13	6	rs9475313	55353069	55306727	55432850	0.000783195622184	T	C	rs9475313	HMGCLL1	0	intronic	0.006	7	5	2.56036e-08	0.5893
	14	6	rs6917061	56125531	56105973	56173825	4.36492833632e-05	C	A	rs6917061	COL21A1	0	intronic	2.571	3b	5	3.64847e-09	0.05306
	15	6	rs1552855	100046845	99932741	100218079	8.2276340425e-05	C	T	rs1552855	PRDM13	7760	intergenic	0.87	NA	13	3.36491e-09	0.1949
	16	6	rs2273669	109285189	109277908	109500192	0.00182211718511	G	A	rs2273669	ARMC2	0	intronic	4.517	7	4	7.1623e-08	0.5468
	17	6	rs7748729	126077381	125985540	126116953	6.83035019726e-06	C	T	rs7748729	HEY2	0	intronic	3.856	5	3	3.43587e-10	0.07881
	18	7	rs79607670	6142878	6142878	6258789	0.00136159084312	A	G	rs79607670	USP42	1636	intergenic	5.327	4	1	2.33183e-07	0.02312
	19	7	rs1149541	9223721	9222776	9223721	0.00738919151065	C	T	rs1149541	GAPDHP68	430886	intergenic	3.185	6	7	7.81367e-07	0.08815
	20	8	rs4733817	129005584	128997240	129009401	0.00349078695897	A	G	rs4733817	PVT1	0	ncRNA_intronic	7.325	4	1	2.0856e-07	0.2574
	21	9	rs4740573	14464090	14453010	14470759	0.000137456090994	C	A	rs4740573	NFIB	65107	intergenic	3.242	7	14	3.48172e-09	0.5088
	22	9	rs10821129	96222617	96161300	96484560	1.58560166423e-06	A	G	rs10821129	FAM120A	0	intronic	0.079	6	4	1.25647e-10	0.03353
	23	9	rs9697091	119397553	119154616	119485270	1.8510125151e-07	G	A	rs9697091	ASTN2	0	intronic	0.292	7	5	2.62565e-11	0.00532
	24	11	rs61881112	68988174	68976313	69036064	6.01837944394e-06	G	A	rs61881112	RP11-554A11.8	49141	intergenic	3.493	4	7	1.09003e-11	0.5717
	25	12	rs10860214	97860829	97850735	97868510	0.00485922322196	A	G	rs10860214	RMST	0	ncRNA_intronic	6.298	7	1	2.0509e-07	0.7661
	26	12	rs4764822	102216673	102080847	102338853	9.31110507085e-07	T	C	rs4764822	GNPTAB	0	intronic	0.618	5	2	4.57234e-12	0.0452
	27	12	rs7296090	106900305	106736097	107290619	1.95706750586e-05	A	G	rs7296090	POLR3B:RP11-144F15.1	0	intronic	1.354	3a	1	1.64128e-10	0.9379
	28	16	rs1362415	52815408	52802761	52918182	1.35440259542e-07	T	C	rs1362415	CASC16	129390	intergenic	14.89	5	5	3.23121e-12	0.003531
	29	16	rs59409959	75249313	75242012	75302997	0.00217239567549	T	G	rs59409959	CTRB1	3584	intergenic	0.801	5	5	6.94907e-08	0.9679
	30	17	rs34822124	46648679	45951709	46775005	3.41660691388e-06	T	G	rs34822124	HOXB3:HOXB-AS3	0	ncRNA_intronic	2.744	2b	1	2.1349e-12	0.2636
	31	17	rs17820301	53872849	53872849	53872849	0.000212851550096	G	A	rs17820301	PCTP	0	intronic	19.4	5	5	4.57415e-09	0.7903
	32	18	rs78167909	56287382	56273816	56290949	0.00133068121043	T	G	rs78167909	ALPK2	0	intronic	0.505	7	5	5.85398e-07	0.004795
	33	20	rs1474754	20077178	20071634	20086530	3.44595677559e-05	A	G	rs1474754	C20orf26	0	intronic	20.3	NA	1	9.26159e-10	0.2879
SCZ	1	1	rs746881	10346810	10214442	10483779	1.2871586504e-05	G	A	rs746881	KIF1B	0	intronic	7.296	1f	4	5.06613e-10	0.1357
	2	1	rs2764839	42368704	42361102	42516770	8.78877156484e-05	A	G	rs2764839	HIVEP3	0	intronic	5.111	NA	5	2.40703e-09	0.5329
	3	1	rs4845679	154861187	154834092	154980351	0.00550174447299	T	G	rs4845679	KCNN3	18430	intergenic	0.725	4	5	1.07149e-05	3.17e-06
	4	1	rs6593920	205037676	205012198	205261427	2.54238572635e-07	G	T	rs6593920	CNTN2	0	intronic	1.19	1f	4	1.22712e-10	0.000908
	5	2	rs76194549	16438040	16383642	16451178	1.22879987196e-05	T	C	rs76194549	SNORA40	57476	intergenic	4.914	5	5	3.60851e-10	0.2035
	6	2	rs13422369	177348423	177343453	177353818	0.00171804615088	T	C	rs13422369	MTX2	145669	intergenic	2.447	4	2	1.04426e-07	0.4298
	7	2	rs10179060	236847631	236844248	236903093	0.00424276658354	T	G	rs10179060	AGAP1	0	intronic	1.673	7	4	7.10145e-07	0.0422
	8	3	rs2046869	72701660	72701660	72706300	0.000682158578805	C	T	rs2046869	RNA5SP136	39195	intergenic	0.251	NA	5	4.27139e-08	0.2691
	9	3	rs13324887	182260710	182255600	182312302	0.00612188344799	G	A	rs13324887	RP11-139K4.2	35797	intergenic	7.291	7	5	7.10097e-07	0.1294
	10	3	rs2651161	193541575	193505825	193557301	1.22346090709e-06	G	A	rs2651161	RN7SL447P	83064	intergenic	0.335	7	5	2.24484e-11	0.0514
	11	4	rs10027331	15149569	15149569	15151976	6.5297527086e-06	A	G	rs10027331	RP11-665G4.1	0	ncRNA_intronic	5.293	4	2	4.19316e-13	0.801
	12	5	rs2935618	2683885	2670593	2687755	2.39500145557e-06	T	C	rs2935618	IRX2	62073	intergenic	0.021	5	5	1.52946e-10	0.036
	13	5	rs2546082	126641654	126631841	126655749	0.00388736745339	C	T	rs2546082	MEGF10	0	intronic	3.221	5	2	5.88653e-06	0.000361
	14	6	rs2326992	7875630	7839124	7907884	2.91206146915e-07	A	G	rs2326992	BMP6	0	intronic	2.032	5	4	9.764e-14	0.0043
	15	6	rs9475313	55353069	55306727	55432850	0.000661825528302	T	C	rs9475313	HMGCLL1	0	intronic	0.006	7	5	2.56036e-08	0.7028
	16	6	rs6917061	56125531	56105973	56173825	4.2746606459e-05	C	A	rs6917061	COL21A1	0	intronic	2.571	3b	5	3.64847e-09	0.0579
	17	6	rs1552855	100046845	99932741	100218079	6.58084584575e-05	C	T	rs1552855	PRDM13	7760	intergenic	0.87	NA	13	3.36491e-09	0.1672
	18	6	rs2273669	109285189	109277908	109500192	0.001655962727	G	A	rs2273669	ARMC2	0	intronic	4.517	7	4	7.1623e-08	0.87
	19	6	rs7748729	126077381	125985540	126116953	1.56718651723e-05	C	T	rs7748729	HEY2	0	intronic	3.856	5	3	3.43587e-10	0.3384
	20	7	rs66692323	6110060	6104901	6119038	0.00101208211855	A	G	rs66692323	EIF2AK1	11198	intergenic	1.131	7	14	1.78416e-07	0.0271
	21	7	rs1149541	9223721	9222776	9223721	0.00855869672669	C	T	rs1149541	GAPDHP68	430886	intergenic	3.185	6	7	7.81367e-07	0.31
	22	8	rs4733817	129005584	128997240	129014697	0.00114457510975	A	G	rs4733817	PVT1	0	ncRNA_intronic	7.325	4	1	2.0856e-07	0.026
	23	9	rs4740573	14464090	14444988	14498819	3.50220784935e-05	C	A	rs4740573	NFIB	65107	intergenic	3.242	7	14	3.48172e-09	0.0412
	24	9	rs10821129	96222617	96161300	96484560	1.18904573835e-07	A	G	rs10821129	FAM120A	0	intronic	0.079	6	4	1.25647e-10	0.000149
	25	9	rs7871810	119374883	119245183	119485337	3.25300671509e-06	T	C	rs7871810	ASTN2	0	UTR3	1.583	7	5	8.11713e-12	0.2656
	26	10	rs10887586	88113521	88096860	88133450	0.00626549649069	A	G	rs10887586	GRID1	0	intronic	0.054	5	5	2.26767e-06	0.0079
	27	11	rs56235718	68983387	68976313	69036064	4.85221821179e-06	T	C	rs56235718	RP11-554A11.8	44354	intergenic	2.357	4	2	3.3048e-11	0.5031
	28	11	rs2131242	69839305	69831692	69839305	0.00477458388867	A	G	rs2131242	RP11-626H12.3	63030	ncRNA_intronic	7.061	NA	5	5.90722e-07	0.0973
	29	12	rs10860214	97860829	97850735	97868510	0.00211404036082	A	G	rs10860214	RMST	0	ncRNA_intronic	6.298	7	1	2.0509e-07	0.1451
	30	12	rs11111091	102326532	102080847	102339295	1.62076079707e-06	A	G	rs11111091	DRAM1	0	intronic	4.352	6	2	4.93374e-40	0.0831
	31	12	rs7296090	106900305	106736097	107290619	6.12918081205e-06	A	G	rs7296090	POLR3B:RP11-144F15.1	0	intronic	1.354	3a	1	1.64128e-10	0.1734
	32	16	rs12708875	52805263	52802761	52873960	1.19958693113e-06	A	G	rs12708875	CASC16	119245	intergenic	0.539	5	5	3.69158e-12	0.0498
	33	16	rs59409959	75249313	75242012	75302997	0.00166175648549	T	G	rs59409959	CTRB1	3584	intergenic	0.801	5	5	6.94907e-08	0.9327
	34	17	rs8072250	46569216	45951709	46775005	3.18028512296e-06	A	G	rs8072250	HOXB1	36671	intergenic	3.759	1d	2	2.44446e-11	0.256
	35	20	rs6081873	20075273	20071332	20086530	3.82892272163e-05	A	G	rs6081873	C20orf26	0	ncRNA_exonic	1.073	5	4	9.8363e-10	0.4005
ASD	1	1	rs4846209	10322054	10235946	10483779	1.6703723714e-05	A	G	rs4846209	KIF1B	0	intronic	3.296	7	4	3.31514e-10	0.274
	2	1	rs2764839	42368704	42361102	42516770	1.41877135189e-05	A	G	rs2764839	HIVEP3	0	intronic	5.111	NA	5	2.40703e-09	0.01686
	3	1	rs6593920	205037676	205023014	205084120	1.61325545749e-05	G	T	rs6593920	CNTN2	0	intronic	1.19	1f	4	1.22712e-10	0.8455
	4	2	rs76194549	16438040	16420389	16451178	3.89147465907e-05	T	C	rs76194549	SNORA40	57476	intergenic	4.914	5	5	3.60851e-10	0.9314
	5	2	rs13422369	177348423	177343453	177353818	0.00166898894018	T	C	rs13422369	MTX2	145669	intergenic	2.447	4	2	1.04426e-07	0.1893
	6	3	rs2046869	72701660	72701660	72706300	0.00134353481963	C	T	rs2046869	RNA5SP136	39195	intergenic	0.251	NA	5	4.27139e-08	0.8118
	7	3	rs13324887	182260710	182255600	182314029	0.000255134604316	G	A	rs13324887	RP11-139K4.2	35797	intergenic	7.291	7	5	7.10097e-07	0.0004554
	8	3	rs1146045	193549408	193505825	193557301	5.92199032431e-06	C	T	rs1146045	RN7SL447P	90897	intergenic	15.62	4	5	2.99748e-11	0.5651
	9	4	rs10027331	15149569	15149569	15151976	5.15415522224e-06	A	G	rs10027331	RP11-665G4.1	0	ncRNA_intronic	5.293	4	2	4.19316e-13	0.4724
	10	5	rs116818968	2538791	2538791	2561466	8.03862424768e-06	C	A	rs116818968	IRX2	207167	intergenic	5.988	5	2	2.14071e-11	0.8417
	11	6	rs3778347	7872553	7839124	7907884	4.42108537584e-06	G	A	rs3778347	BMP6	0	intronic	6.088	7	4	3.35056e-14	0.3876
	12	6	rs9475313	55353069	55306727	55432850	0.000718890810799	T	C	rs9475313	HMGCLL1	0	intronic	0.006	7	5	2.56036e-08	0.4173
	13	6	rs6917061	56125531	56105973	56173825	0.000135075443927	C	A	rs6917061	COL21A1	0	intronic	2.571	3b	5	3.64847e-09	0.3378
	14	6	rs35904163	99291642	99280657	99297389	0.00626730214462	C	A	rs35904163	POU3F2	4981	intergenic	6.925	2b	1	7.0042e-07	0.1046
	15	6	rs1552855	100046845	99932741	100218079	9.28720532275e-05	C	T	rs1552855	PRDM13	7760	intergenic	0.87	NA	13	3.36491e-09	0.1842
	16	6	rs2273669	109285189	109277908	109500192	0.000408962367747	G	A	rs2273669	ARMC2	0	intronic	4.517	7	4	7.1623e-08	0.02382
	17	6	rs7748729	126077381	125985540	126116953	2.82789663893e-05	C	T	rs7748729	HEY2	0	intronic	3.856	5	3	3.43587e-10	0.5959
	18	7	rs6962073	3408808	3402384	3626760	0.00953242015189	T	C	rs6962073	SDK1	0	intronic	1.499	6	5	2.41225e-05	0.002286
	19	7	rs66692323	6110060	6104901	6119038	0.00187001141635	A	G	rs66692323	EIF2AK1	11198	intergenic	1.131	7	14	1.78416e-07	0.08749
	20	8	rs4733817	129005584	128997240	129009401	0.00429415809202	A	G	rs4733817	PVT1	0	ncRNA_intronic	7.325	4	1	2.0856e-07	0.6616
	21	9	rs4740573	14464090	14426069	14487856	7.49515568796e-05	C	A	rs4740573	NFIB	65107	intergenic	3.242	7	14	3.48172e-09	0.1198
	22	9	rs10821129	96222617	96161300	96481360	1.30880345296e-05	A	G	rs10821129	FAM120A	0	intronic	0.079	6	4	1.25647e-10	0.6149
	23	9	rs1885244	119392283	119155568	119529014	4.30901128191e-08	T	C	rs1885244	ASTN2	0	intronic	4.679	7	5	1.50431e-11	0.00148
	24	11	rs61881113	68989303	68976313	69036064	6.30631362362e-06	T	C	rs61881113	RP11-554A11.8	50270	intergenic	4.746	6	7	2.30591e-11	0.6161
	25	11	rs649392	69464793	69457293	69496722	0.00799646811398	G	A	rs649392	CCND1	0	intronic	0.241	3a	3	2.71866e-06	0.02144
	26	12	rs10860214	97860829	97850735	97868510	0.00468705182219	A	G	rs10860214	RMST	0	ncRNA_intronic	6.298	7	1	2.0509e-07	0.9776
	27	12	rs56168082	102339295	102100431	102339295	7.25904922854e-07	A	G	rs56168082	DRAM1	0	intronic	0.908	4	1	3.61893e-12	0.04002
	28	12	rs7296090	106900305	106736097	107290619	1.24863755065e-05	A	G	rs7296090	POLR3B:RP11-144F15.1	0	intronic	1.354	3a	1	1.64128e-10	0.4212
	29	16	rs12597567	52826255	52802761	52873960	7.55324893263e-06	G	A	rs12597567	CASC16	140237	intergenic	3.799	7	9	4.63416e-11	0.7791
	30	16	rs59409959	75249313	75242012	75302997	0.00153075476339	T	G	rs59409959	CTRB1	3584	intergenic	0.801	5	5	6.94907e-08	0.3712
	31	17	rs11869198	27417337	27384998	27539029	0.00867775694805	A	G	rs11869198	MYO18A:TIAF1	0	intronic	12.4	4	2	5.5324e-06	0.01024
	32	17	rs111423688	43538523	43460181	44494110	0.00267424468998	A	G	rs111423688	PLEKHM1	0	ncRNA_intronic	1.512	7	4	1.36838e-05	0.0003305
	33	17	rs2229304	46629593	45951709	46775005	4.32222384223e-06	G	T	rs2229304	HOXB3:HOXB-AS3	0	exonic	14.93	NA	1	7.29451e-11	0.2451
	34	18	rs78167909	56287382	56273816	56290949	0.00783685911299	T	G	rs78167909	ALPK2	0	intronic	0.505	7	5	5.85398e-07	0.2891
	35	20	rs1474754	20077178	20071634	20086530	3.58093962017e-05	A	G	rs1474754	C20orf26	0	intronic	20.3	NA	1	9.26159e-10	0.2335
	36	21	rs12482317	40588241	40516308	40716136	0.00294062734654	G	A	rs12482317	BRWD1	0	intronic	7.025	6	4	3.48267e-06	0.003657
MD	1	1	rs4846209	10322054	10235946	10483779	3.81045071122e-05	A	G	rs4846209	KIF1B	0	intronic	3.296	7	4	3.31514e-10	0.9178
	2	1	rs2764839	42368704	42361102	42516770	0.000110716412945	A	G	rs2764839	HIVEP3	0	intronic	5.111	NA	5	2.40703e-09	0.4496
	3	1	rs55966786	205297880	205012106	205297880	9.78661391128e-06	A	G	rs55966786	NUAK2	6996	intergenic	3.48	3a	2	2.60905e-10	0.1622
	4	1	rs140398088	215439938	215423541	215714965	0.00542808572625	A	G	rs140398088	KCNK2	29501	intergenic	1.303	7	15	1.24559e-06	0.02861
	5	2	rs76194549	16438040	16420389	16451178	4.22206798053e-05	T	C	rs76194549	SNORA40	57476	intergenic	4.914	5	5	3.60851e-10	0.9788
	6	2	rs13422369	177348423	177343453	177353818	0.00308449240829	T	C	rs13422369	MTX2	145669	intergenic	2.447	4	2	1.04426e-07	0.7595
	7	2	rs10179060	236847631	236844248	236903093	0.00879255652982	T	G	rs10179060	AGAP1	0	intronic	1.673	7	4	7.10145e-07	0.2131
	8	3	rs2046869	72701660	72701660	72706300	0.000142442067048	C	T	rs2046869	RNA5SP136	39195	intergenic	0.251	NA	5	4.27139e-08	0.01174
	9	3	rs13324887	182260710	182255600	182312302	0.0047407842247	G	A	rs13324887	RP11-139K4.2	35797	intergenic	7.291	7	5	7.10097e-07	0.05727
	10	3	rs2651161	193541575	193533703	193557301	1.91893516845e-06	G	A	rs2651161	RN7SL447P	83064	intergenic	0.335	7	5	2.24484e-11	0.09523
	11	4	rs10027331	15149569	15149569	15151976	9.03457127563e-06	A	G	rs10027331	RP11-665G4.1	0	ncRNA_intronic	5.293	4	2	4.19316e-13	0.8104
	12	5	rs2935618	2683885	2670593	2687755	5.717960929e-06	T	C	rs2935618	IRX2	62073	intergenic	0.021	5	5	1.52946e-10	0.1371
	13	6	rs2326992	7875630	7839124	7907884	4.11247239001e-06	A	G	rs2326992	BMP6	0	intronic	2.032	5	4	9.764e-14	0.2765
	14	6	rs3130911	31456445	31446466	31460143	0.00615371146567	A	G	rs3130911	MICB	6212	intergenic	6.752	7	5	7.55461e-06	0.001957
	15	6	rs9475313	55353069	55306727	55432850	0.00106852651109	T	C	rs9475313	HMGCLL1	0	intronic	0.006	7	5	2.56036e-08	0.8376
	16	6	rs6917061	56125531	56105973	56173825	0.000165375779361	C	A	rs6917061	COL21A1	0	intronic	2.571	3b	5	3.64847e-09	0.4995
	17	6	rs1552855	100046845	99932741	100218079	0.000214320858538	C	T	rs1552855	PRDM13	7760	intergenic	0.87	NA	13	3.36491e-09	0.8609
	18	6	rs2273669	109285189	109277908	109500192	0.00140475994427	G	A	rs2273669	ARMC2	0	intronic	4.517	7	4	7.1623e-08	0.2751
	19	6	rs7748729	126077381	125985540	126116953	2.39593480791e-05	C	T	rs7748729	HEY2	0	intronic	3.856	5	3	3.43587e-10	0.4469
	20	7	rs55712570	3443140	3402384	3626760	0.0060582301229	A	G	rs55712570	SDK1	0	intronic	0.386	4	5	1.82355e-05	0.000375
	21	7	rs13231797	6109637	6104901	6119038	0.00300512783034	A	G	rs13231797	EIF2AK1	10775	intergenic	1.881	6	14	1.55226e-07	0.347
	22	8	rs34240847	94408811	94408627	94689443	0.00132033909245	G	A	rs34240847	LINC00535	0	ncRNA_intronic	4.202	3a	1	3.75292e-06	0.0002342
	23	8	rs4733817	129005584	128997240	129009401	0.00589177729823	A	G	rs4733817	PVT1	0	ncRNA_intronic	7.325	4	1	2.0856e-07	0.9443
	24	9	rs4740573	14464090	14453010	14470759	1.98574848562e-05	C	A	rs4740573	NFIB	65107	intergenic	3.242	7	14	3.48172e-09	0.01814
	25	9	rs10821129	96222617	96161300	96484560	7.49156282053e-08	A	G	rs10821129	FAM120A	0	intronic	0.079	6	4	1.25647e-10	0.0003319
	26	9	rs811458	119405271	119154616	119485270	2.72866492948e-07	T	C	rs811458	ASTN2	0	intronic	4.455	7	5	5.8106e-11	0.00582
	27	9	rs4837005	127765978	127765978	127809664	0.00483974596012	C	T	rs4837005	SCAI	0	intronic	7.01	6	4	1.44317e-05	6.332e-05
	28	11	rs56235718	68983387	68976313	69036064	1.04590636746e-05	T	C	rs56235718	RP11-554A11.8	44354	intergenic	2.357	4	2	3.3048e-11	0.9868
	29	11	rs2131242	69839305	69831692	69839305	0.00747579615394	A	G	rs2131242	RP11-626H12.3	63030	ncRNA_intronic	7.061	NA	5	5.90722e-07	0.2085
	30	12	rs10860214	97860829	97850735	97868510	0.0045680386886	A	G	rs10860214	RMST	0	ncRNA_intronic	6.298	7	1	2.0509e-07	0.5333
	31	12	rs11110998	102148077	102080847	102338853	3.65196584879e-08	T	C	rs11110998	GNPTAB	0	intronic	0.051	7	4	9.88731e-14	0.0002232
	32	12	rs7296090	106900305	106736097	107290619	8.46740854973e-06	A	G	rs7296090	POLR3B:RP11-144F15.1	0	intronic	1.354	3a	1	1.64128e-10	0.2243
	33	16	rs11075637	52812662	52802761	52873960	5.29539642542e-06	C	T	rs11075637	CASC16	126644	intergenic	8.514	5	5	2.10345e-11	0.3909
	34	16	rs59409959	75249313	75242012	75302997	0.002250239079	T	G	rs59409959	CTRB1	3584	intergenic	0.801	5	5	6.94907e-08	0.7666
	35	17	rs11869198	27417337	27384998	27539029	0.00192447483332	A	G	rs11869198	MYO18A:TIAF1	0	intronic	12.4	4	2	5.5324e-06	0.000237
	36	17	rs2229304	46629593	45951709	46775005	1.83324534699e-06	G	T	rs2229304	HOXB3:HOXB-AS3	0	exonic	14.93	NA	1	7.29451e-11	0.06295
	37	17	rs17820301	53872849	53872849	53872849	1.26729353716e-05	G	A	rs17820301	PCTP	0	intronic	19.4	5	5	4.57415e-09	0.00663
	38	18	rs76756051	38470228	38439704	38509084	0.00951920702695	A	C	rs76756051	RP11-142I20.1	577166	intergenic	0.554	6	5	1.69688e-06	0.05047
	39	18	rs78167909	56287382	56273816	56290949	0.00181910069004	T	G	rs78167909	ALPK2	0	intronic	0.505	7	5	5.85398e-07	0.01391
	40	20	rs1474754	20077178	20071634	20086530	7.70576972851e-05	A	G	rs1474754	C20orf26	0	intronic	20.3	NA	1	9.26159e-10	0.8349
	41	21	rs12482317	40588241	40516308	40716136	0.00385446800605	G	A	rs12482317	BRWD1	0	intronic	7.025	6	4	3.48267e-06	0.002965
MS	1	1	rs4846197	10282166	10039991	10483779	2.57235049191e-05	A	G	rs4846197	KIF1B	0	intronic	7.706	6	4	7.27548e-10	0.3158
	2	1	rs702225	42373900	42361102	42516770	0.00026687128848	T	C	rs702225	HIVEP3	0	intronic	0.85	NA	5	1.24134e-08	0.4146
	3	1	rs6593920	205037676	205023014	205084120	4.22360074878e-06	G	T	rs6593920	CNTN2	0	intronic	1.19	1f	4	1.22712e-10	0.1741
	4	2	rs2163063	16430070	16383642	16545825	4.8298649124e-05	A	G	rs2163063	SNORA40	49506	intergenic	1.749	NA	5	2.17616e-09	0.2136
	5	3	rs2455807	15707445	15653613	15942480	0.00306184966433	T	C	rs2455807	ANKRD28	1297	intergenic	8.223	3a	4	1.31194e-06	0.01885
	6	6	rs2248372	31446466	31446466	31457049	0.00384507469303	A	G	rs2248372	HCP5	1182	intergenic	1.114	1f	5	1.17733e-05	1.57e-37
	7	6	rs9357866	55399744	55353069	55432850	0.000711421801985	T	G	rs9357866	HMGCLL1	0	intronic	0.1	6	4	9.93526e-08	0.07736
	8	6	rs1552855	100046845	99932741	100047248	0.000147450862119	C	T	rs1552855	PRDM13	7760	intergenic	0.87	NA	13	3.36491e-09	0.9477
	9	6	rs2273669	109285189	109277908	109500192	0.000796328573879	G	A	rs2273669	ARMC2	0	intronic	4.517	7	4	7.1623e-08	0.1913
	10	6	rs3734637	126081319	125985540	126116953	4.4993565857e-05	G	T	rs3734637	HEY2	0	UTR3	2.541	NA	2	3.38356e-09	0.09746
	11	8	rs10956403	129007207	128997240	129009401	0.0002329979288	G	A	rs10956403	PVT1	0	ncRNA_intronic	3.696	4	3	4.05484e-07	0.001489
	12	9	rs1323342	14454393	14453010	14470759	0.000619446325169	T	G	rs1323342	NFIB	55410	intergenic	1.431	7	5	2.84605e-08	0.6463
	13	9	rs10761229	96237376	96161300	96391990	6.31093753168e-06	G	A	rs10761229	FAM120A	0	intronic	4.698	6	4	1.48222e-10	0.2464
	14	9	rs9697091	119397553	119245183	119485337	1.81935394489e-06	G	A	rs9697091	ASTN2	0	intronic	0.292	7	5	2.62565e-11	0.2843
	15	11	rs10896445	68967641	68953054	69002632	0.000316471681773	T	C	rs10896445	RP11-554A11.8	28608	intergenic	0.402	1f	5	3.73629e-08	0.08094
	16	12	rs10860214	97860829	97850735	97868510	0.00196067385538	A	G	rs10860214	RMST	0	ncRNA_intronic	6.298	7	1	2.0509e-07	0.2116
	17	12	rs11111187	102557199	102394872	102866638	1.41357423388e-06	G	A	rs11111187	PARPBP	0	intronic	2.151	6	5	2.50602e-11	0.219
	18	12	rs10778465	106785122	106736097	106957718	9.2667213101e-05	G	T	rs10778465	POLR3B	0	intronic	2.237	7	4	2.12145e-09	0.7397
	19	16	rs6499100	52831462	52802761	52873960	7.6018337489e-06	C	T	rs6499100	CASC16	145444	intergenic	1.267	7	9	6.96685e-11	0.6714
	20	17	rs2229302	46620402	46055036	46775005	3.80827650585e-06	A	G	rs2229302	HOXB2	0	UTR3	9.886	NA	1	2.29967e-11	0.7649
	21	20	rs6081873	20075273	20071332	20086530	3.16969569521e-05	A	G	rs6081873	C20orf26	0	ncRNA_exonic	1.073	5	4	9.8363e-10	0.3049
ADHD	1	1	rs4846209	10322054	10039991	10483779	6.00419746776e-06	A	G	rs4846209	KIF1B	0	intronic	3.296	7	4	3.31514e-10	0.1149
	2	1	rs702225	42373900	42361102	42516770	5.27261961025e-05	T	C	rs702225	HIVEP3	0	intronic	0.85	NA	5	1.24134e-08	0.02263
	3	1	rs147895975	160952523	160952523	160994529	0.00981418536868	T	C	rs147895975	F11R	12477	intergenic	7.774	6	5	3.54055e-06	0.04417
	4	1	rs6593920	205037676	205023014	205268803	1.87322801177e-06	G	T	rs6593920	CNTN2	0	intronic	1.19	1f	4	1.22712e-10	0.06681
	5	1	rs35593738	211222279	211117131	211280873	0.00598163980543	C	T	rs35593738	KCNH1	0	intronic	2.789	7	5	3.18063e-06	0.01611
	6	2	rs76194549	16438040	16383642	16451178	1.36594181649e-05	T	C	rs76194549	SNORA40	57476	intergenic	4.914	5	5	3.60851e-10	0.39
	7	2	rs78164510	31108105	31087946	31110000	0.00674199731987	T	C	rs78164510	GALNT14	25227	intergenic	2.052	5	5	2.85073e-06	0.02672
	8	2	rs10208807	236847318	236844248	236903668	0.00558765129498	C	T	rs10208807	AGAP1	0	intronic	0.161	5	4	6.69554e-07	0.3379
	9	3	rs2455807	15707445	15653613	15942480	0.00163029397716	T	C	rs2455807	ANKRD28	1297	intergenic	8.223	3a	4	1.31194e-06	0.004904
	10	3	rs2046869	72701660	72701660	72706300	0.000789239798603	C	T	rs2046869	RNA5SP136	39195	intergenic	0.251	NA	5	4.27139e-08	0.7047
	11	3	rs1871516	138132434	138130484	138134327	0.006195165325	C	T	rs1871516	MRAS	8058	intergenic	1.293	6	5	1.59628e-05	0.0005986
	12	3	rs13324887	182260710	182255600	182312302	0.0044478729239	G	A	rs13324887	RP11-139K4.2	35797	intergenic	7.291	7	5	7.10097e-07	0.1695
	13	3	rs1146045	193549408	193505825	193557301	5.52895838225e-07	C	T	rs1146045	RN7SL447P	90897	intergenic	15.62	4	5	2.99748e-11	0.03924
	14	4	rs10027331	15149569	15149569	15151976	1.22159504669e-06	A	G	rs10027331	RP11-665G4.1	0	ncRNA_intronic	5.293	4	2	4.19316e-13	0.1242
	15	5	rs116818968	2538791	2538791	2561466	4.6785905582e-06	C	A	rs116818968	IRX2	207167	intergenic	5.988	5	2	2.14071e-11	0.8659
	16	6	rs17696707	7884242	7839124	7907884	4.71663823741e-06	A	G	rs17696707	TXNDC5:BLOC1S5-TXNDC5	0	intronic	0.024	4	4	2.35298e-15	0.8757
	17	6	rs9475313	55353069	55306727	55432850	0.000614281236054	T	C	rs9475313	HMGCLL1	0	intronic	0.006	7	5	2.56036e-08	0.9823
	18	6	rs3857614	56111822	56105973	56173825	6.67501372927e-05	A	G	rs3857614	COL21A1	0	intronic	13.9	3a	1	3.56238e-09	0.2829
	19	6	rs35904163	99291642	99280657	99297389	0.00258173966579	C	A	rs35904163	POU3F2	4981	intergenic	6.925	2b	1	7.0042e-07	0.04533
	20	6	rs1552855	100046845	99932741	100218079	0.00010319107949	C	T	rs1552855	PRDM13	7760	intergenic	0.87	NA	13	3.36491e-09	0.689
	21	6	rs2273669	109285189	109277908	109500192	0.000711300673876	G	A	rs2273669	ARMC2	0	intronic	4.517	7	4	7.1623e-08	0.2207
	22	6	rs7748729	126077381	125985540	126116953	2.32139404655e-05	C	T	rs7748729	HEY2	0	intronic	3.856	5	3	3.43587e-10	0.9483
	23	7	rs66692323	6110060	6104901	6119038	0.00158697674603	A	G	rs66692323	EIF2AK1	11198	intergenic	1.131	7	14	1.78416e-07	0.2362
	24	8	rs4733817	129005584	128997240	129014697	0.00318656941089	A	G	rs4733817	PVT1	0	ncRNA_intronic	7.325	4	1	2.0856e-07	0.8806
	25	9	rs4740573	14464090	14426069	14498819	6.06534883111e-06	C	A	rs4740573	NFIB	65107	intergenic	3.242	7	14	3.48172e-09	0.003937
	26	9	rs10739951	96361585	96161300	96481360	2.03131856896e-06	C	T	rs10739951	PHF2	0	intronic	3.615	5	2	3.29531e-10	0.0206
	27	9	rs803890	119409332	119154616	119485270	3.84187597806e-07	T	C	rs803890	ASTN2	0	intronic	5.253	NA	4	3.83758e-11	0.02343
	28	11	rs61881113	68989303	68976313	69036064	2.49182004982e-06	T	C	rs61881113	RP11-554A11.8	50270	intergenic	4.746	6	7	2.30591e-11	0.3525
	29	11	rs2131242	69839305	69831692	69839305	0.00772284051376	A	G	rs2131242	RP11-626H12.3	63030	ncRNA_intronic	7.061	NA	5	5.90722e-07	0.9546
	30	12	rs10860214	97860829	97850735	97868510	0.00214012847194	A	G	rs10860214	RMST	0	ncRNA_intronic	6.298	7	1	2.0509e-07	0.3627
	31	12	rs11111091	102326532	102080847	102339295	1.68561462385e-07	A	G	rs11111091	DRAM1	0	intronic	4.352	6	2	4.93374e-40	0.007575
	32	12	rs7296090	106900305	106681839	107290619	4.57234163235e-06	A	G	rs7296090	POLR3B:RP11-144F15.1	0	intronic	1.354	3a	1	1.64128e-10	0.1838
	33	15	rs28684460	99264767	99248018	99295650	0.00896691015045	A	C	rs28684460	IGF1R	0	intronic	2.197	4	5	8.74218e-07	0.6356
	34	16	rs2387819	52803285	52802761	52873960	2.50047456465e-06	C	T	rs2387819	CASC16	117267	intergenic	4.43	7	5	1.08999e-12	0.3544
	35	16	rs59409959	75249313	75242012	75302997	0.000971788260941	T	G	rs59409959	CTRB1	3584	intergenic	0.801	5	5	6.94907e-08	0.4689
	36	17	rs2229304	46629593	45951709	46775005	1.55364628816e-06	G	T	rs2229304	HOXB3:HOXB-AS3	0	exonic	14.93	NA	1	7.29451e-11	0.09737
	37	18	rs76756051	38470228	38439704	38509084	0.00725069077741	A	C	rs76756051	RP11-142I20.1	577166	intergenic	0.554	6	5	1.69688e-06	0.09453
	38	18	rs78167909	56287382	56273816	56290949	0.00553538155369	T	G	rs78167909	ALPK2	0	intronic	0.505	7	5	5.85398e-07	0.4342
	39	20	rs1474754	20077178	20007325	20086530	2.25421451473e-05	A	G	rs1474754	C20orf26	0	intronic	20.3	NA	1	9.26159e-10	0.2678
	40	21	rs8130311	41549659	41544738	41553769	0.00735180611516	G	A	rs8130311	DSCAM	0	intronic	2.807	7	4	2.38909e-06	0.04775
AD	1	1	rs4846209	10322054	10039991	10483779	5.89043220417e-06	A	G	rs4846209	KIF1B	0	intronic	3.296	7	4	3.31514e-10	0.0576787397682
	2	1	rs2764839	42368704	42361102	42516770	9.3218067413e-05	A	G	rs2764839	HIVEP3	0	intronic	5.111	NA	5	2.40703e-09	0.362236979806
	3	1	rs6593920	205037676	205023014	205084120	1.68927447417e-06	G	T	rs6593920	CNTN2	0	intronic	1.19	1f	4	1.22712e-10	0.0352226703761
	4	2	rs76194549	16438040	16420389	16451178	3.27538007878e-05	T	C	rs76194549	SNORA40	57476	intergenic	4.914	5	5	3.60851e-10	0.748251821451
	5	2	rs13422369	177348423	177343453	177353818	0.00266447247255	T	C	rs13422369	MTX2	145669	intergenic	2.447	4	2	1.04426e-07	0.738414932203
	6	2	rs10179060	236847631	236844248	236903093	0.00984595764309	T	G	rs10179060	AGAP1	0	intronic	1.673	7	4	7.10145e-07	0.264339886392
	7	3	rs2046869	72701660	72701660	72706300	0.000852109769764	C	T	rs2046869	RNA5SP136	39195	intergenic	0.251	NA	5	4.27139e-08	0.270379015492
	8	3	rs2030581	193546594	193533703	193557301	5.21614031682e-06	G	A	rs2030581	RN7SL447P	88083	intergenic	3.442	4	5	2.49709e-11	0.443866510358
	9	4	rs10027331	15149569	15149569	15151976	3.25031421981e-06	A	G	rs10027331	RP11-665G4.1	0	ncRNA_intronic	5.293	4	2	4.19316e-13	0.230374824096
	10	5	rs116818968	2538791	2538791	2561466	4.56108699569e-06	C	A	rs116818968	IRX2	207167	intergenic	5.988	5	2	2.14071e-11	0.3687346753
	11	6	rs56170617	7874598	7839124	7907884	7.38661438448e-06	A	G	rs56170617	BMP6	0	intronic	1.852	5	4	4.97747e-16	0.716287148375
	12	6	rs12215796	55715715	55679959	55717728	0.00056270106392	A	G	rs12215796	BMP5	0	intronic	4.161	5	2	4.70145e-08	0.0869947323368
	13	6	rs3857614	56111822	56105973	56173825	4.2925794556e-05	A	G	rs3857614	COL21A1	0	intronic	13.9	3a	1	3.56238e-09	0.0500082331377
	14	6	rs1552855	100046845	99932741	100218079	0.000159248230397	C	T	rs1552855	PRDM13	7760	intergenic	0.87	NA	13	3.36491e-09	0.622333822197
	15	6	rs2273669	109285189	109277908	109500192	0.00156457307359	G	A	rs2273669	ARMC2	0	intronic	4.517	7	4	7.1623e-08	0.412082125981
	16	6	rs7748729	126077381	125985540	126116953	6.79891701277e-06	C	T	rs7748729	HEY2	0	intronic	3.856	5	3	3.43587e-10	0.0679368080192
	17	7	rs66692323	6110060	6104901	6119038	0.0014132055646	A	G	rs66692323	EIF2AK1	11198	intergenic	1.131	7	14	1.78416e-07	0.0459069676376
	18	8	rs4733817	129005584	128997240	129009401	0.00434080429949	A	G	rs4733817	PVT1	0	ncRNA_intronic	7.325	4	1	2.0856e-07	0.572877010636
	19	9	rs4740573	14464090	14453010	14470759	5.94940875803e-05	C	A	rs4740573	NFIB	65107	intergenic	3.242	7	14	3.48172e-09	0.0896716235094
	20	9	rs10821129	96222617	96161300	96484560	1.02689064646e-05	A	G	rs10821129	FAM120A	0	intronic	0.079	6	4	1.25647e-10	0.433805563948
	21	9	rs7849245	119351562	119245183	119485270	8.11927634721e-07	G	T	rs7849245	ASTN2	0	intronic	5.665	5	5	6.89531e-12	0.0371483487573
	22	11	rs61881112	68988174	68976313	69036064	3.84791015068e-06	G	A	rs61881112	RP11-554A11.8	49141	intergenic	3.493	4	7	1.09003e-11	0.291139881527
	23	12	rs10860214	97860829	97850735	97868510	0.00478513160601	A	G	rs10860214	RMST	0	ncRNA_intronic	6.298	7	1	2.0509e-07	0.797956407108
	24	12	rs56168082	102339295	102100431	102339295	2.27101307793e-06	A	G	rs56168082	DRAM1	0	intronic	0.908	4	1	3.61893e-12	0.1408578768
	25	12	rs7296090	106900305	106736097	107290619	3.85423856288e-06	A	G	rs7296090	POLR3B:RP11-144F15.1	0	intronic	1.354	3a	1	1.64128e-10	0.0754320751792
	26	16	rs4783784	52815120	52802761	52875388	2.95265318499e-06	T	C	rs4783784	CASC16	129102	intergenic	3.432	3b	5	4.20167e-13	0.202434867947
	27	16	rs59409959	75249313	75242012	75302997	0.00211293761994	T	G	rs59409959	CTRB1	3584	intergenic	0.801	5	5	6.94907e-08	0.948200611583
	28	17	rs8072250	46569216	45951709	46775005	6.38741643948e-06	A	G	rs8072250	HOXB1	36671	intergenic	3.759	1d	2	2.44446e-11	0.587433956398
	29	17	rs17820301	53872849	53872849	53872849	0.000147869989752	G	A	rs17820301	PCTP	0	intronic	19.4	5	5	4.57415e-09	0.330233032059
	30	20	rs1474754	20077178	20071634	20086530	7.21463915431e-05	A	G	rs1474754	C20orf26	0	intronic	20.3	NA	1	9.26159e-10	0.874268059772
PD	1	1	rs2027332	10276719	10209557	10483779	4.00271184319e-07	T	C	rs2027332	KIF1B	0	intronic	3.542	5	1	5.92901e-10	0.0004114
	2	1	rs2764839	42368704	42361102	42516770	0.000110253457638	A	G	rs2764839	HIVEP3	0	intronic	5.111	NA	5	2.40703e-09	0.4047
	3	1	rs55966786	205297880	205012106	205297880	6.21767265559e-06	A	G	rs55966786	NUAK2	6996	intergenic	3.48	3a	2	2.60905e-10	0.07445
	4	1	rs140398088	215439938	215423541	215714965	0.00813937368948	A	G	rs140398088	KCNK2	29501	intergenic	1.303	7	15	1.24559e-06	0.05325
	5	2	rs76194549	16438040	16383642	16451178	3.23485577126e-05	T	C	rs76194549	SNORA40	57476	intergenic	4.914	5	5	3.60851e-10	0.6337
	6	2	rs13422369	177348423	177343453	177353818	0.000392627636034	T	C	rs13422369	MTX2	145669	intergenic	2.447	4	2	1.04426e-07	0.0136
	7	2	rs10208807	236847318	236844248	236903668	0.00839625858755	C	T	rs10208807	AGAP1	0	intronic	0.161	5	4	6.69554e-07	0.1805
	8	3	rs2046869	72701660	72701660	72706300	0.00118351104808	C	T	rs2046869	RNA5SP136	39195	intergenic	0.251	NA	5	4.27139e-08	0.4392
	9	3	rs580606	193542675	193533703	193557301	6.65178695832e-06	G	A	rs580606	RN7SL447P	84164	intergenic	0.199	3a	5	3.43487e-11	0.5583
	10	4	rs10027331	15149569	15149569	15151976	6.39624118359e-06	A	G	rs10027331	RP11-665G4.1	0	ncRNA_intronic	5.293	4	2	4.19316e-13	0.5282
	11	4	rs16996468	77596195	77537988	77607287	0.00796831815531	C	A	rs16996468	SHROOM3	0	intronic	13.48	2b	2	2.18104e-06	0.01997
	12	4	rs2046404	85807754	85513187	85963297	0.00668015392287	C	T	rs2046404	WDFY3	0	intronic	5.3	7	4	8.48193e-06	0.001373
	13	5	rs116818968	2538791	2538791	2561466	4.88749256231e-06	C	A	rs116818968	IRX2	207167	intergenic	5.988	5	2	2.14071e-11	0.3589
	14	6	rs73719371	7898147	7839124	7907884	7.08822349898e-06	G	A	rs73719371	TXNDC5:BLOC1S5-TXNDC5	0	intronic	7.121	1b	4	1.57535e-14	0.6137
	15	6	rs12215796	55715715	55679959	55717728	0.000489447959385	A	G	rs12215796	BMP5	0	intronic	4.161	5	2	4.70145e-08	0.0647
	16	6	rs3857614	56111822	56105973	56173825	0.000122753749561	A	G	rs3857614	COL21A1	0	intronic	13.9	3a	1	3.56238e-09	0.2725
	17	6	rs35904163	99291642	99280657	99297389	0.00981819249851	C	A	rs35904163	POU3F2	4981	intergenic	6.925	2b	1	7.0042e-07	0.2432
	18	6	rs1552855	100046845	99932741	100218079	0.00012807738222	C	T	rs1552855	PRDM13	7760	intergenic	0.87	NA	13	3.36491e-09	0.3216
	19	6	rs2273669	109285189	109277908	109500192	0.000672697973089	G	A	rs2273669	ARMC2	0	intronic	4.517	7	4	7.1623e-08	0.05892
	20	6	rs7748729	126077381	125985540	126116953	2.09454715858e-05	C	T	rs7748729	HEY2	0	intronic	3.856	5	3	3.43587e-10	0.3307
	21	7	rs13231797	6109637	6104901	6119038	0.00255988468271	A	G	rs13231797	EIF2AK1	10775	intergenic	1.881	6	14	1.55226e-07	0.2117
	22	8	rs4733817	129005584	128997240	129009401	0.0057135802043	A	G	rs4733817	PVT1	0	ncRNA_intronic	7.325	4	1	2.0856e-07	0.9554
	23	9	rs4740573	14464090	14453010	14470759	0.000230868982571	C	A	rs4740573	NFIB	65107	intergenic	3.242	7	14	3.48172e-09	0.9967
	24	9	rs10821129	96222617	96161300	96481360	1.62185835033e-05	A	G	rs10821129	FAM120A	0	intronic	0.079	6	4	1.25647e-10	0.764
	25	9	rs9775101	119375587	119245183	119485337	4.15851308465e-06	T	C	rs9775101	ASTN2	0	UTR3	5.914	7	5	9.79821e-12	0.2851
	26	11	rs1863244	10657739	10655021	10699750	0.0070024559598	C	T	rs1863244	MRVI1	0	intronic	3.42	6	4	3.43315e-06	0.007361
	27	11	rs61881113	68989303	68976313	69036064	6.02069929439e-06	T	C	rs61881113	RP11-554A11.8	50270	intergenic	4.746	6	7	2.30591e-11	0.4855
	28	12	rs10860214	97860829	97850735	97868510	0.000817159848422	A	G	rs10860214	RMST	0	ncRNA_intronic	6.298	7	1	2.0509e-07	0.0162
	29	12	rs11111091	102326532	102080847	102339295	1.40472500227e-06	A	G	rs11111091	DRAM1	0	intronic	4.352	6	2	4.93374e-40	0.06493
	30	12	rs7296090	106900305	106736097	107290619	1.07515387346e-05	A	G	rs7296090	POLR3B:RP11-144F15.1	0	intronic	1.354	3a	1	1.64128e-10	0.2951
	31	16	rs2216062	52814677	52802761	52875388	1.23071549457e-06	T	G	rs2216062	CASC16	128659	intergenic	0.785	6	5	4.38346e-13	0.05474
	32	16	rs59409959	75249313	75242012	75302997	0.00107422515618	T	G	rs59409959	CTRB1	3584	intergenic	0.801	5	5	6.94907e-08	0.1465
	33	17	rs35624684	46658475	45951709	46775005	6.94699653764e-06	T	C	rs35624684	HOXB3:HOXB-AS3:MIR10A	0	ncRNA_exonic	10.31	2b	1	5.00799e-13	0.5952
	34	20	rs6081873	20075273	20071332	20086530	5.64615492757e-05	A	G	rs6081873	C20orf26	0	ncRNA_exonic	1.073	5	4	9.8363e-10	0.43
ADHD; attention deficit hyperactivity disorder. ASD; autism spectrum disorders. BD; bipolar disorder. MDEP; major depression. SCZ; schizophrenia. AD; Alzheimer’s disease. MS; multiple sclerosis. PD; Parkinson’s disease.
CADD; combined annotation-dependent depletion score. CADD predicts how deleterious the SNP effect is on protein structure and function (higher scores indicate more deleterious effect).
RDB; RegulomeDB. RDB scores predict likelihood of regulatory functionality (lower scores indicate higher likelihood).
minChrState; minimum chromatine state. The chromatine state indicates the accessibility of genomic regions using 15 categorical states.
IndSigSNPs; independent significant SNPS.
