# Supplementary material for: The genetic architecture of human brainstem structures and their involvement in common brain disorders
Source: Nat Commun. 2020 Aug 11;11:4016. doi: 10.1038/s41467-020-17376-1 (PMC7421944; doi:10.1038/s41467-020-17376-1)
Supplement: Supplementary file 21 — Supplementary Data 18 [file 41467_2020_17376_MOESM21_ESM.xlsx]

## Sheet: Suppl. Data 21_condFDR_SCP
Supplementary Data 17. Conditional false discovery rate analyses for superior cerebellar peduncle volume conditioned on eight psychiatric and neurological disorders.
We employed conditional false discovery rate (FDR) analyses to uncover more of the genetic underpinnings of superior cerebellar peduncle (SCP) volume. These statistical tests were run with an FDR-threshold of 0.01 and are described in more detail in the Methods section.The conditional FDR analyses for SCP volume were run conditioned on each of the eight brain disorders and identified across the d…
Disorder	Locus no.	Chromosome	Lead SNP	Lead SNP BP	MinBP	MaxBP	FDR-value	A1	A2	IndSigSNP	Nearest Gene	Distance	Function	CADD	RDB	minChrState	P-value in SCP	P-value in disorder
BP	1	1	rs4845679	154861187	154834092	154980351	0.00206957863502	T	G	rs4845679	KCNN3	18430	intergenic	0.725	4	5	5.46274e-06	6.281e-05
	2	1	rs11809085	165265635	165193113	165283995	2.97525216866e-05	T	C	rs11809085	LMX1A	0	intronic	0.621	5	5	1.10921e-08	0.005278
	3	2	rs7583993	237672388	237661266	237678052	0.00200838039544	G	A	rs7583993	ACKR3	181386	intergenic	3.699	6	5	2.80668e-07	0.02196
	4	4	rs12498751	23748630	23715876	23757308	0.000254283352082	A	G	rs12498751	PPARGC1A	8033	ncRNA_intronic	2.592	7	1	5.86458e-07	0.0006936
	5	4	rs6830774	57816306	57739816	57899602	0.00248548546801	C	T	rs6830774	NOA1	13229	intergenic	0.21	7	5	1.17546e-08	0.7
	6	6	rs4312957	89028939	88949265	89079059	0.00659862383618	G	T	rs4312957	ACTBP8	42230	ncRNA_intronic	0.868	7	5	4.08664e-08	0.5903
	7	6	rs9375188	98555272	98547979	98591622	0.00764664559429	T	C	rs9375188	RP11-436D23.1	0	ncRNA_intronic	1.721	6	5	2.20403e-05	4.241e-07
	8	9	rs7043666	75808530	75793038	75842835	0.000458856924281	T	C	rs7043666	ANXA1	23220	intergenic	2.499	6	14	4.0897e-07	0.002314
	9	11	rs1316723	134778792	134776412	134811490	0.00705637205959	C	T	rs1316723	B3GAT1	496979	intergenic	4.799	5	5	1.51859e-07	0.1811
SCZ	1	1	rs4845679	154861187	154834092	154980351	0.00365518784344	T	G	rs4845679	KCNN3	18430	intergenic	0.725	4	5	5.46274e-06	3.17e-06
	2	1	rs11809085	165265635	165193113	165283995	0.000197022737209	T	C	rs11809085	LMX1A	0	intronic	0.621	5	5	1.10921e-08	0.0273
	3	4	rs6830774	57816306	57739816	57899602	0.0026600431075	C	T	rs6830774	NOA1	13229	intergenic	0.21	7	5	1.17546e-08	0.8225
	4	4	rs114964463	177034731	177034731	177034731	0.00740141554628	G	A	rs114964463	WDR17	0	intronic	4.899	6	14	2.68556e-06	0.0028
	5	6	rs210129	33533341	33515520	33533341	0.00455292075732	G	A	rs210129	BAK1	6987	intergenic	2.199	6	5	6.9101e-06	2.25e-07
	6	6	rs4312957	89028939	88949265	89079059	0.00886499294448	G	T	rs4312957	ACTBP8	42230	ncRNA_intronic	0.868	7	5	4.08664e-08	0.8998
	7	9	rs11795164	75818300	75802389	75849823	0.00600749476163	T	C	rs11795164	ANXA1	32990	intergenic	2.889	7	7	6.80854e-08	0.2967
	8	11	rs1316723	134778792	134776412	134811490	0.00172084737543	C	T	rs1316723	B3GAT1	496979	intergenic	4.799	5	5	1.51859e-07	0.0173
	9	14	rs34766576	51201486	50923249	51207357	0.00711208415024	T	C	rs34766576	NIN	0	intronic	4.531	7	4	7.42709e-07	0.0174
ASD	1	1	rs11809085	165265635	165193113	165283995	0.00187931090932	T	C	rs11809085	LMX1A	0	intronic	0.621	5	5	1.10921e-08	0.561
	2	2	rs2600786	237614357	237614330	237640122	0.00351542095732	A	G	rs2600786	ACKR3	123355	intergenic	8.704	5	2	2.3674e-06	0.003992
	3	4	rs6830774	57816306	57739816	57899602	2.2739364003e-05	C	T	rs6830774	NOA1	13229	intergenic	0.21	7	5	1.17546e-08	0.004956
	4	6	rs4312957	89028939	88949265	89079059	0.00826001309958	G	T	rs4312957	ACTBP8	42230	ncRNA_intronic	0.868	7	5	4.08664e-08	0.7489
	5	6	rs9375188	98555272	98547979	98591622	0.00810075000409	T	C	rs9375188	RP11-436D23.1	0	ncRNA_intronic	1.721	6	5	2.20403e-05	2.552e-06
	6	9	rs11795164	75818300	75802389	75849823	0.00236073558102	T	C	rs11795164	ANXA1	32990	intergenic	2.889	7	7	6.80854e-08	0.1182
	7	9	rs7847553	119363460	119288900	119485337	0.00393996931194	T	G	rs7847553	ASTN2	0	intronic	5.05	6	5	1.07168e-05	0.0005541
MD	1	1	rs11809085	165265635	165193113	165283995	0.00112262587549	T	C	rs11809085	LMX1A	0	intronic	0.621	5	5	1.10921e-08	0.2946
	2	4	rs6830774	57816306	57739816	57899602	0.00109557992372	C	T	rs6830774	NOA1	13229	intergenic	0.21	7	5	1.17546e-08	0.2696
	3	6	rs4312957	89028939	88949265	89079059	0.0068435765013	G	T	rs4312957	ACTBP8	42230	ncRNA_intronic	0.868	7	5	4.08664e-08	0.5782
	4	6	rs9399693	149933854	149874899	150186535	0.00330420540179	T	C	rs9399693	KATNA1	0	intronic	6.71	6	4	3.12859e-06	0.001897
	5	8	rs1874677	109770449	109732942	109855813	0.0010118819118	T	C	rs1874677	TMEM74	0	NA	0.126	NA	5	2.73377e-06	0.0002316
	6	9	rs7043666	75808530	75793038	75842835	0.00832788857319	T	C	rs7043666	ANXA1	23220	intergenic	2.499	6	14	4.0897e-07	0.063
	7	11	rs1316723	134778792	134776412	134811490	0.00940935980361	C	T	rs1316723	B3GAT1	496979	intergenic	4.799	5	5	1.51859e-07	0.2114
	8	13	rs144943234	113916634	113916634	113918326	0.00960794909827	T	C	rs144943234	CUL4A	0	intronic	0.244	6	4	1.27297e-05	0.001538
	9	14	rs34766576	51201486	50923249	51207357	0.000689166636623	T	C	rs34766576	NIN	0	intronic	4.531	7	4	7.42709e-07	0.001289
MS	1	1	rs11801202	165239605	165193341	165283995	0.00178156729861	A	G	rs11801202	LMX1A	0	intronic	0.034	7	5	1.20365e-07	0.1457
	2	4	rs7680140	57823457	57744248	57899602	8.7505535793e-05	G	A	rs7680140	NOA1	6078	intergenic	1.815	7	5	1.54136e-08	0.03713
	3	11	rs11828067	134779369	134776412	134811490	0.00492588768466	C	T	rs11828067	B3GAT1	497556	intergenic	3.547	5	5	2.79637e-07	0.2077
ADHD	1	1	rs11809085	165265635	165193113	165283995	0.000631033735267	T	C	rs11809085	LMX1A	0	intronic	0.621	5	5	1.10921e-08	0.2245
	2	4	rs6830774	57816306	57739816	57899602	0.001402430068	C	T	rs6830774	NOA1	13229	intergenic	0.21	7	5	1.17546e-08	0.5157
	3	6	rs4312957	89028939	88949265	89079059	0.00352709602607	G	T	rs4312957	ACTBP8	42230	ncRNA_intronic	0.868	7	5	4.08664e-08	0.3969
	4	6	rs9399693	149933854	149874899	150186535	0.000912185490674	T	C	rs9399693	KATNA1	0	intronic	6.71	6	4	3.12859e-06	0.0005497
	5	9	rs11795164	75818300	75802389	75849823	0.00530337023295	T	C	rs11795164	ANXA1	32990	intergenic	2.889	7	7	6.80854e-08	0.3738
	6	12	rs190636987	89747396	89721105	89794399	0.00904736264176	T	G	rs190636987	DUSP6	347	upstream	2.422	2b	1	4.87781e-05	1.438e-05
	7	17	rs75860636	9155271	9137688	9155926	0.00654029027089	G	A	rs75860636	STX8	0	intronic	12.24	6	5	2.2432e-05	0.0007338
AD	1	1	rs11801202	165239605	165193341	165283995	0.000196821017729	A	G	rs11801202	LMX1A	0	intronic	0.034	7	5	1.20365e-07	0.00433827413683
	2	2	rs7583993	237672388	237661266	237678052	0.00459687083112	G	A	rs7583993	ACKR3	181386	intergenic	3.699	6	5	2.80668e-07	0.0548638629226
	3	4	rs6830501	57808917	57739816	57899602	6.08766155322e-05	A	G	rs6830501	REST	6906	intergenic	3.372	6	5	1.59107e-08	0.010341764972
	4	6	rs9344779	89033722	88949265	89079059	0.00558383300443	T	C	rs9344779	ACTBP8	47013	ncRNA_exonic	1.819	6	5	1.83633e-07	0.105126759287
	5	6	rs9285521	149906712	149874899	150185509	0.00436192293918	G	T	rs9285521	GINM1	0	intronic	2.916	6	4	3.05146e-06	0.00396586045099
	6	11	rs4247669	134802170	134776412	134811490	0.00924133266309	A	C	rs4247669	B3GAT1	520357	intergenic	0.354	7	9	3.08017e-07	0.110389902994
	7	13	rs116935905	91029318	90942960	91096132	0.00971147185655	A	G	rs116935905	LINC01049	116222	intergenic	0.228	5	5	7.12494e-06	0.003882
PD	1	1	rs11809085	165265635	165193113	165283995	0.00309637420773	T	C	rs11809085	LMX1A	0	intronic	0.621	5	5	1.10921e-08	0.8611
	2	4	rs6830774	57816306	57744248	57899602	0.000909479797365	C	T	rs6830774	NOA1	13229	intergenic	0.21	7	5	1.17546e-08	0.2251
	3	6	rs4312957	89028939	88949265	89079059	0.00963955703162	G	T	rs4312957	ACTBP8	42230	ncRNA_intronic	0.868	7	5	4.08664e-08	0.7669
	4	11	rs79344679	57570228	57469601	57578377	0.0088829349692	A	G	rs79344679	CTNND1	0	intronic	0.273	5	4	4.30158e-06	0.004322
ADHD; attention deficit hyperactivity disorder. ASD; autism spectrum disorders. BD; bipolar disorder. MDEP; major depression. SCZ; schizophrenia. AD; Alzheimer’s disease. MS; multiple sclerosis. PD; Parkinson’s disease.
CADD; combined annotation-dependent depletion score. CADD predicts how deleterious the SNP effect is on protein structure and function (higher scores indicate more deleterious effect).
RDB; RegulomeDB. RDB scores predict likelihood of regulatory functionality (lower scores indicate higher likelihood).
minChrState; minimum chromatine state. The chromatine state indicates the accessibility of genomic regions using 15 categorical states.
IndSigSNPs; independent significant SNPS.
SCP; superior cerebellar peduncle.
