# Supplementary material for: The genetic architecture of human brainstem structures and their involvement in common brain disorders
Source: Nat Commun. 2020 Aug 11;11:4016. doi: 10.1038/s41467-020-17376-1 (PMC7421944; doi:10.1038/s41467-020-17376-1)
Supplement: Supplementary file 22 — Supplementary Data 19 [file 41467_2020_17376_MOESM22_ESM.xlsx]

## Sheet: Suppl. Data 22_condFDR_MED
Supplementary Data 18. conditional false discovery rate analyses for medulla oblongata volume conditioned on eight psychiatric and neurological disorders.
We employed conditional false discovery rate (FDR) analyses to uncover more of the genetic underpinnings of medulla oblongata volume. These statistical tests were run with an FDR-threshold of 0.01 and are described in more detail in the Methods section. The conditional FDR analyses for medulla oblongata volume were run conditioned on each of the eight brain disorders and identified across the dis…
Disorder	Locus no.	Chromosome	Lead SNP	Lead SNP BP	MinBP	MaxBP	FDR-value	A1	A2	IndSigSNP	Nearest Gene	Distance	Function	CADD	RDB	minChrState	P-value in MED	P-value in disorder
BD	1	1	rs11121537	10360092	10214442	10483779	7.73828194058e-06	T	C	rs11121537	KIF1B	0	intronic	0.059	5	4	1.14427e-10	0.2
	2	1	rs4845693	154911257	154834092	154980351	0.00228958940314	T	C	rs4845693	PMVK	1789	downstream	13.31	7	2	4.87286e-06	0.00046
	3	3	rs2367856	193536382	193533703	193549449	0.00269250199152	C	T	rs2367856	RN7SL447P	77871	intergenic	0.931	5	5	4.25254e-07	0.01722
	4	4	rs10027331	15149569	15121280	15151976	0.00669982132864	A	G	rs10027331	RP11-665G4.1	0	ncRNA_intronic	5.293	4	2	1.11088e-07	0.4993
	5	4	rs13107325	103188709	103001649	103387161	0.000152744609669	T	C	rs13107325	SLC39A8	0	exonic	23.1	5	4	5.15477e-09	0.1041
	6	5	rs116818968	2538791	2538791	2561466	0.00670329077462	C	A	rs116818968	IRX2	207167	intergenic	5.988	5	2	8.90855e-08	0.677
	7	6	rs73719371	7898147	7864764	7906748	6.92242601851e-06	G	A	rs73719371	TXNDC5:BLOC1S5-TXNDC5	0	intronic	7.121	1b	4	3.99791e-11	0.3002
	8	6	rs6917061	56125531	56105973	56173825	0.00237695428908	C	A	rs6917061	COL21A1	0	intronic	2.571	3b	5	1.60758e-07	0.05306
	9	7	rs74504435	54949256	54909928	55015505	8.70377509488e-06	G	A	rs74504435	SEC61G	121588	intergenic	14.09	5	2	2.59465e-11	0.3885
	10	9	rs10817916	119399279	119274906	119453455	0.00436184396268	C	A	rs10817916	ASTN2	0	intronic	0.821	7	5	1.59409e-06	0.006459
	11	11	rs61881113	68989303	68976313	69036064	0.00287359670798	T	C	rs61881113	RP11-554A11.8	50270	intergenic	4.746	6	7	3.54321e-08	0.5849
	12	12	rs11111091	102326532	102094726	102339295	1.95987295306e-06	A	G	rs11111091	DRAM1	0	intronic	4.352	6	2	1.8067e-28	0.07101
	13	16	rs4377151	52803515	52802761	52873595	7.92838789121e-05	G	A	rs4377151	CASC16	117497	intergenic	13.75	5	5	2.31117e-08	0.00666
	14	17	rs17631303	43516402	43460181	44494110	0.00259378585721	G	A	rs17631303	PLEKHM1	0	intronic	10.76	1d	3	5.45912e-08	0.278
	15	17	rs35624684	46658475	46077967	46693683	0.000156923417817	T	C	rs35624684	HOXB3:HOXB-AS3:MIR10A	0	ncRNA_exonic	10.31	2b	1	2.06449e-09	0.3342
SCZ	1	1	rs2027332	10276719	10209557	10483779	6.24538553522e-06	T	C	rs2027332	KIF1B	0	intronic	3.542	5	1	6.30323e-11	0.3231
	2	1	rs4845693	154911257	154834092	154980351	0.00193886649195	T	C	rs4845693	PMVK	1789	downstream	13.31	7	2	4.87286e-06	1.23e-05
	3	1	rs6593920	205037676	205023014	205084120	0.00093208592097	G	T	rs6593920	CNTN2	0	intronic	1.19	1f	4	8.73475e-07	0.000908
	4	1	rs56020665	243642121	243639859	243672125	0.00793686001443	A	G	rs56020665	SDCCAG8	0	intronic	0.106	7	5	2.64672e-05	7.21e-08
	5	3	rs640265	193548465	193536382	193557301	0.00207779282272	T	C	rs640265	RN7SL447P	89954	intergenic	10.33	4	2	1.39709e-07	0.0717
	6	4	rs10027331	15149569	15149569	15151976	0.00674512146043	A	G	rs10027331	RP11-665G4.1	0	ncRNA_intronic	5.293	4	2	1.11088e-07	0.801
	7	4	rs17604480	87970127	87785155	88067504	0.00712601243401	A	C	rs17604480	AFF1	0	intronic	0.716	5	4	7.09743e-06	0.0015
	8	4	rs13107325	103188709	102702364	103387161	3.95269389539e-06	T	C	rs13107325	SLC39A8	0	exonic	23.1	5	4	5.15477e-09	1.19e-16
	9	5	rs116818968	2538791	2538791	2561466	0.00370754277154	C	A	rs116818968	IRX2	207167	intergenic	5.988	5	2	8.90855e-08	0.386
	10	5	rs2585194	126641296	126631841	126657432	0.00211129079242	G	A	rs2585194	MEGF10	0	intronic	0.172	NA	2	4.94415e-06	0.000256
	11	6	rs2326992	7875630	7864764	7907884	3.109121761e-07	A	G	rs2326992	BMP6	0	intronic	2.032	5	4	1.68406e-11	0.0043
	12	6	rs6917061	56125531	56105973	56173825	0.00207452256902	C	A	rs6917061	COL21A1	0	intronic	2.571	3b	5	1.60758e-07	0.0579
	13	6	rs1739347	126014157	125985540	126039677	0.00488908776804	T	C	rs1739347	RP1-293L8.2	0	ncRNA_intronic	4.728	6	7	1.70159e-07	0.2547
	14	7	rs151057105	54944920	54909928	55015505	1.26095530613e-06	T	C	rs151057105	SEC61G	117252	intergenic	0.322	6	5	1.49323e-11	0.0362
	15	11	rs61881113	68989303	68976313	69036064	0.00207696623525	T	C	rs61881113	RP11-554A11.8	50270	intergenic	4.746	6	7	3.54321e-08	0.5207
	16	12	rs11111091	102326532	102094726	102339295	2.25951027127e-06	A	G	rs11111091	DRAM1	0	intronic	4.352	6	2	1.8067e-28	0.0831
	17	12	rs7296090	106900305	106736097	106957718	0.00543362463117	A	G	rs7296090	POLR3B:RP11-144F15.1	0	intronic	1.354	3a	1	2.55347e-07	0.1734
	18	16	rs4377151	52803515	52802761	52873595	0.000420894328208	G	A	rs4377151	CASC16	117497	intergenic	13.75	5	5	2.31117e-08	0.0629
	19	17	rs1724390	43663247	43463493	44630070	0.000148662487343	A	C	rs1724390	DND1P1	0	ncRNA_exonic	10.11	4	1	2.44699e-07	0.000233
	20	17	rs34527992	46659561	46077967	46693683	0.000152599190846	A	C	rs34527992	HOXB3:HOXB-AS3:MIR10A	0	ncRNA_exonic	7.274	4	1	1.71845e-09	0.5158
	21	17	rs117518639	71228056	71228056	71228056	0.00489849343082	T	G	rs117518639	FAM104A	0	intronic	8.17	4	1	2.79607e-07	0.1259
ASD	1	1	rs2027332	10276719	10209557	10483779	2.8207539405e-06	T	C	rs2027332	KIF1B	0	intronic	3.542	5	1	6.30323e-11	0.1405
	2	3	rs6443811	182262698	182255600	182312302	0.000145535043885	A	C	rs6443811	RP11-139K4.2	37785	intergenic	2.035	7	9	7.55109e-07	0.0006317
	3	3	rs640265	193548465	193536382	193557301	0.0073264103516	T	C	rs640265	RN7SL447P	89954	intergenic	10.33	4	2	1.39709e-07	0.6044
	4	4	rs10027331	15149569	15149569	15151976	0.00516350280415	A	G	rs10027331	RP11-665G4.1	0	ncRNA_intronic	5.293	4	2	1.11088e-07	0.4724
	5	4	rs13107325	103188709	103001649	103387161	0.000123276220183	T	C	rs13107325	SLC39A8	0	exonic	23.1	5	4	5.15477e-09	0.1087
	6	5	rs116818968	2538791	2538791	2561466	0.00642978571648	C	A	rs116818968	IRX2	207167	intergenic	5.988	5	2	8.90855e-08	0.8417
	7	6	rs3778347	7872553	7864764	7907884	7.23875094902e-06	G	A	rs3778347	BMP6	0	intronic	6.088	7	4	7.6183e-12	0.3876
	8	6	rs3857615	56111970	56105973	56173825	0.00466639654697	C	T	rs3857615	COL21A1	0	intronic	13.1	2b	1	1.16809e-07	0.386
	9	6	rs1739347	126014157	125985540	126039677	0.00884135537641	T	C	rs1739347	RP1-293L8.2	0	ncRNA_intronic	4.728	6	7	1.70159e-07	0.6343
	10	7	rs74504435	54949256	54909928	55015505	1.0622648735e-05	G	A	rs74504435	SEC61G	121588	intergenic	14.09	5	2	2.59465e-11	0.581
	11	9	rs811458	119405271	119274906	119485270	0.000676117750453	T	C	rs811458	ASTN2	0	intronic	4.455	7	5	1.94586e-06	0.001866
	12	11	rs61881113	68989303	68976313	69036064	0.00242853397893	T	C	rs61881113	RP11-554A11.8	50270	intergenic	4.746	6	7	3.54321e-08	0.6161
	13	12	rs11111091	102326532	102094726	102339295	2.90722793706e-06	A	G	rs11111091	DRAM1	0	intronic	4.352	6	2	1.8067e-28	0.1455
	14	12	rs7296090	106900305	106736097	106957718	0.00928685966012	A	G	rs7296090	POLR3B:RP11-144F15.1	0	intronic	1.354	3a	1	2.55347e-07	0.4212
	15	16	rs4377151	52803515	52802761	52873595	0.00230984313102	G	A	rs4377151	CASC16	117497	intergenic	13.75	5	5	2.31117e-08	0.9353
	16	17	rs111423688	43538523	43460181	44865603	1.15856561046e-05	A	G	rs111423688	PLEKHM1	0	ncRNA_intronic	1.512	7	4	3.65113e-08	0.0003305
	17	17	rs34527992	46659561	46077967	46693683	0.000240821901521	A	C	rs34527992	HOXB3:HOXB-AS3:MIR10A	0	ncRNA_exonic	7.274	4	1	1.71845e-09	0.8752
MD	1	1	rs2027332	10276719	10209557	10483779	1.38927058693e-05	T	C	rs2027332	KIF1B	0	intronic	3.542	5	1	6.30323e-11	0.5932
	2	3	rs6443811	182262698	182255600	182312302	0.00779368508711	A	C	rs6443811	RP11-139K4.2	37785	intergenic	2.035	7	9	7.55109e-07	0.04111
	3	3	rs640265	193548465	193536382	193557301	0.00323897422385	T	C	rs640265	RN7SL447P	89954	intergenic	10.33	4	2	1.39709e-07	0.1047
	4	4	rs2702534	15147403	15121280	15151976	0.00876068172778	T	C	rs2702534	RP11-665G4.1	0	ncRNA_intronic	3.611	2b	2	4.14429e-07	0.1193
	5	4	rs13114461	103284697	103001649	103387161	0.000366329492065	T	C	rs13114461	SLC39A8	0	intergenic	3.885	6	7	1.77074e-08	0.06659
	6	5	rs116818968	2538791	2538791	2561466	0.0087717501258	C	A	rs116818968	IRX2	207167	intergenic	5.988	5	2	8.90855e-08	0.8587
	7	6	rs2326992	7875630	7864764	7906658	7.15815761684e-06	A	G	rs2326992	BMP6	0	intronic	2.032	5	4	1.68406e-11	0.2765
	8	6	rs3857615	56111970	56105973	56173825	0.00915204733782	C	T	rs3857615	COL21A1	0	intronic	13.1	2b	1	1.16809e-07	0.6686
	9	6	rs1739347	126014157	125985540	126039677	0.00780044486756	T	C	rs1739347	RP1-293L8.2	0	ncRNA_intronic	4.728	6	7	1.70159e-07	0.3246
	10	7	rs151057105	54944920	54909928	55015505	3.67527064095e-06	T	C	rs151057105	SEC61G	117252	intergenic	0.322	6	5	1.49323e-11	0.1271
	11	9	rs811458	119405271	119274906	119485270	0.00564295986789	T	C	rs811458	ASTN2	0	intronic	4.455	7	5	1.94586e-06	0.00582
	12	11	rs7130140	10489826	10475370	10506255	0.00683465896154	C	A	rs7130140	AMPD3	0	intronic	3.088	6	5	1.86127e-06	0.008535
	13	11	rs61881113	68989303	68976313	69036064	0.00473239563845	T	C	rs61881113	RP11-554A11.8	50270	intergenic	4.746	6	7	3.54321e-08	0.9996
	14	12	rs11111091	102326532	102094726	102339295	3.17805608136e-08	A	G	rs11111091	DRAM1	0	intronic	4.352	6	2	1.8067e-28	4.212e-05
	15	12	rs7296090	106900305	106736097	106957718	0.00857615135439	A	G	rs7296090	POLR3B:RP11-144F15.1	0	intronic	1.354	3a	1	2.55347e-07	0.2243
	16	16	rs4377151	52803515	52802761	52873595	0.00202724052145	G	A	rs4377151	CASC16	117497	intergenic	13.75	5	5	2.31117e-08	0.5045
	17	17	rs62065385	43534694	43460181	44494110	0.00322360473742	T	C	rs62065385	PLEKHM1	0	ncRNA_intronic	2.772	6	4	4.58873e-08	0.4298
	18	17	rs34527992	46659561	46564225	46693683	0.000127810021651	A	C	rs34527992	HOXB3:HOXB-AS3:MIR10A	0	ncRNA_exonic	7.274	4	1	1.71845e-09	0.2759
MS	1	1	rs17410217	10371854	10039991	10483779	7.0720367368e-06	G	A	rs17410217	KIF1B	0	intronic	8.884	7	4	1.96086e-10	0.2444
	2	12	rs10860794	102217720	102094726	102250448	4.90699582814e-05	A	C	rs10860794	GNPTAB	0	intronic	6.797	2b	1	9.29235e-10	0.4326
	3	17	rs1529334	46671792	46564225	46747019	0.0019492950577	C	T	rs1529334	HOXB3:HOXB-AS3:HOXB6	0	ncRNA_intronic	9.877	1f	1	8.57729e-08	0.233
ADHD	1	1	rs2004034	10367424	10209557	10483779	1.72295885802e-06	A	G	rs2004034	KIF1B	0	UTR3	3.515	6	4	7.5444e-11	0.07971
	2	1	rs6593920	205037676	205023014	205084120	0.00618237925406	G	T	rs6593920	CNTN2	0	intronic	1.19	1f	4	8.73475e-07	0.06681
	3	3	rs6443811	182262698	182255600	182312302	0.0087872596028	A	C	rs6443811	RP11-139K4.2	37785	intergenic	2.035	7	9	7.55109e-07	0.1563
	4	3	rs640265	193548465	193536382	193557301	0.00128802922404	T	C	rs640265	RN7SL447P	89954	intergenic	10.33	4	2	1.39709e-07	0.0613
	5	4	rs10027331	15149569	15149569	15151976	0.00166467320584	A	G	rs10027331	RP11-665G4.1	0	ncRNA_intronic	5.293	4	2	1.11088e-07	0.1242
	6	4	rs13107325	103188709	103001649	103387161	0.000336597604584	T	C	rs13107325	SLC39A8	0	exonic	23.1	5	4	5.15477e-09	0.5593
	7	5	rs116818968	2538791	2538791	2561466	0.00485022821352	C	A	rs116818968	IRX2	207167	intergenic	5.988	5	2	8.90855e-08	0.8659
	8	6	rs17696707	7884242	7864764	7906748	1.12006858968e-05	A	G	rs17696707	TXNDC5:BLOC1S5-TXNDC5	0	intronic	0.024	4	4	2.37388e-11	0.8757
	9	6	rs3857615	56111970	56105973	56173825	0.00290704327569	C	T	rs3857615	COL21A1	0	intronic	13.1	2b	1	1.16809e-07	0.2815
	10	6	rs1739347	126014157	125985540	126039677	0.00153439753166	T	C	rs1739347	RP1-293L8.2	0	ncRNA_intronic	4.728	6	7	1.70159e-07	0.06197
	11	7	rs151057105	54944920	54909928	55015505	9.31369579296e-07	T	C	rs151057105	SEC61G	117252	intergenic	0.322	6	5	1.49323e-11	0.05332
	12	9	rs4740573	14464090	14453010	14470106	0.0028968488745	C	A	rs4740573	NFIB	65107	intergenic	3.242	7	14	2.26225e-06	0.003937
	13	9	rs7022359	119251502	119245183	119485270	0.0012569920696	C	T	rs7022359	ASTN2	0	intronic	7.988	7	5	1.07281e-06	0.003192
	14	11	rs61881113	68989303	68976313	69036064	0.00126535835088	T	C	rs61881113	RP11-554A11.8	50270	intergenic	4.746	6	7	3.54321e-08	0.3525
	15	12	rs11111091	102326532	102094726	102339295	1.75517129997e-07	A	G	rs11111091	DRAM1	0	intronic	4.352	6	2	1.8067e-28	0.007575
	16	12	rs7296090	106900305	106736097	106957718	0.00417706091718	A	G	rs7296090	POLR3B:RP11-144F15.1	0	intronic	1.354	3a	1	2.55347e-07	0.1838
	17	16	rs4377151	52803515	52802761	52873595	0.00103731226596	G	A	rs4377151	CASC16	117497	intergenic	13.75	5	5	2.31117e-08	0.4451
	18	17	rs111423688	43538523	43460181	44843136	0.000156429572315	A	G	rs111423688	PLEKHM1	0	ncRNA_intronic	1.512	7	4	3.65113e-08	0.01603
	19	17	rs34527992	46659561	46077967	46693683	0.000104489382221	A	C	rs34527992	HOXB3:HOXB-AS3:MIR10A	0	ncRNA_exonic	7.274	4	1	1.71845e-09	0.4178
AD	1	1	rs2004034	10367424	10209557	10483779	2.87853912001e-06	A	G	rs2004034	KIF1B	0	UTR3	3.515	6	4	7.5444e-11	0.103990585429
	2	1	rs6593920	205037676	205023014	205084120	0.00698603420921	G	T	rs6593920	CNTN2	0	intronic	1.19	1f	4	8.73475e-07	0.0352226703761
	3	3	rs640265	193548465	193536382	193557301	0.00709829532757	T	C	rs640265	RN7SL447P	89954	intergenic	10.33	4	2	1.39709e-07	0.525110724128
	4	4	rs10027331	15149569	15149569	15151976	0.00352869476114	A	G	rs10027331	RP11-665G4.1	0	ncRNA_intronic	5.293	4	2	1.11088e-07	0.230374824096
	5	4	rs13107325	103188709	103001649	103387161	0.000105438306285	T	C	rs13107325	SLC39A8	0	exonic	23.1	5	4	5.15477e-09	0.0799879294723
	6	5	rs116818968	2538791	2538791	2561466	0.00394923071162	C	A	rs116818968	IRX2	207167	intergenic	5.988	5	2	8.90855e-08	0.3687346753
	7	6	rs56170617	7874598	7861317	7898147	1.61014411873e-05	A	G	rs56170617	BMP6	0	intronic	1.852	5	4	9.54511e-12	0.716287148375
	8	6	rs3857615	56111970	56105973	56149855	0.00143724644174	C	T	rs3857615	COL21A1	0	intronic	13.1	2b	1	1.16809e-07	0.0545872709802
	9	6	rs1343116	126069702	126025343	126116953	0.00846723819458	C	A	rs1343116	HEY2	0	ncRNA_intronic	9.02	3a	1	8.95557e-07	0.0462089152877
	10	7	rs151057105	54944920	54909928	55015505	3.06139425216e-08	T	C	rs151057105	SEC61G	117252	intergenic	0.322	6	5	1.49323e-11	0.000280267857393
	11	9	rs7022359	119251502	119245183	119297424	0.00981660956831	C	T	rs7022359	ASTN2	0	intronic	7.988	7	5	1.07281e-06	0.045060569762
	12	11	rs61881113	68989303	68976313	69036064	0.00169281591897	T	C	rs61881113	RP11-554A11.8	50270	intergenic	4.746	6	7	3.54321e-08	0.329852131887
	13	12	rs10778152	102225751	102094726	102338853	9.63284013131e-06	G	A	rs10778152	GNPTAB	1034	intergenic	1.544	5	2	1.04574e-10	0.276427603254
	14	12	rs7296090	106900305	106736097	106957718	0.00366184831261	A	G	rs7296090	POLR3B:RP11-144F15.1	0	intronic	1.354	3a	1	2.55347e-07	0.0754320751792
	15	16	rs4377151	52803515	52802761	52873595	0.00131476053471	G	A	rs4377151	CASC16	117497	intergenic	13.75	5	5	2.31117e-08	0.386775861239
	16	17	rs62065399	43546057	43460181	44494110	0.0010260183738	T	G	rs62065399	PLEKHM1	0	intronic	11.98	3a	4	2.33102e-07	0.0138297964334
	17	17	rs34527992	46659561	46077967	46693683	0.000304441493866	A	C	rs34527992	HOXB3:HOXB-AS3:MIR10A	0	ncRNA_exonic	7.274	4	1	1.71845e-09	0.982407324794
PD	1	1	rs2027332	10276719	10209557	10483779	3.27293906175e-08	T	C	rs2027332	KIF1B	0	intronic	3.542	5	1	6.30323e-11	0.0004114
	2	3	rs640265	193548465	193536382	193557301	0.00804274210242	T	C	rs640265	RN7SL447P	89954	intergenic	10.33	4	2	1.39709e-07	0.6115
	3	4	rs10027331	15149569	15121280	15151976	0.00591962693634	A	G	rs10027331	RP11-665G4.1	0	ncRNA_intronic	5.293	4	2	1.11088e-07	0.5282
	4	4	rs13107325	103188709	102702364	103387161	2.27141788088e-06	T	C	rs13107325	SLC39A8	0	exonic	23.1	5	4	5.15477e-09	6.957e-08
	5	5	rs116818968	2538791	2538791	2561466	0.00359481161519	C	A	rs116818968	IRX2	207167	intergenic	5.988	5	2	8.90855e-08	0.3589
	6	6	rs73719371	7898147	7864764	7906748	1.28919994737e-05	G	A	rs73719371	TXNDC5:BLOC1S5-TXNDC5	0	intronic	7.121	1b	4	3.99791e-11	0.6137
	7	6	rs3857615	56111970	56105973	56149855	0.00341998715975	C	T	rs3857615	COL21A1	0	intronic	13.1	2b	1	1.16809e-07	0.2525
	8	6	rs1739347	126014157	125985540	126039677	0.00651588825268	T	C	rs1739347	RP1-293L8.2	0	ncRNA_intronic	4.728	6	7	1.70159e-07	0.3775
	9	7	rs151057105	54944920	54909928	55015505	4.40758436976e-06	T	C	rs151057105	SEC61G	117252	intergenic	0.322	6	5	1.49323e-11	0.1908
	10	11	rs61881113	68989303	68976313	69036064	0.00206982726278	T	C	rs61881113	RP11-554A11.8	50270	intergenic	4.746	6	7	3.54321e-08	0.4855
	11	12	rs11111091	102326532	102094726	102339295	1.64975329847e-06	A	G	rs11111091	DRAM1	0	intronic	4.352	6	2	1.8067e-28	0.06493
	12	12	rs11112954	106765282	106736097	106957718	0.00717894241851	T	G	rs11112954	POLR3B	0	intronic	0.393	7	4	1.50015e-06	0.03195
	13	16	rs4377151	52803515	52802761	52873595	0.00079239696251	G	A	rs4377151	CASC16	117497	intergenic	13.75	5	5	2.31117e-08	0.2435
	14	17	rs111423688	43538523	43460181	44843136	1.43110917882e-05	A	G	rs111423688	PLEKHM1	0	ncRNA_intronic	1.512	7	4	3.65113e-08	4.24e-40
	15	17	rs117518639	71228056	71228056	71228056	0.00303663674214	T	G	rs117518639	FAM104A	0	intronic	8.17	4	1	2.79607e-07	0.08038
ADHD; attention deficit hyperactivity disorder. ASD; autism spectrum disorders. BD; bipolar disorder. MDEP; major depression. SCZ; schizophrenia. AD; Alzheimer’s disease. MS; multiple sclerosis. PD; Parkinson’s disease.
CADD; combined annotation-dependent depletion score. CADD predicts how deleterious the SNP effect is on protein structure and function (higher scores indicate more deleterious effect).
RDB; RegulomeDB. RDB scores predict likelihood of regulatory functionality (lower scores indicate higher likelihood).
minChrState; minimum chromatine state. The chromatine state indicates the accessibility of genomic regions using 15 categorical states.
IndSigSNPs; independent significant SNPS.
MED; medulla oblongata.
