# Supplementary material for: The genetic architecture of human brainstem structures and their involvement in common brain disorders
Source: Nat Commun. 2020 Aug 11;11:4016. doi: 10.1038/s41467-020-17376-1 (PMC7421944; doi:10.1038/s41467-020-17376-1)
Supplement: Supplementary file 23 — Supplementary Data 20 [file 41467_2020_17376_MOESM23_ESM.xlsx]

## Sheet: Suppl. Data 23_conjFDR
Supplementary Data 19. Genetic loci shared between brainstem volumes and eight psychiatric and neurological disorders.
We performed conjunctional false discovery rate (FDR) analyses to detect genetic loci jointly associated with brainstem volumes and the common brain disorders. These statistical analyses are described in more detail in the Methods section. These analyses revealed shared loci across the brainstem structures and the clinical conditions when applying a conjunctional FDR threshold of 0.05. We found t…
Disorder	Volume	Locus no.	Chromosome	Lead SNP	Lead BP	MinBP	MaxBP	FDR-value	Significant at 0.01 threshold	A1	A2	IndSigSNP	Nearest gene	Distance	Function	CADD	RDB	minChrState	Z-score for disorder	P-value for disorder	Z-score for volume	P-value for volume
BD	WBS	1	1	rs10788930	51118253	50826176	51507464	0.00881534173668	Yes	T	C	rs10788930	FAF1	0	intronic	5.838	6	5	-4.3331363544	1.47e-05	4.39537045083	1.10584e-05
		2	3	rs11235	52745087	52551265	52847601	0.03731900949	No	C	T	rs11235	NEK4	0	UTR3	11.46	NA	2	-5.06277380505	4.132e-07	-3.86820382919	0.00010964
		3	11	rs198460	61524974	61481639	61528306	0.0419949312097	No	A	G	rs198460	RP11-467L20.10:MYRF	0	ncRNA_exonic	4.017	NA	1	-3.83927132941	0.0001234	-3.98680543238	6.69689e-05
		4	16	rs11075779	70723314	70700214	70756066	0.0337163133418	No	T	C	rs11075779	VAC14	0	intronic	5.281	4	2	3.91715538214	8.96e-05	4.01843687271	5.85855e-05
	MID	1	4	rs1027228	23739736	23739736	23739736	0.0482584012837	No	A	G	rs1027228	PPARGC1A	16927	ncRNA_intronic	4.632	7	5	3.93157830309	8.439e-05	3.87866332231	0.000105032
		2	7	rs2141275	936456	866469	942403	0.0184652514432	No	T	C	rs2141275	GET4	382	downstream	0.099	NA	4	-4.21059410486	2.547e-05	-4.45816516067	8.26642e-06
	Pons	1	1	rs10788930	51118253	50826176	51507464	0.0331614931859	No	T	C	rs10788930	FAF1	0	intronic	5.838	6	5	-4.3331363544	1.47e-05	3.89816242161	9.69254e-05
		2	1	rs4845679	154861187	154834092	154980351	0.0353587185729	No	T	G	rs4845679	KCNN3	18430	intergenic	0.725	4	5	4.00199735886	6.281e-05	4.40221964479	1.07149e-05
		3	1	rs2378386	220645088	220597041	220665200	0.0438505036198	No	A	G	rs2378386	SLMO2P1	2937	intergenic	2.112	7	14	-3.93366604128	8.366e-05	-4.15979024156	3.1854e-05
	SCP	1	1	rs4845679	154861187	154834092	154980351	0.0258547677069	No	T	G	rs4845679	KCNN3	18430	intergenic	0.725	4	5	4.00199735886	6.281e-05	-4.54618355527	5.46274e-06
		2	4	rs1027228	23739736	23739736	23739736	0.0325952710311	No	A	G	rs1027228	PPARGC1A	16927	ncRNA_intronic	4.632	7	5	3.93157830309	8.439e-05	4.94116839834	7.76558e-07
		3	6	rs9375188	98555272	98547979	98693636	0.00764664559429	Yes	T	C	rs9375188	RP11-436D23.1	0	ncRNA_intronic	1.721	6	5	5.05780939801	4.241e-07	-4.24315102537	2.20403e-05
		4	19	rs7250602	19687074	19366643	19744079	0.0458348453685	No	T	C	rs7250602	PBX4	0	intronic	0.152	6	5	4.71543068305	2.412e-06	-3.76012275609	0.00016983
	MED	1	1	rs4845679	154861187	154834092	154980351	0.036584392472	No	T	G	rs4845679	KCNN3	18430	intergenic	0.725	4	5	4.00199735886	6.281e-05	-4.49039593981	7.10909e-06
SCZ	WBS	1	1	rs3790598	113196896	113055023	113246506	0.0117436741328	No	A	G	rs3790598	CAPZA1	0	intronic	7.113	7	4	-4.32868837649	1.5e-05	4.23256413261	2.31042e-05
		2	1	rs67027895	243667216	243639859	243685760	0.0102157900346	No	T	C	rs67027895	AKT3	0	UTR3	0.106	NA	4	-6.18025042109	6.4e-10	4.27280298449	1.93031e-05
		3	2	rs7588746	200986345	200715388	201146399	0.00566951026642	Yes	A	G	rs7588746	C2orf47	113081	intergenic	0.395	6	5	6.07759290456	1.22e-09	-4.43484162545	9.214e-06
		4	2	rs6437073	233629797	233557990	233800549	0.0210333811596	No	T	C	rs6437073	GIGYF2	0	ncRNA_intronic	1.776	6	4	-4.0519155616	5.08e-05	4.13403058926	3.56456e-05
		5	3	rs11235	52745087	52551265	52847601	0.035272747973	No	C	T	rs11235	NEK4	0	UTR3	11.46	NA	2	5.95694289043	2.57e-09	3.86820382919	0.00010964
		6	3	rs75300766	69890064	69796492	69909425	0.0477258786368	No	A	G	rs75300766	MITF	0	intronic	3.504	7	5	-3.73730938528	0.000186	4.12855318925	3.65053e-05
		7	8	rs7813434	116511856	116464988	116632819	0.00461965163577	Yes	C	A	rs7813434	TRPS1	0	intronic	0.459	5	5	-4.71900585472	2.37e-06	-4.48806945296	7.18715e-06
		8	9	rs117308453	14550711	14550711	14550711	0.0344013329977	No	C	T	rs117308453	ZDHHC21	60357	intergenic	10.2	6	14	-3.92591685174	8.64e-05	3.87721956905	0.000105657
		9	10	rs10881672	91549115	91410572	91625543	0.0273490584792	No	C	A	rs10881672	KIF20B	14414	intergenic	5.795	5	5	-4.70409059985	2.55e-06	3.9614762252	7.44878e-05
		10	12	rs2554862	51202046	50650057	51297465	0.0308309047006	No	T	C	rs2554862	ATF1	0	intronic	4.194	NA	4	3.908684661	9.28e-05	-4.42548352711	9.62265e-06
		11	17	rs62063276	44036408	43463493	44865603	0.0168079570712	No	G	T	rs62063276	MAPT	0	intronic	0.482	6	5	-4.13368029255	3.57e-05	-4.26671647891	1.98371e-05
	MID	1	4	rs13140033	103363860	103228830	103387161	0.0388505765897	No	A	G	rs13140033	SLC39A8	11444	ncRNA_intronic	1.607	2b	2	5.4641996349	4.65e-08	3.89106764873	9.98041e-05
		2	7	rs6467161	127742562	127284269	127747058	0.023357060447	No	A	G	rs6467161	SND1	9900	intergenic	0.504	3a	4	-4.93126215951	8.17e-07	4.04094122933	5.32371e-05
		3	11	rs12577142	46377770	46342942	46751495	0.00756624371481	Yes	C	T	rs12577142	DGKZ	0	intronic	2.633	7	4	7.16710550534	7.66e-13	-4.32933099182	1.49563e-05
		4	12	rs12829188	103614913	103561799	103622567	0.0246867862189	No	G	A	rs12829188	C12orf42	16455	intergenic	14.19	6	5	-4.29973819134	1.71e-05	4.02494926651	5.69876e-05
	Pons	1	1	rs4845679	154861187	154834092	154980351	0.00796266915889	Yes	T	G	rs4845679	KCNN3	18430	intergenic	0.725	4	5	4.6594859705	3.17e-06	4.40221964479	1.07149e-05
		2	1	rs16937	205035455	205015284	205189377	0.0045150774884	Yes	A	G	rs16937	CNTN2	0	intronic	5.026	4	4	4.8180060159	1.45e-06	-4.68393083893	2.81425e-06
		3	6	rs1216018	111503287	111424015	111738793	0.0492108853644	No	C	T	rs1216018	SLC16A10	0	intronic	2.637	NA	5	4.79215420637	1.65e-06	3.81571529497	0.000135789
	SCP	1	1	rs28638379	8473985	8403112	8473985	0.0491999423862	No	T	C	rs28638379	RERE	0	intronic	2.139	7	4	-4.10233585553	4.09e-05	3.87921291448	0.000104795
		2	1	rs12069356	154849771	154834092	154980351	0.00585087792148	Yes	A	G	rs12069356	KCNN3	7014	intergenic	1.099	4	2	4.70170346601	2.58e-06	-4.4443224147	8.81693e-06
		3	6	rs210129	33533341	33515520	33533341	0.00455292075732	Yes	G	A	rs210129	BAK1	6987	intergenic	2.199	6	5	-5.17739956344	2.25e-07	4.49643897493	6.9101e-06
		4	6	rs12202969	98576223	98547979	98591622	0.0158522126346	No	A	G	rs12202969	RP11-436D23.1	0	ncRNA_intronic	1.218	6	5	4.40868533442	1.04e-05	-4.19563845768	2.72104e-05
		5	10	rs17711717	104498846	103843830	105067274	0.0252217697479	No	C	T	rs17711717	SFXN2	0	UTR3	8.424	4	2	-4.68791693068	2.76e-06	4.07292639305	4.64261e-05
	MED	1	1	rs4845679	154861187	154834092	154980351	0.00366901217855	Yes	T	G	rs4845679	KCNN3	18430	intergenic	0.725	4	5	4.6594859705	3.17e-06	-4.49039593981	7.10909e-06
		2	1	rs56020665	243642121	243639859	243672125	0.00793686001443	Yes	A	G	rs56020665	SDCCAG8	0	intronic	0.106	7	5	-5.38585767614	7.21e-08	-4.20191031097	2.64672e-05
		3	3	rs13064000	2440071	2436014	2515894	0.0292808143115	No	A	G	rs13064000	CNTN4	0	intronic	11.88	6	9	3.98005267364	6.89e-05	3.89187547217	9.94723e-05
		4	3	rs34456631	180728136	180524764	181011435	0.0134372313633	No	T	C	rs34456631	SOX2-OT	0	ncRNA_intronic	10.09	6	14	-6.18025042109	6.4e-10	4.05623867748	4.98693e-05
		5	4	rs13107325	103188709	102702364	103387161	3.95269389539e-06	Yes	T	C	rs13107325	SLC39A8	0	exonic	23.1	5	4	8.28410558572	1.19e-16	-5.84209724202	5.15477e-09
		6	5	rs2585196	126633958	126212382	126654970	0.0363255048683	No	C	T	rs2585196	MEGF10	0	intronic	3.992	NA	2	-3.90174939571	9.55e-05	3.98344568849	6.79232e-05
		7	17	rs3865315	44165169	43463493	44865603	0.0115400481753	No	T	C	rs3865315	KANSL1	0	intronic	0.676	6	4	-4.29844573362	1.72e-05	4.76561764694	1.88276e-06
		8	19	rs281408	49233406	49201217	49254955	0.0241360532875	No	A	C	rs281408	RASIP1	0	intronic	4.771	5	4	-4.09619290218	4.2e-05	3.88687741338	0.000101542
ASD	WBS	1	8	rs936546	11333353	11309294	11355602	0.0489599469257	No	T	C	rs936546	FAM167A	1128	intergenic	0.633	NA	2	3.88745682185	0.0001013	3.69176521949	0.000222703
		2	17	rs9891103	44091886	43463493	44865603	0.0041183849606	Yes	T	C	rs8070942	MAPT	0	intronic	2.651	6	5	4.65671162055	3.213e-06	-4.37627443361	1.20725e-05
	Pons	1	3	rs1452075	62481063	62471086	62518227	0.046747679534	No	C	T	rs1452075	CADPS	0	intronic	3.345	7	5	5.19302894706	2.069e-07	-3.4755873289	0.000509736
		2	9	rs10983215	119284401	119155568	119516230	0.0376534956023	No	G	A	rs10983215	ASTN2:RP11-264C15.2	0	ncRNA_intronic	3.533	7	9	3.81316220963	0.0001372	-4.21949606168	2.44849e-05
		3	17	rs1724390	43663247	43463493	44630070	0.0191489685321	No	A	C	rs8070942	DND1P1	0	ncRNA_exonic	10.11	4	1	4.21452899167	2.503e-05	-3.77735771751	0.000158501
	SCP	1	6	rs9375188	98555272	98547979	98591622	0.00810075000409	Yes	T	C	rs9375188	RP11-436D23.1	0	ncRNA_intronic	1.721	6	5	4.70393062107	2.552e-06	-4.24315102537	2.20403e-05
	MED	1	3	rs1452075	62481063	62471086	62518227	0.0103195963356	No	C	T	rs1452075	CADPS	0	intronic	3.345	7	5	-5.19302894706	2.069e-07	3.88858586186	0.00010083
		2	9	rs10983215	119284401	119155568	119516230	0.0384811568339	No	G	A	rs10983215	ASTN2:RP11-264C15.2	0	ncRNA_intronic	3.533	7	9	-3.81316220963	0.0001372	3.6629728208	0.000249305
		3	17	rs8070942	44208674	43463493	44865603	0.00110577922005	Yes	T	G	rs8070942	KANSL1	0	intronic	0.428	6	2	4.73597915084	2.18e-06	4.61369908821	3.95565e-06
MD	MID	1	12	rs11111091	102326532	102324872	102338853	0.0469405087529	No	A	G	rs11111091	DRAM1	0	intronic	4.352	6	2	-4.09553202224	4.212e-05	-4.93328581641	8.08577e-07
		2	14	rs10483863	75322327	75123374	75390912	0.0301627897804	No	A	G	rs10483863	PROX2	0	ncRNA_exonic	8.932	1f	2	4.2465369405	2.171e-05	-4.69830771362	2.62326e-06
	Pons	1	14	rs10483863	75322327	75123374	75390912	0.0354833422293	No	A	G	rs10483863	PROX2	0	ncRNA_exonic	8.932	1f	2	4.2465369405	2.171e-05	3.86447147226	0.00011133
	SCP	1	3	rs1381304	81432439	81429555	81442737	0.0483930143886	No	C	T	rs1381304	GBE1	106410	intergenic	5.105	7	7	4.10921868499	3.97e-05	-3.77664035591	0.000158958
	MED	1	1	rs34940719	72693786	72557148	72949290	0.0282503491758	No	A	G	rs34940719	NEGR1	0	intronic	2.579	6	2	-5.49343062633	3.942e-08	-4.02511284659	5.6948e-05
		2	12	rs11111091	102326532	102324872	102338853	0.0425179560503	No	A	G	rs11111091	DRAM1	0	intronic	4.352	6	2	-4.09553202224	4.212e-05	-11.0673471349	1.8067e-28
MS	WBS	1	1	rs6693186	101504079	101236137	101594757	0.0408146130974	No	T	C	rs6693186	DPH5	12434	ncRNA_intronic	4.45	7	4	5.146352586316676	2.656e-07	3.69523789544	0.000219681
		2	2	rs281783	200751582	200715388	201083534	0.0269923341592	No	G	A	rs281783	RN7SL717P	14223	ncRNA_intronic	4.927	6	14	-4.2333849225269855	2.302e-05	-3.82594949111	0.000130269
	MID	1	6	rs3130617	31627523	31585000	31657413	0.00501838379927	Yes	C	T	rs3130617	C6orf47:C6orf47-AS1	0	exonic	6.209	1f	1	21.215942024190745	6.804e-100	-4.11898737096	3.80541e-05
		2	12	rs12146713	106476805	106476805	106510413	0.0191188594493	No	C	T	rs12146713	NUAK1	0	intronic	19.59	5	3	3.8217648627202543	0.0001325	4.67688534459	2.91265e-06
	Pons	1	6	rs2248372	31446466	31446466	31472946	0.00384507469303	Yes	A	G	rs2248372	HCP5	1182	intergenic	1.114	1f	5	-12.803363899322454	1.569e-37	-4.3817441766	1.17733e-05
ADHD	WBS	1	11	rs879486	61475233	61412128	61508522	0.0431385961338	No	T	C	rs879486	DAGLA	0	intronic	0.24	5	5	4.11439274707	3.882e-05	3.65171587082	0.000260494
	MID	1	15	rs34038360	99201573	99178506	99207392	0.0463937474721	No	C	A	rs34038360	IGF1R	0	intronic	0.476	5	2	4.0258909118	5.676e-05	-5.16133725152	2.45192e-07
	Pons	1	18	rs7244722	22738714	22681706	22746547	0.0323237269071	No	A	G	rs7244722	ZNF521	0	intronic	0.638	7	4	-4.31639231148	1.586e-05	3.84880591842	0.000118695
	SCP	1	12	rs190636987	89747396	89721105	89794399	0.00904736264176	Yes	T	G	rs190636987	DUSP6	347	upstream	2.422	2b	1	4.33797730411	1.438e-05	4.06140579942	4.87781e-05
AD	WBS	1	1	rs7543272	51069102	50826176	51500769	0.0258808525516	No	C	T	rs7543272	FAF1	0	intronic	2.138	2b	1	-3.98708215131	6.68908690256e-05	4.10215664435	4.09317e-05
		2	2	rs72843820	127773527	127772047	127812256	0.0494079459995	No	A	G	rs72843820	RNU7-182P	1469	intergenic	0.055	5	5	4.47381849266	7.68349710767e-06	3.85557696004	0.000115457
	MID	1	1	rs6692553	21221497	21059837	21536910	0.0317622869846	No	C	T	rs6692553	EIF4G3	0	intronic	3.992	6	4	-4.07619139111	4.57793432724e-05	-3.99713958248	6.41125e-05
		2	14	rs61984709	89032336	88822068	89352730	0.0356507029508	No	T	C	rs61984709	ZC3H14	0	intronic	0.093	6	4	3.83402398829	0.000126063839578	-4.02527529398	5.69087e-05
	Pons	1	1	rs10788930	51118253	50826176	51507464	0.048728495438	No	T	C	rs7543272	FAF1	0	intronic	5.838	6	5	-3.8841075146	0.000102706455235	3.89816242161	9.69254e-05
PD	WBS	1	2	rs34947476	135486150	135344994	135595968	0.0105432890489	No	G	T	rs34947476	CCNT2-AS1	6883	intergenic	0.368	4	5	-4.21652117549	2.481e-05	-4.80552493411	1.54346e-06
		2	6	rs117079729	56287328	56243740	56287328	0.0301903683494	No	C	T	rs117079729	RCC2P7	9419	intergenic	3.268	7	9	3.88507096992	0.0001023	-4.07008989692	4.6995e-05
		3	8	rs73229845	22505996	22450393	22544158	0.0393149497951	No	T	C	rs73229845	BIN3	0	intronic	3.323	3a	4	-3.79106944864	0.00015	3.95335335935	7.70635e-05
		4	11	rs28428505	133814468	133809032	133814468	0.03283278889	No	T	C	rs28428505	IGSF9B	0	intronic	2.194	5	2	5.34822704658	8.882e-08	3.71854953997	0.00020037
		5	17	rs76344126	43503284	43460181	44865603	0.00311258916063	Yes	A	G	rs76344126	ARHGAP27	0	intronic	4.063	4	1	-13.4574122335	2.785e-41	-4.42760792359	9.52839e-06
	MID	1	14	rs2193597	75234329	75144618	75377008	0.0389163031694	No	G	A	rs2193597	YLPM1	0	intronic	4.717	5	1	3.96223950492	7.425e-05	3.92471577019	8.68322e-05
		2	18	rs2052607	40788387	40693119	40868373	0.0486654960035	No	A	G	rs2052607	SYT4	59455	intergenic	7.325	NA	9	4.13704965561	3.518e-05	-3.86138083533	0.000112748
		3	20	rs6088962	30268184	30224355	30436088	0.0323540159182	No	T	C	rs6088962	BCL2L1	0	intronic	5.545	4	2	-3.92007885447	8.852e-05	-4.03152584998	5.54159e-05
		4	21	rs2835713	38774783	38715028	38845321	0.00266815364188	Yes	G	A	rs2835713	DYRK1A	0	intronic	0.006	4	5	4.53464665101	5.77e-06	5.27854878677	1.30211e-07
	Pons	1	2	rs7420415	236922737	236911466	236947463	0.044238759892	No	A	G	rs7420415	AGAP1	0	intronic	6.724	4	4	3.86257087186	0.0001122	3.94868553158	7.85815e-05
		2	6	rs3129768	32595083	32411726	32632832	0.0352192338431	No	G	T	rs3129768	HLA-DQA1	872	upstream	5.094	1f	2	4.40070446561	1.079e-05	3.98519511323	6.74247e-05
		3	16	rs4784227	52599188	52538040	52635000	0.00413384934484	Yes	T	C	rs4784227	CASC16	0	ncRNA_intronic	4.414	2b	5	4.52822936026	5.948e-06	4.50198573871	6.73215e-06
		4	17	rs111423688	43538523	43460181	44494110	0.00820245175872	Yes	A	G	rs76344126	PLEKHM1	0	ncRNA_intronic	1.512	7	4	-13.2546660685	4.24e-40	-4.34887447948	1.36838e-05
	MED	1	1	rs4245718	205652472	205641826	205738327	0.0469991952201	No	A	G	rs4245718	SLC45A3	2884	intergenic	17.47	5	5	-5.62150592968	1.893e-08	-3.7936230582	0.000148465
		2	4	rs13107325	103188709	103001649	103387161	3.5764135523e-05	Yes	T	C	rs13107325	SLC39A8	0	exonic	23.1	5	4	-5.39227806177	6.957e-08	-5.84209724202	5.15477e-09
		3	16	rs9921569	52572029	52538040	52635000	0.0406602948441	No	C	T	rs4784227	TOX3	0	intronic	11.07	6	4	4.18362279909	2.869e-05	-3.83296883141	0.000126606
		4	17	rs111423688	43538523	43460181	44843136	1.43110917882e-05	Yes	A	G	rs76344126	PLEKHM1	0	ncRNA_intronic	1.512	7	4	-13.2546660685	4.24e-40	5.50694561172	3.65113e-08
WBS; whole brainstem. MID; midbrain. SCP; superior cerebellar peduncle. MED; medulla oblongata.
ADHD; attention deficit hyperactivity disorder. ASD; autism spectrum disorders. BD; bipolar disorder. MD; major depression. SCZ; schizophrenia. AD; Alzheimer’s disease. MS; multiple sclerosis. PD; Parkinson’s disease.
CADD; combined annotation-dependent depletion score. CADD predicts how deleterious the SNP effect is on protein structure and function (higher scores indicate more deleterious effect).
RDB; RegulomeDB. RDB scores predict likelihood of regulatory functionality (lower scores indicate higher likelihood).
minChrState; minimum chromatine state. The chromatine state indicates the accessibility of genomic regions using 15 categorical states.
IndSigSNPs; independent significant SNPS.
